# Supplementary material for: Unusual hydrogen implanted gold with lattice contraction at increased hydrogen content
Source: Nat Commun. 2021 Mar 10;12:1560. doi: 10.1038/s41467-021-21842-9 (PMC7946955; doi:10.1038/s41467-021-21842-9)
Supplement: Supplementary file 3 — Supplementary Data 1 [file 41467_2021_21842_MOESM3_ESM.xls]

## Sheet: Ion concentration
Current Integrator				GC
H (mC)	# of H	H (%)	H (appm)	H (%)	H (ppm)
0	0	0	0	0	0
50	3.12075e+14	0.00028	280	0.000122855	123
100	6.24151e+14	0.00056	560	0.000550911	550.911
150	9.36226e+14	0.00084	840	0.000606823	606.823
200	1.2483e+15	0.00112	1120	0.000820152	820.152

## Sheet: X-ray
X-ray of AuH					Y-Offseted	10	20	30	40	50		Total reflc.	4000
2-theta	0	50	100	150	200	0	50	100	150	200		Start angle (degree)	10
9.99817	0.0643203	0.0578704	0.0235471	0.17912	0.0575573	10.0643	20.0579	30.0235	40.1791	50.0576		Stop angle (degree)	90
10.0182	0.102912	0.0385802	0.0235471	0.0767656	0.0287786	10.1029	20.0386	30.0235	40.0768	50.0288		Step angle	0.02
10.0382	0.0643203	0.0385802	0.0117736	0.0767656	0.0287786	10.0643	20.0386	30.0118	40.0768	50.0288		Lambda (Å)	1.54056
10.0582	0.0900484	0.0578704	0.0706414	0.0255885	0.0575573	10.09	20.0579	30.0706	40.0256	50.0576		H-content (mC)	0	50	100	150	200
10.0782	0.0771843	0.0578704	0.0470943	0.0255885	0.043168	10.0772	20.0579	30.0471	40.0256	50.0432		2Theta(max)	44.62	44.74	44.9	45.04	45.28
10.0982	0.0900484	0.212191	0.0117736	0.0511771	0.0287786	10.09	20.2122	30.0118	40.0512	50.0288		sin(theta)	0.379618	0.380586	0.381877	0.383006	0.38494
10.1182	0.0643203	0.0964506	0.0117736	0.102354	0.0719466	10.0643	20.0965	30.0118	40.1024	50.0719		2d	4.05819	4.04786	4.03418	4.02229	4.00208
10.1382	0.0514562	0.135031	0.105962	0.0767656	0.043168	10.0515	20.135	30.106	40.0768	50.0432		a	4.05819	4.04786	4.03418	4.02229	4.00208
10.1582	0.102912	0.0385802	0.0235471	0.0767656	0.0143893	10.1029	20.0386	30.0235	40.0768	50.0144		indexed	(002)	(002)	(002)	(002)	(002)
10.1782	0.0771843	0.154321	0.0235471	0.0511771	0.0575573	10.0772	20.1543	30.0235	40.0512	50.0576
10.1982	0.0257281	0.0771605	0.0470943	0.0767656	0.0287786	10.0257	20.0772	30.0471	40.0768	50.0288
10.2182	0.0643203	0.115741	0.105962	0.0511771	0.0143893	10.0643	20.1157	30.106	40.0512	50.0144
10.2382	0.0771843	0.0771605	0.117736	0.127943	0.0143893	10.0772	20.0772	30.1177	40.1279	50.0144
10.2582	0.0900484	0.0964506	0.0470943	0.0767656	0.0863359	10.09	20.0965	30.0471	40.0768	50.0863
10.2782	0.0514562	0.135031	0.0235471	0.0767656	0.0575573	10.0515	20.135	30.0235	40.0768	50.0576
10.2982	0.0514562	0.154321	0.0706414	0.0767656	0.0575573	10.0515	20.1543	30.0706	40.0768	50.0576
10.3182	0.0514562	0.115741	0.0588679	0.17912	0	10.0515	20.1157	30.0589	40.1791	50
10.3382	0.0643203	0.115741	0.0588679	0.102354	0.0143893	10.0643	20.1157	30.0589	40.1024	50.0144
10.3582	0.0643203	0.0192901	0.0353207	0.153531	0	10.0643	20.0193	30.0353	40.1535	50
10.3782	0.0771843	0.0578704	0.0470943	0.153531	0.0575573	10.0772	20.0579	30.0471	40.1535	50.0576
10.3982	0.0900484	0.0964506	0.117736	0.153531	0.043168	10.09	20.0965	30.1177	40.1535	50.0432
10.4182	0.0514562	0.115741	0.0941886	0.153531	0.100725	10.0515	20.1157	30.0942	40.1535	50.1007
10.4382	0.115776	0.192901	0.0470943	0.17912	0.043168	10.1158	20.1929	30.0471	40.1791	50.0432
10.4582	0.115776	0.0771605	0.0470943	0.0767656	0.0287786	10.1158	20.0772	30.0471	40.0768	50.0288
10.4782	0.0514562	0.0578704	0.0588679	0.153531	0.0143893	10.0515	20.0579	30.0589	40.1535	50.0144
10.4982	0.0514562	0.0771605	0.0353207	0.0511771	0.0287786	10.0515	20.0772	30.0353	40.0512	50.0288
10.5182	0.0643203	0.135031	0.0353207	0.153531	0.043168	10.0643	20.135	30.0353	40.1535	50.0432
10.5382	0.102912	0.154321	0.105962	0.102354	0.0143893	10.1029	20.1543	30.106	40.1024	50.0144
10.5582	0.0900484	0.0385802	0.0706414	0.17912	0.043168	10.09	20.0386	30.0706	40.1791	50.0432
10.5782	0.0257281	0.173611	0.0470943	0.102354	0.0143893	10.0257	20.1736	30.0471	40.1024	50.0144
10.5982	0.0514562	0.154321	0.0588679	0.127943	0.0575573	10.0515	20.1543	30.0589	40.1279	50.0576
10.6182	0.0900484	0.0771605	0.0941886	0.102354	0.0287786	10.09	20.0772	30.0942	40.1024	50.0288
10.6382	0.0514562	0.0964506	0.117736	0.0767656	0.0287786	10.0515	20.0965	30.1177	40.0768	50.0288
10.6582	0.0514562	0.0578704	0	0.17912	0.0863359	10.0515	20.0579	30	40.1791	50.0863
10.6782	0.0900484	0.154321	0.0353207	0.127943	0.100725	10.09	20.1543	30.0353	40.1279	50.1007
10.6982	0.102912	0.0964506	0.0706414	0.102354	0.100725	10.1029	20.0965	30.0706	40.1024	50.1007
10.7182	0.0900484	0.0771605	0.0941886	0.102354	0.0719466	10.09	20.0772	30.0942	40.1024	50.0719
10.7382	0.0643203	0.0578704	0.0470943	0.153531	0.0575573	10.0643	20.0579	30.0471	40.1535	50.0576
10.7582	0.0771843	0.135031	0.0235471	0.127943	0.100725	10.0772	20.135	30.0235	40.1279	50.1007
10.7782	0.0643203	0.115741	0.117736	0.255885	0.100725	10.0643	20.1157	30.1177	40.2559	50.1007
10.7982	0.0643203	0.135031	0.0588679	0.153531	0.0575573	10.0643	20.135	30.0589	40.1535	50.0576
10.8182	0.102912	0.115741	0.0353207	0.127943	0.043168	10.1029	20.1157	30.0353	40.1279	50.0432
10.8382	0.141505	0.0578704	0.0706414	0.17912	0.0575573	10.1415	20.0579	30.0706	40.1791	50.0576
10.8582	0.0514562	0.135031	0.0941886	0.0255885	0.100725	10.0515	20.135	30.0942	40.0256	50.1007
10.8782	0.0514562	0.115741	0.0235471	0.102354	0.172672	10.0515	20.1157	30.0235	40.1024	50.1727
10.8982	0.0514562	0.154321	0.0470943	0.153531	0.043168	10.0515	20.1543	30.0471	40.1535	50.0432
10.9182	0.115776	0.0964506	0.0706414	0.127943	0.100725	10.1158	20.0965	30.0706	40.1279	50.1007
10.9382	0.0385922	0.154321	0.0470943	0.102354	0.0575573	10.0386	20.1543	30.0471	40.1024	50.0576
10.9582	0.0771843	0.0771605	0.105962	0.281474	0.115115	10.0772	20.0772	30.106	40.2815	50.1151
10.9782	0.102912	0.0771605	0.0706414	0.102354	0.172672	10.1029	20.0772	30.0706	40.1024	50.1727
10.9982	0.128641	0.0771605	0.0353207	0.0767656	0.0719466	10.1286	20.0772	30.0353	40.0768	50.0719
11.0182	0.0514562	0.0964506	0.0353207	0.17912	0.115115	10.0515	20.0965	30.0353	40.1791	50.1151
11.0382	0.0643203	0.0385802	0.0706414	0.17912	0.115115	10.0643	20.0386	30.0706	40.1791	50.1151
11.0582	0.0771843	0.135031	0.0353207	0.127943	0.0719466	10.0772	20.135	30.0353	40.1279	50.0719
11.0782	0.0128641	0.0578704	0.082415	0.0767656	0.129504	10.0129	20.0579	30.0824	40.0768	50.1295
11.0982	0.0771843	0.173611	0.0941886	0.153531	0.158282	10.0772	20.1736	30.0942	40.1535	50.1583
11.1182	0.115776	0.192901	0.0941886	0.281474	0.0719466	10.1158	20.1929	30.0942	40.2815	50.0719
11.1382	0.0643203	0.0964506	0.129509	0.0767656	0.0575573	10.0643	20.0965	30.1295	40.0768	50.0576
11.1582	0.0514562	0.173611	0.105962	0.204708	0.129504	10.0515	20.1736	30.106	40.2047	50.1295
11.1782	0.0771843	0.0385802	0.0235471	0.17912	0.0863359	10.0772	20.0386	30.0235	40.1791	50.0863
11.1982	0.0771843	0.0771605	0.0706414	0.0511771	0.0719466	10.0772	20.0772	30.0706	40.0512	50.0719
11.2182	0.0771843	0.0771605	0.0353207	0.127943	0.0863359	10.0772	20.0772	30.0353	40.1279	50.0863
11.2382	0.0514562	0.173611	0.117736	0.127943	0.158282	10.0515	20.1736	30.1177	40.1279	50.1583
11.2582	0.102912	0.0964506	0.117736	0.127943	0.115115	10.1029	20.0965	30.1177	40.1279	50.1151
11.2782	0.0385922	0.0385802	0.0941886	0.153531	0.0863359	10.0386	20.0386	30.0942	40.1535	50.0863
11.2982	0.0128641	0.0771605	0.0941886	0.0767656	0.100725	10.0129	20.0772	30.0942	40.0768	50.1007
11.3182	0.0900484	0.0385802	0.082415	0.127943	0.0719466	10.09	20.0386	30.0824	40.1279	50.0719
11.3382	0.0514562	0.0192901	0.141283	0.0767656	0.0863359	10.0515	20.0193	30.1413	40.0768	50.0863
11.3582	0.102912	0.0771605	0.0353207	0.0255885	0.0287786	10.1029	20.0772	30.0353	40.0256	50.0288
11.3782	0.0385922	0.0771605	0.082415	0.153531	0.0575573	10.0386	20.0772	30.0824	40.1535	50.0576
11.3982	0.115776	0.173611	0.0588679	0.0767656	0.100725	10.1158	20.1736	30.0589	40.0768	50.1007
11.4182	0.0514562	0.0385802	0.0706414	0.0511771	0	10.0515	20.0386	30.0706	40.0512	50
11.4382	0.102912	0.0771605	0.0353207	0.127943	0.0575573	10.1029	20.0772	30.0353	40.1279	50.0576
11.4582	0.0771843	0.115741	0.082415	0.127943	0.100725	10.0772	20.1157	30.0824	40.1279	50.1007
11.4782	0.0771843	0.135031	0.0353207	0.0511771	0.0863359	10.0772	20.135	30.0353	40.0512	50.0863
11.4982	0.0643203	0.0964506	0.0117736	0.0255885	0.0863359	10.0643	20.0965	30.0118	40.0256	50.0863
11.5182	0.0900484	0.0385802	0.0588679	0.0767656	0.0287786	10.09	20.0386	30.0589	40.0768	50.0288
11.5382	0.0643203	0.0192901	0.117736	0.17912	0.115115	10.0643	20.0193	30.1177	40.1791	50.1151
11.5582	0.0514562	0.0192901	0.0235471	0.153531	0.0575573	10.0515	20.0193	30.0235	40.1535	50.0576
11.5782	0.0385922	0.0771605	0.0588679	0.102354	0.0719466	10.0386	20.0772	30.0589	40.1024	50.0719
11.5982	0.0514562	0.0964506	0.0706414	0.0511771	0.143893	10.0515	20.0965	30.0706	40.0512	50.1439
11.6182	0.0643203	0.135031	0.0588679	0.17912	0.0575573	10.0643	20.135	30.0589	40.1791	50.0576
11.6382	0.102912	0.115741	0.082415	0.0511771	0.21584	10.1029	20.1157	30.0824	40.0512	50.2158
11.6582	0.0771843	0.0964506	0.0353207	0.17912	0.115115	10.0772	20.0965	30.0353	40.1791	50.1151
11.6782	0.0514562	0.0964506	0.0470943	0.204708	0.0719466	10.0515	20.0965	30.0471	40.2047	50.0719
11.6982	0.0514562	0.0578704	0.117736	0.127943	0.0863359	10.0515	20.0579	30.1177	40.1279	50.0863
11.7182	0.0514562	0.0771605	0.0353207	0.153531	0.100725	10.0515	20.0772	30.0353	40.1535	50.1007
11.7382	0.102912	0.0192901	0.117736	0.0255885	0.0575573	10.1029	20.0193	30.1177	40.0256	50.0576
11.7582	0.0643203	0.0578704	0.082415	0.153531	0.0719466	10.0643	20.0579	30.0824	40.1535	50.0719
11.7782	0.0643203	0.115741	0.082415	0.102354	0.0719466	10.0643	20.1157	30.0824	40.1024	50.0719
11.7982	0.115776	0.0771605	0.0470943	0.102354	0.0719466	10.1158	20.0772	30.0471	40.1024	50.0719
11.8182	0.0900484	0.154321	0.0470943	0.127943	0.0863359	10.09	20.1543	30.0471	40.1279	50.0863
11.8382	0.0900484	0.0964506	0.0941886	0.0255885	0.129504	10.09	20.0965	30.0942	40.0256	50.1295
11.8582	0.0385922	0.173611	0.0941886	0.0767656	0.0719466	10.0386	20.1736	30.0942	40.0768	50.0719
11.8782	0.0643203	0.115741	0.153056	0.0255885	0.0575573	10.0643	20.1157	30.1531	40.0256	50.0576
11.8982	0.0128641	0.115741	0.0588679	0.102354	0.172672	10.0129	20.1157	30.0589	40.1024	50.1727
11.9182	0.0514562	0.0385802	0.129509	0.0511771	0.0863359	10.0515	20.0386	30.1295	40.0512	50.0863
11.9382	0.0771843	0.0578704	0.0706414	0.153531	0.0143893	10.0772	20.0579	30.0706	40.1535	50.0144
11.9582	0.115776	0.0771605	0.0588679	0.0511771	0.0575573	10.1158	20.0772	30.0589	40.0512	50.0576
11.9782	0.0385922	0.212191	0.082415	0.102354	0.100725	10.0386	20.2122	30.0824	40.1024	50.1007
11.9982	0.0900484	0.0578704	0.0588679	0.17912	0.0575573	10.09	20.0579	30.0589	40.1791	50.0576
12.0182	0.0514562	0.0385802	0.0470943	0.0255885	0.100725	10.0515	20.0386	30.0471	40.0256	50.1007
12.0382	0.0643203	0.135031	0.082415	0.0767656	0.0575573	10.0643	20.135	30.0824	40.0768	50.0576
12.0582	0.115776	0.115741	0.0588679	0.0255885	0.0863359	10.1158	20.1157	30.0589	40.0256	50.0863
12.0782	0.0385922	0.115741	0.0470943	0.127943	0.115115	10.0386	20.1157	30.0471	40.1279	50.1151
12.0982	0.0514562	0.0192901	0.0588679	0.153531	0.0863359	10.0515	20.0193	30.0589	40.1535	50.0863
12.1182	0.0385922	0.0771605	0.0706414	0.0511771	0.100725	10.0386	20.0772	30.0706	40.0512	50.1007
12.1382	0.0385922	0.0578704	0.0588679	0.0767656	0.0863359	10.0386	20.0579	30.0589	40.0768	50.0863
12.1582	0.0900484	0.0771605	0.082415	0.102354	0.0575573	10.09	20.0772	30.0824	40.1024	50.0576
12.1782	0.0514562	0.154321	0.0941886	0.0767656	0.0863359	10.0515	20.1543	30.0942	40.0768	50.0863
12.1982	0.0900484	0.0578704	0.0470943	0.0511771	0.143893	10.09	20.0579	30.0471	40.0512	50.1439
12.2182	0.0514562	0.0578704	0.0588679	0.0767656	0.100725	10.0515	20.0579	30.0589	40.0768	50.1007
12.2382	0.0385922	0.0771605	0.0588679	0.102354	0.043168	10.0386	20.0772	30.0589	40.1024	50.0432
12.2582	0.0771843	0.135031	0.0235471	0.102354	0.129504	10.0772	20.135	30.0235	40.1024	50.1295
12.2782	0.0643203	0.0964506	0.0470943	0.127943	0.100725	10.0643	20.0965	30.0471	40.1279	50.1007
12.2982	0.0771843	0.0771605	0.0235471	0.255885	0.0719466	10.0772	20.0772	30.0235	40.2559	50.0719
12.3182	0.0643203	0.0578704	0.0470943	0	0.0863359	10.0643	20.0579	30.0471	40	50.0863
12.3382	0.0514562	0.135031	0.0706414	0.17912	0.0719466	10.0515	20.135	30.0706	40.1791	50.0719
12.3582	0.0900484	0.0385802	0.0588679	0.307062	0.0287786	10.09	20.0386	30.0589	40.3071	50.0288
12.3782	0.0771843	0.0771605	0.0941886	0.127943	0.100725	10.0772	20.0772	30.0942	40.1279	50.1007
12.3982	0.0514562	0.135031	0.0353207	0.127943	0.100725	10.0515	20.135	30.0353	40.1279	50.1007
12.4182	0.0128641	0.0578704	0.0588679	0.204708	0.100725	10.0129	20.0579	30.0589	40.2047	50.1007
12.4382	0.0643203	0.0771605	0.0117736	0.230297	0.0575573	10.0643	20.0772	30.0118	40.2303	50.0576
12.4582	0.0643203	0.0964506	0.0470943	0.230297	0.100725	10.0643	20.0965	30.0471	40.2303	50.1007
12.4782	0.0643203	0.0578704	0.0588679	0.153531	0.0719466	10.0643	20.0579	30.0589	40.1535	50.0719
12.4982	0.0385922	0.0964506	0.0470943	0.17912	0.100725	10.0386	20.0965	30.0471	40.1791	50.1007
12.5182	0.0771843	0.0771605	0.0941886	0.127943	0.100725	10.0772	20.0772	30.0942	40.1279	50.1007
12.5382	0.0643203	0.115741	0.0353207	0.230297	0.0575573	10.0643	20.1157	30.0353	40.2303	50.0576
12.5582	0.0514562	0.0385802	0.117736	0.0511771	0.043168	10.0515	20.0386	30.1177	40.0512	50.0432
12.5782	0.0257281	0.0771605	0.0470943	0.127943	0.0719466	10.0257	20.0772	30.0471	40.1279	50.0719
12.5982	0.0385922	0.0578704	0.0353207	0.0767656	0.043168	10.0386	20.0579	30.0353	40.0768	50.0432
12.6182	0.115776	0.135031	0.0588679	0.0767656	0.0575573	10.1158	20.135	30.0589	40.0768	50.0576
12.6382	0.0514562	0.135031	0.0470943	0.0255885	0.0863359	10.0515	20.135	30.0471	40.0256	50.0863
12.6582	0.0771843	0.135031	0.0353207	0.17912	0.129504	10.0772	20.135	30.0353	40.1791	50.1295
12.6782	0.0128641	0.0771605	0.0588679	0.0767656	0.129504	10.0129	20.0772	30.0589	40.0768	50.1295
12.6982	0.0643203	0.154321	0.0706414	0.0767656	0.0719466	10.0643	20.1543	30.0706	40.0768	50.0719
12.7182	0.0643203	0.0771605	0.0353207	0.127943	0.172672	10.0643	20.0772	30.0353	40.1279	50.1727
12.7382	0.0514562	0.0964506	0.105962	0.102354	0	10.0515	20.0965	30.106	40.1024	50
12.7582	0.0385922	0.0578704	0.0706414	0.230297	0.0719466	10.0386	20.0579	30.0706	40.2303	50.0719
12.7782	0.0643203	0.115741	0.0706414	0.127943	0.0863359	10.0643	20.1157	30.0706	40.1279	50.0863
12.7982	0.0771843	0.0578704	0.082415	0.153531	0.043168	10.0772	20.0579	30.0824	40.1535	50.0432
12.8182	0.0514562	0.0964506	0.0470943	0.153531	0.0575573	10.0515	20.0965	30.0471	40.1535	50.0576
12.8382	0.102912	0.0578704	0.0941886	0.0511771	0.0863359	10.1029	20.0579	30.0942	40.0512	50.0863
12.8582	0.0514562	0.135031	0.0706414	0.0511771	0.100725	10.0515	20.135	30.0706	40.0512	50.1007
12.8782	0.0128641	0.0964506	0.0706414	0.0767656	0.0719466	10.0129	20.0965	30.0706	40.0768	50.0719
12.8982	0.102912	0.115741	0.0706414	0.127943	0.100725	10.1029	20.1157	30.0706	40.1279	50.1007
12.9182	0.102912	0.0964506	0.0588679	0.127943	0.0575573	10.1029	20.0965	30.0589	40.1279	50.0576
12.9382	0.0643203	0.0771605	0.082415	0.230297	0.143893	10.0643	20.0772	30.0824	40.2303	50.1439
12.9582	0.0257281	0.135031	0.0117736	0.153531	0.0719466	10.0257	20.135	30.0118	40.1535	50.0719
12.9782	0.0385922	0.0771605	0.0588679	0.102354	0.0575573	10.0386	20.0772	30.0589	40.1024	50.0576
12.9982	0.0643203	0.135031	0.0470943	0.17912	0.0575573	10.0643	20.135	30.0471	40.1791	50.0576
13.0182	0.0900484	0.0192901	0.0353207	0.255885	0.129504	10.09	20.0193	30.0353	40.2559	50.1295
13.0382	0.0514562	0.0578704	0.0706414	0.153531	0.0287786	10.0515	20.0579	30.0706	40.1535	50.0288
13.0582	0.0643203	0.0964506	0.0117736	0	0.100725	10.0643	20.0965	30.0118	40	50.1007
13.0782	0.0514562	0.0578704	0.0353207	0.127943	0.0719466	10.0515	20.0579	30.0353	40.1279	50.0719
13.0982	0.115776	0.154321	0.0706414	0.102354	0.0863359	10.1158	20.1543	30.0706	40.1024	50.0863
13.1182	0.0385922	0.135031	0.0353207	0.0767656	0.0719466	10.0386	20.135	30.0353	40.0768	50.0719
13.1382	0.0771843	0.0964506	0.0588679	0.153531	0.0863359	10.0772	20.0965	30.0589	40.1535	50.0863
13.1582	0.0514562	0.0385802	0.0941886	0.127943	0.0575573	10.0515	20.0386	30.0942	40.1279	50.0576
13.1782	0.0514562	0.0578704	0.0470943	0.127943	0.129504	10.0515	20.0579	30.0471	40.1279	50.1295
13.1982	0.0385922	0.154321	0.0941886	0.102354	0.0863359	10.0386	20.1543	30.0942	40.1024	50.0863
13.2182	0.128641	0.192901	0.0235471	0.0767656	0.187061	10.1286	20.1929	30.0235	40.0768	50.1871
13.2382	0.0257281	0.0964506	0.0470943	0.0767656	0.0719466	10.0257	20.0965	30.0471	40.0768	50.0719
13.2582	0.0900484	0.0771605	0.0706414	0.0511771	0.0863359	10.09	20.0772	30.0706	40.0512	50.0863
13.2782	0.102912	0.154321	0.0353207	0.127943	0.0863359	10.1029	20.1543	30.0353	40.1279	50.0863
13.2982	0.0771843	0.0964506	0.0235471	0.102354	0.0863359	10.0772	20.0965	30.0235	40.1024	50.0863
13.3182	0.141505	0.0771605	0.0470943	0.0767656	0.0719466	10.1415	20.0772	30.0471	40.0768	50.0719
13.3382	0.0385922	0.0771605	0.0235471	0.102354	0.100725	10.0386	20.0772	30.0235	40.1024	50.1007
13.3582	0.0643203	0.0964506	0.0235471	0.204708	0.043168	10.0643	20.0965	30.0235	40.2047	50.0432
13.3782	0.0128641	0.0964506	0.0235471	0.0511771	0.0287786	10.0129	20.0965	30.0235	40.0512	50.0288
13.3982	0.0257281	0.0771605	0.0353207	0.0767656	0.115115	10.0257	20.0772	30.0353	40.0768	50.1151
13.4182	0.0900484	0.0964506	0.105962	0.0511771	0.0719466	10.09	20.0965	30.106	40.0512	50.0719
13.4382	0.0385922	0.135031	0.0353207	0.102354	0.100725	10.0386	20.135	30.0353	40.1024	50.1007
13.4582	0.0771843	0.0964506	0.082415	0.0767656	0.143893	10.0772	20.0965	30.0824	40.0768	50.1439
13.4782	0.0643203	0.0385802	0.117736	0.17912	0.115115	10.0643	20.0386	30.1177	40.1791	50.1151
13.4982	0.0771843	0.0964506	0.0588679	0.0767656	0.0863359	10.0772	20.0965	30.0589	40.0768	50.0863
13.5182	0.0900484	0.135031	0.0706414	0.204708	0.100725	10.09	20.135	30.0706	40.2047	50.1007
13.5382	0.0643203	0.192901	0.0353207	0.0767656	0.0719466	10.0643	20.1929	30.0353	40.0768	50.0719
13.5582	0.0128641	0.0964506	0.0235471	0	0.100725	10.0129	20.0965	30.0235	40	50.1007
13.5782	0.102912	0.173611	0.0588679	0.102354	0.0575573	10.1029	20.1736	30.0589	40.1024	50.0576
13.5982	0.0900484	0.115741	0.082415	0.0511771	0.0719466	10.09	20.1157	30.0824	40.0512	50.0719
13.6182	0.0643203	0.0771605	0.082415	0.102354	0.043168	10.0643	20.0772	30.0824	40.1024	50.0432
13.6382	0.0643203	0.0771605	0.0588679	0.17912	0.0575573	10.0643	20.0772	30.0589	40.1791	50.0576
13.6582	0.0128641	0.0578704	0.0706414	0.0767656	0.0575573	10.0129	20.0579	30.0706	40.0768	50.0576
13.6782	0.102912	0.135031	0.0353207	0.0511771	0.0575573	10.1029	20.135	30.0353	40.0512	50.0576
13.6982	0.0385922	0.115741	0.105962	0.102354	0.143893	10.0386	20.1157	30.106	40.1024	50.1439
13.7182	0.0900484	0.0964506	0.0588679	0.127943	0.0719466	10.09	20.0965	30.0589	40.1279	50.0719
13.7382	0.102912	0.0964506	0.0706414	0.0767656	0.100725	10.1029	20.0965	30.0706	40.0768	50.1007
13.7582	0.0385922	0.0771605	0.0470943	0.153531	0.0575573	10.0386	20.0772	30.0471	40.1535	50.0576
13.7782	0.0900484	0.154321	0.0235471	0.127943	0.043168	10.09	20.1543	30.0235	40.1279	50.0432
13.7982	0.0128641	0.115741	0.082415	0.102354	0.043168	10.0129	20.1157	30.0824	40.1024	50.0432
13.8182	0.0385922	0.0771605	0.117736	0.0255885	0.100725	10.0386	20.0772	30.1177	40.0256	50.1007
13.8382	0.0771843	0.173611	0.0235471	0.204708	0.043168	10.0772	20.1736	30.0235	40.2047	50.0432
13.8582	0.0514562	0.154321	0.082415	0.17912	0.0719466	10.0515	20.1543	30.0824	40.1791	50.0719
13.8782	0.0771843	0.0578704	0.0588679	0.127943	0.0575573	10.0772	20.0579	30.0589	40.1279	50.0576
13.8982	0.0643203	0.0964506	0.105962	0.153531	0.0575573	10.0643	20.0965	30.106	40.1535	50.0576
13.9182	0.0514562	0.0385802	0.0470943	0.17912	0.100725	10.0515	20.0386	30.0471	40.1791	50.1007
13.9382	0.0385922	0.115741	0.0588679	0.0511771	0.115115	10.0386	20.1157	30.0589	40.0512	50.1151
13.9582	0.0643203	0.0385802	0.0706414	0.17912	0.0719466	10.0643	20.0386	30.0706	40.1791	50.0719
13.9782	0.115776	0.0964506	0.0470943	0.127943	0.0575573	10.1158	20.0965	30.0471	40.1279	50.0576
13.9982	0.0385922	0.0964506	0.0588679	0.0767656	0.0719466	10.0386	20.0965	30.0589	40.0768	50.0719
14.0182	0.102912	0.0578704	0.0353207	0.0767656	0.0575573	10.1029	20.0579	30.0353	40.0768	50.0576
14.0382	0.0514562	0.0771605	0.0235471	0.102354	0.100725	10.0515	20.0772	30.0235	40.1024	50.1007
14.0582	0.0900484	0.0578704	0.0706414	0.0511771	0.0575573	10.09	20.0579	30.0706	40.0512	50.0576
14.0782	0.0900484	0.135031	0.0588679	0.0255885	0.143893	10.09	20.135	30.0589	40.0256	50.1439
14.0982	0.0643203	0.0578704	0.0235471	0.0767656	0.0719466	10.0643	20.0579	30.0235	40.0768	50.0719
14.1182	0.0385922	0.173611	0.117736	0.0511771	0.100725	10.0386	20.1736	30.1177	40.0512	50.1007
14.1382	0.0771843	0.0964506	0.0941886	0.0767656	0.0575573	10.0772	20.0965	30.0942	40.0768	50.0576
14.1582	0.0257281	0.115741	0.082415	0.0511771	0.043168	10.0257	20.1157	30.0824	40.0512	50.0432
14.1782	0.0643203	0.0385802	0.0470943	0.0255885	0.100725	10.0643	20.0386	30.0471	40.0256	50.1007
14.1982	0.0900484	0.0578704	0.0470943	0.102354	0.0863359	10.09	20.0579	30.0471	40.1024	50.0863
14.2182	0.0514562	0.115741	0.0470943	0.0767656	0.0863359	10.0515	20.1157	30.0471	40.0768	50.0863
14.2382	0.0771843	0.0964506	0.0235471	0.153531	0.100725	10.0772	20.0965	30.0235	40.1535	50.1007
14.2582	0.0771843	0.0771605	0.0470943	0.0767656	0.0863359	10.0772	20.0772	30.0471	40.0768	50.0863
14.2782	0.0771843	0.0771605	0.0706414	0.102354	0.0719466	10.0772	20.0772	30.0706	40.1024	50.0719
14.2982	0.0771843	0.0578704	0.0941886	0.0767656	0.0575573	10.0772	20.0579	30.0942	40.0768	50.0576
14.3182	0.0643203	0.154321	0.0353207	0.204708	0.129504	10.0643	20.1543	30.0353	40.2047	50.1295
14.3382	0.0514562	0.115741	0.0941886	0	0.100725	10.0515	20.1157	30.0942	40	50.1007
14.3582	0.0771843	0.0771605	0.0353207	0.0767656	0.0719466	10.0772	20.0772	30.0353	40.0768	50.0719
14.3782	0.0643203	0.0385802	0.0706414	0.0767656	0.0863359	10.0643	20.0386	30.0706	40.0768	50.0863
14.3982	0.128641	0.0578704	0.0588679	0.204708	0.21584	10.1286	20.0579	30.0589	40.2047	50.2158
14.4182	0.0385922	0.0771605	0.0470943	0.0767656	0.100725	10.0386	20.0772	30.0471	40.0768	50.1007
14.4382	0.0643203	0.0578704	0.0470943	0.17912	0.043168	10.0643	20.0579	30.0471	40.1791	50.0432
14.4582	0.115776	0.0964506	0.0470943	0.0255885	0.0575573	10.1158	20.0965	30.0471	40.0256	50.0576
14.4782	0.0385922	0.173611	0.0470943	0.127943	0.043168	10.0386	20.1736	30.0471	40.1279	50.0432
14.4982	0.0643203	0.0578704	0.0941886	0.102354	0.0863359	10.0643	20.0579	30.0942	40.1024	50.0863
14.5182	0.0643203	0.0192901	0.0353207	0.0255885	0.0863359	10.0643	20.0193	30.0353	40.0256	50.0863
14.5382	0.0900484	0.154321	0.0470943	0.0767656	0.0863359	10.09	20.1543	30.0471	40.0768	50.0863
14.5582	0.0514562	0.135031	0.0235471	0.102354	0.100725	10.0515	20.135	30.0235	40.1024	50.1007
14.5782	0.0514562	0.0964506	0.0706414	0.153531	0.0575573	10.0515	20.0965	30.0706	40.1535	50.0576
14.5982	0.0771843	0.0771605	0.0706414	0.0767656	0.0575573	10.0772	20.0772	30.0706	40.0768	50.0576
14.6182	0.0385922	0.0771605	0.0235471	0.0511771	0.0719466	10.0386	20.0772	30.0235	40.0512	50.0719
14.6382	0.0514562	0.0771605	0.0470943	0.153531	0.143893	10.0515	20.0772	30.0471	40.1535	50.1439
14.6582	0.0643203	0.0771605	0.0470943	0.0767656	0.115115	10.0643	20.0772	30.0471	40.0768	50.1151
14.6782	0.0771843	0	0.0470943	0.0511771	0.100725	10.0772	20	30.0471	40.0512	50.1007
14.6982	0.0385922	0.0771605	0.0588679	0.127943	0.0575573	10.0386	20.0772	30.0589	40.1279	50.0576
14.7182	0.0771843	0.135031	0.0470943	0.230297	0.0719466	10.0772	20.135	30.0471	40.2303	50.0719
14.7382	0.0771843	0.0385802	0.0353207	0.0767656	0.115115	10.0772	20.0386	30.0353	40.0768	50.1151
14.7582	0.0643203	0.0771605	0.0706414	0.0767656	0.100725	10.0643	20.0772	30.0706	40.0768	50.1007
14.7782	0.0385922	0.0771605	0.0588679	0.153531	0.043168	10.0386	20.0772	30.0589	40.1535	50.0432
14.7982	0.0643203	0.0578704	0.0470943	0.102354	0.100725	10.0643	20.0579	30.0471	40.1024	50.1007
14.8182	0.0771843	0.0578704	0.0470943	0.127943	0.100725	10.0772	20.0579	30.0471	40.1279	50.1007
14.8382	0.0900484	0.135031	0.0353207	0.0255885	0.0719466	10.09	20.135	30.0353	40.0256	50.0719
14.8582	0.0514562	0.115741	0.0470943	0.127943	0.143893	10.0515	20.1157	30.0471	40.1279	50.1439
14.8782	0.0128641	0.192901	0.0470943	0.0767656	0.0719466	10.0129	20.1929	30.0471	40.0768	50.0719
14.8982	0.0257281	0.135031	0.105962	0.127943	0.0863359	10.0257	20.135	30.106	40.1279	50.0863
14.9182	0.0385922	0.0771605	0.0588679	0.102354	0.0863359	10.0386	20.0772	30.0589	40.1024	50.0863
14.9382	0.141505	0.0385802	0.0470943	0.127943	0.0575573	10.1415	20.0386	30.0471	40.1279	50.0576
14.9582	0.0643203	0.154321	0.0588679	0.0767656	0.0719466	10.0643	20.1543	30.0589	40.0768	50.0719
14.9782	0.0257281	0.115741	0.0235471	0.0511771	0.0719466	10.0257	20.1157	30.0235	40.0512	50.0719
14.9982	0.0643203	0.0578704	0.0706414	0.153531	0.0575573	10.0643	20.0579	30.0706	40.1535	50.0576
15.0182	0.0643203	0.0578704	0.0353207	0.0511771	0.100725	10.0643	20.0579	30.0353	40.0512	50.1007
15.0382	0.0514562	0.115741	0.0588679	0.281474	0.100725	10.0515	20.1157	30.0589	40.2815	50.1007
15.0582	0.0643203	0.0964506	0.105962	0.102354	0.100725	10.0643	20.0965	30.106	40.1024	50.1007
15.0782	0.102912	0.0964506	0.0941886	0.153531	0.158282	10.1029	20.0965	30.0942	40.1535	50.1583
15.0982	0.0771843	0.0578704	0.0353207	0.0767656	0.115115	10.0772	20.0579	30.0353	40.0768	50.1151
15.1182	0.0900484	0.0964506	0.0470943	0.0767656	0.158282	10.09	20.0965	30.0471	40.0768	50.1583
15.1382	0.128641	0.0964506	0.0235471	0.127943	0.115115	10.1286	20.0965	30.0235	40.1279	50.1151
15.1582	0.0385922	0.154321	0.082415	0.0767656	0.043168	10.0386	20.1543	30.0824	40.0768	50.0432
15.1782	0.102912	0.115741	0.0588679	0.17912	0.0863359	10.1029	20.1157	30.0589	40.1791	50.0863
15.1982	0.0385922	0.135031	0.0706414	0.17912	0.143893	10.0386	20.135	30.0706	40.1791	50.1439
15.2182	0.115776	0.135031	0.082415	0.204708	0.0719466	10.1158	20.135	30.0824	40.2047	50.0719
15.2382	0.0514562	0.0771605	0.0470943	0.0511771	0.0863359	10.0515	20.0772	30.0471	40.0512	50.0863
15.2582	0.0643203	0.0771605	0.082415	0.102354	0.115115	10.0643	20.0772	30.0824	40.1024	50.1151
15.2782	0.0514562	0.154321	0.0117736	0.0255885	0.100725	10.0515	20.1543	30.0118	40.0256	50.1007
15.2982	0.0514562	0.192901	0.0706414	0.102354	0.129504	10.0515	20.1929	30.0706	40.1024	50.1295
15.3182	0.0385922	0.115741	0.0588679	0.102354	0.158282	10.0386	20.1157	30.0589	40.1024	50.1583
15.3382	0.0771843	0.154321	0.082415	0.127943	0.0287786	10.0772	20.1543	30.0824	40.1279	50.0288
15.3582	0.0771843	0.0771605	0.0353207	0.102354	0.0287786	10.0772	20.0772	30.0353	40.1024	50.0288
15.3782	0.0900484	0.0771605	0.105962	0.0767656	0.043168	10.09	20.0772	30.106	40.0768	50.0432
15.3982	0.0900484	0.0964506	0.105962	0.17912	0.129504	10.09	20.0965	30.106	40.1791	50.1295
15.4182	0.128641	0.115741	0.0706414	0.153531	0.0863359	10.1286	20.1157	30.0706	40.1535	50.0863
15.4382	0.0900484	0.0771605	0.0353207	0.0511771	0.0719466	10.09	20.0772	30.0353	40.0512	50.0719
15.4582	0.128641	0.154321	0.0706414	0.0767656	0.129504	10.1286	20.1543	30.0706	40.0768	50.1295
15.4782	0.0771843	0.0578704	0.0588679	0.102354	0.129504	10.0772	20.0579	30.0589	40.1024	50.1295
15.4982	0.0771843	0.154321	0.0706414	0.102354	0.0719466	10.0772	20.1543	30.0706	40.1024	50.0719
15.5182	0.0643203	0.115741	0.0353207	0.0767656	0.129504	10.0643	20.1157	30.0353	40.0768	50.1295
15.5382	0.0771843	0.154321	0.082415	0.17912	0.0719466	10.0772	20.1543	30.0824	40.1791	50.0719
15.5582	0.0385922	0.135031	0.0353207	0.153531	0.0863359	10.0386	20.135	30.0353	40.1535	50.0863
15.5782	0.102912	0.115741	0.0235471	0.102354	0.20145	10.1029	20.1157	30.0235	40.1024	50.2015
15.5982	0.0514562	0.115741	0.0706414	0.0255885	0.0863359	10.0515	20.1157	30.0706	40.0256	50.0863
15.6182	0.128641	0.135031	0.0353207	0.127943	0.129504	10.1286	20.135	30.0353	40.1279	50.1295
15.6382	0.128641	0.0771605	0.0941886	0.102354	0.115115	10.1286	20.0772	30.0942	40.1024	50.1151
15.6582	0.102912	0.0771605	0.0706414	0.102354	0.0719466	10.1029	20.0772	30.0706	40.1024	50.0719
15.6782	0.128641	0.0964506	0.082415	0.102354	0.100725	10.1286	20.0965	30.0824	40.1024	50.1007
15.6982	0.167233	0.0964506	0.0470943	0.0767656	0.043168	10.1672	20.0965	30.0471	40.0768	50.0432
15.7182	0.0771843	0.115741	0.0588679	0.17912	0.0575573	10.0772	20.1157	30.0589	40.1791	50.0576
15.7382	0.141505	0.154321	0.082415	0.153531	0.100725	10.1415	20.1543	30.0824	40.1535	50.1007
15.7582	0.0643203	0.0964506	0.0588679	0.17912	0.100725	10.0643	20.0965	30.0589	40.1791	50.1007
15.7782	0.0771843	0.192901	0.0470943	0.102354	0.0575573	10.0772	20.1929	30.0471	40.1024	50.0576
15.7982	0.0771843	0.115741	0.0470943	0.102354	0.0719466	10.0772	20.1157	30.0471	40.1024	50.0719
15.8182	0.0514562	0.0964506	0.105962	0.204708	0.100725	10.0515	20.0965	30.106	40.2047	50.1007
15.8382	0.128641	0.0578704	0.0588679	0.102354	0.143893	10.1286	20.0579	30.0589	40.1024	50.1439
15.8582	0.0771843	0.0964506	0.105962	0.102354	0.0575573	10.0772	20.0965	30.106	40.1024	50.0576
15.8782	0.0900484	0.115741	0.0941886	0.153531	0.0863359	10.09	20.1157	30.0942	40.1535	50.0863
15.8982	0.0514562	0.0771605	0.082415	0.102354	0.129504	10.0515	20.0772	30.0824	40.1024	50.1295
15.9182	0.0643203	0.135031	0.0706414	0.0767656	0.0575573	10.0643	20.135	30.0706	40.0768	50.0576
15.9382	0.141505	0.154321	0.082415	0.17912	0.115115	10.1415	20.1543	30.0824	40.1791	50.1151
15.9582	0.0514562	0.212191	0.0588679	0.102354	0.0719466	10.0515	20.2122	30.0589	40.1024	50.0719
15.9782	0.0643203	0.0578704	0.0235471	0.0511771	0.100725	10.0643	20.0579	30.0235	40.0512	50.1007
15.9982	0.0643203	0.0964506	0.0706414	0.0511771	0.0719466	10.0643	20.0965	30.0706	40.0512	50.0719
16.0182	0.0514562	0.135031	0.0706414	0.102354	0.0863359	10.0515	20.135	30.0706	40.1024	50.0863
16.0382	0.115776	0.173611	0.0588679	0.127943	0.187061	10.1158	20.1736	30.0589	40.1279	50.1871
16.0582	0.154369	0.0192901	0.0470943	0	0.115115	10.1544	20.0193	30.0471	40	50.1151
16.0782	0.0514562	0.115741	0.0470943	0.102354	0.043168	10.0515	20.1157	30.0471	40.1024	50.0432
16.0982	0.128641	0.0964506	0.0941886	0.102354	0.0719466	10.1286	20.0965	30.0942	40.1024	50.0719
16.1182	0.0900484	0.135031	0.105962	0.0255885	0.129504	10.09	20.135	30.106	40.0256	50.1295
16.1382	0.0771843	0.0578704	0.0470943	0.0767656	0.100725	10.0772	20.0579	30.0471	40.0768	50.1007
16.1582	0.0900484	0.115741	0.0470943	0.127943	0.143893	10.09	20.1157	30.0471	40.1279	50.1439
16.1782	0.0643203	0.135031	0.0941886	0.0767656	0.100725	10.0643	20.135	30.0942	40.0768	50.1007
16.1982	0.0771843	0.0385802	0.0235471	0.102354	0.0719466	10.0772	20.0386	30.0235	40.1024	50.0719
16.2182	0.180097	0.135031	0.0588679	0.0511771	0.0863359	10.1801	20.135	30.0589	40.0512	50.0863
16.2382	0.0900484	0.173611	0.0470943	0.0511771	0.0863359	10.09	20.1736	30.0471	40.0512	50.0863
16.2582	0.0900484	0.115741	0.117736	0.255885	0.043168	10.09	20.1157	30.1177	40.2559	50.0432
16.2782	0.0900484	0.192901	0.0706414	0.127943	0.043168	10.09	20.1929	30.0706	40.1279	50.0432
16.2982	0.0771843	0.173611	0.0353207	0.0511771	0.0575573	10.0772	20.1736	30.0353	40.0512	50.0576
16.3182	0.128641	0.0771605	0.0706414	0.0767656	0.0575573	10.1286	20.0772	30.0706	40.0768	50.0576
16.3382	0.128641	0.115741	0.0588679	0.153531	0.100725	10.1286	20.1157	30.0589	40.1535	50.1007
16.3582	0.128641	0.154321	0.0941886	0.127943	0.100725	10.1286	20.1543	30.0942	40.1279	50.1007
16.3782	0.102912	0.115741	0.0470943	0.0255885	0.043168	10.1029	20.1157	30.0471	40.0256	50.0432
16.3982	0.0643203	0.135031	0.0941886	0.17912	0.143893	10.0643	20.135	30.0942	40.1791	50.1439
16.4182	0.128641	0.0964506	0.082415	0.153531	0.20145	10.1286	20.0965	30.0824	40.1535	50.2015
16.4382	0.0643203	0.154321	0.0470943	0.127943	0.0575573	10.0643	20.1543	30.0471	40.1279	50.0576
16.4582	0.0643203	0.115741	0.0470943	0.102354	0.0863359	10.0643	20.1157	30.0471	40.1024	50.0863
16.4782	0.0900484	0.0771605	0.0706414	0.0767656	0.158282	10.09	20.0772	30.0706	40.0768	50.1583
16.4982	0.102912	0.0192901	0.0470943	0.230297	0.115115	10.1029	20.0193	30.0471	40.2303	50.1151
16.5182	0.128641	0.0578704	0.0353207	0.102354	0.0719466	10.1286	20.0579	30.0353	40.1024	50.0719
16.5382	0.0771843	0.0578704	0.0941886	0.102354	0.0287786	10.0772	20.0579	30.0942	40.1024	50.0288
16.5582	0.102912	0.0578704	0.0706414	0.153531	0.0863359	10.1029	20.0579	30.0706	40.1535	50.0863
16.5782	0.0643203	0.0964506	0.105962	0.127943	0.0863359	10.0643	20.0965	30.106	40.1279	50.0863
16.5982	0.0385922	0.0771605	0.105962	0.0511771	0.0575573	10.0386	20.0772	30.106	40.0512	50.0576
16.6182	0.0771843	0.0771605	0.0470943	0.127943	0.129504	10.0772	20.0772	30.0471	40.1279	50.1295
16.6382	0.102912	0.0192901	0.0588679	0.17912	0.0575573	10.1029	20.0193	30.0589	40.1791	50.0576
16.6582	0.0643203	0.115741	0.0941886	0.0767656	0.115115	10.0643	20.1157	30.0942	40.0768	50.1151
16.6782	0.0128641	0.115741	0.105962	0.153531	0.0575573	10.0129	20.1157	30.106	40.1535	50.0576
16.6982	0.102912	0.173611	0.0470943	0.127943	0.0719466	10.1029	20.1736	30.0471	40.1279	50.0719
16.7182	0.115776	0.154321	0.0117736	0.17912	0.043168	10.1158	20.1543	30.0118	40.1791	50.0432
16.7382	0.128641	0.173611	0.082415	0.153531	0.143893	10.1286	20.1736	30.0824	40.1535	50.1439
16.7582	0.0900484	0.0578704	0.0588679	0.17912	0.100725	10.09	20.0579	30.0589	40.1791	50.1007
16.7782	0.0900484	0.154321	0.0706414	0.127943	0.0575573	10.09	20.1543	30.0706	40.1279	50.0576
16.7982	0.102912	0.173611	0.0353207	0.127943	0.0719466	10.1029	20.1736	30.0353	40.1279	50.0719
16.8182	0.141505	0.0771605	0.0941886	0.230297	0.115115	10.1415	20.0772	30.0942	40.2303	50.1151
16.8382	0.115776	0.0578704	0.0470943	0.102354	0.115115	10.1158	20.0579	30.0471	40.1024	50.1151
16.8582	0.0771843	0.115741	0.0706414	0.0767656	0.115115	10.0772	20.1157	30.0706	40.0768	50.1151
16.8782	0.0900484	0.212191	0.0941886	0.127943	0.0719466	10.09	20.2122	30.0942	40.1279	50.0719
16.8982	0.102912	0.115741	0.129509	0.127943	0.100725	10.1029	20.1157	30.1295	40.1279	50.1007
16.9182	0.141505	0.0771605	0.0706414	0.153531	0.129504	10.1415	20.0772	30.0706	40.1535	50.1295
16.9382	0.0643203	0.115741	0.0588679	0.0511771	0.0575573	10.0643	20.1157	30.0589	40.0512	50.0576
16.9582	0.0771843	0.0964506	0.0588679	0.153531	0.129504	10.0772	20.0965	30.0589	40.1535	50.1295
16.9782	0.128641	0.173611	0.0941886	0.0767656	0.115115	10.1286	20.1736	30.0942	40.0768	50.1151
16.9982	0.0514562	0.212191	0.082415	0.17912	0.043168	10.0515	20.2122	30.0824	40.1791	50.0432
17.0182	0.102912	0.154321	0.0588679	0.35824	0.172672	10.1029	20.1543	30.0589	40.3582	50.1727
17.0382	0.0771843	0.115741	0.0706414	0.127943	0.115115	10.0772	20.1157	30.0706	40.1279	50.1151
17.0582	0.0514562	0.327932	0.129509	0.230297	0.172672	10.0515	20.3279	30.1295	40.2303	50.1727
17.0782	0.167233	0.135031	0.105962	0.127943	0.143893	10.1672	20.135	30.106	40.1279	50.1439
17.0982	0.0900484	0.0771605	0.0941886	0.127943	0.0719466	10.09	20.0772	30.0942	40.1279	50.0719
17.1182	0.102912	0.135031	0.082415	0.102354	0.043168	10.1029	20.135	30.0824	40.1024	50.0432
17.1382	0.0643203	0.173611	0.105962	0.0767656	0.100725	10.0643	20.1736	30.106	40.0768	50.1007
17.1582	0.154369	0.0578704	0.082415	0.204708	0.043168	10.1544	20.0579	30.0824	40.2047	50.0432
17.1782	0.0643203	0.0578704	0.129509	0.0255885	0.129504	10.0643	20.0579	30.1295	40.0256	50.1295
17.1982	0.141505	0.173611	0.117736	0.204708	0.100725	10.1415	20.1736	30.1177	40.2047	50.1007
17.2182	0.0771843	0.135031	0.0706414	0.102354	0.0863359	10.0772	20.135	30.0706	40.1024	50.0863
17.2382	0.0900484	0.173611	0.082415	0.127943	0.0719466	10.09	20.1736	30.0824	40.1279	50.0719
17.2582	0.115776	0.192901	0.153056	0.127943	0.0575573	10.1158	20.1929	30.1531	40.1279	50.0576
17.2782	0.102912	0.192901	0.082415	0.0511771	0.115115	10.1029	20.1929	30.0824	40.0512	50.1151
17.2982	0.0257281	0.173611	0.0941886	0.153531	0.0863359	10.0257	20.1736	30.0942	40.1535	50.0863
17.3182	0.128641	0.135031	0.0470943	0.0767656	0.0575573	10.1286	20.135	30.0471	40.0768	50.0576
17.3382	0.0128641	0.0578704	0.0706414	0.0511771	0.0719466	10.0129	20.0579	30.0706	40.0512	50.0719
17.3582	0.0257281	0.115741	0.0941886	0.0511771	0.172672	10.0257	20.1157	30.0942	40.0512	50.1727
17.3782	0.0900484	0.135031	0.0941886	0.0511771	0.0719466	10.09	20.135	30.0942	40.0512	50.0719
17.3982	0.0771843	0.0578704	0.0470943	0.153531	0.172672	10.0772	20.0579	30.0471	40.1535	50.1727
17.4182	0.180097	0.212191	0.0706414	0.204708	0.115115	10.1801	20.2122	30.0706	40.2047	50.1151
17.4382	0.102912	0.173611	0.0470943	0.153531	0.172672	10.1029	20.1736	30.0471	40.1535	50.1727
17.4582	0.0514562	0.115741	0.0470943	0.0767656	0.115115	10.0515	20.1157	30.0471	40.0768	50.1151
17.4782	0.102912	0.115741	0.0706414	0.127943	0.100725	10.1029	20.1157	30.0706	40.1279	50.1007
17.4982	0.128641	0.154321	0.0353207	0.153531	0.0575573	10.1286	20.1543	30.0353	40.1535	50.0576
17.5182	0.0643203	0.0964506	0.0588679	0.127943	0.100725	10.0643	20.0965	30.0589	40.1279	50.1007
17.5382	0.167233	0.154321	0.0235471	0.204708	0.143893	10.1672	20.1543	30.0235	40.2047	50.1439
17.5582	0.0771843	0.173611	0.082415	0.17912	0.100725	10.0772	20.1736	30.0824	40.1791	50.1007
17.5782	0.115776	0.154321	0.0588679	0.102354	0.0863359	10.1158	20.1543	30.0589	40.1024	50.0863
17.5982	0.0514562	0.115741	0.105962	0.255885	0.129504	10.0515	20.1157	30.106	40.2559	50.1295
17.6182	0.102912	0.135031	0.0588679	0.127943	0.115115	10.1029	20.135	30.0589	40.1279	50.1151
17.6382	0.115776	0.154321	0.0117736	0.332651	0.115115	10.1158	20.1543	30.0118	40.3327	50.1151
17.6582	0.0514562	0.135031	0.0941886	0.102354	0.0575573	10.0515	20.135	30.0942	40.1024	50.0576
17.6782	0.115776	0.0771605	0.0941886	0.255885	0.115115	10.1158	20.0772	30.0942	40.2559	50.1151
17.6982	0.128641	0.192901	0.082415	0.153531	0.0719466	10.1286	20.1929	30.0824	40.1535	50.0719
17.7182	0.0257281	0.270062	0.0470943	0.153531	0.0719466	10.0257	20.2701	30.0471	40.1535	50.0719
17.7382	0.0514562	0.0964506	0.0470943	0.127943	0.129504	10.0515	20.0965	30.0471	40.1279	50.1295
17.7582	0.0900484	0.0771605	0.0706414	0.127943	0.143893	10.09	20.0772	30.0706	40.1279	50.1439
17.7782	0.154369	0.173611	0.0941886	0.17912	0.115115	10.1544	20.1736	30.0942	40.1791	50.1151
17.7982	0.0643203	0.0578704	0.129509	0.204708	0.0863359	10.0643	20.0579	30.1295	40.2047	50.0863
17.8182	0.0900484	0.0578704	0.105962	0.153531	0.0287786	10.09	20.0579	30.106	40.1535	50.0288
17.8382	0.0771843	0.154321	0.0588679	0.204708	0.0287786	10.0772	20.1543	30.0589	40.2047	50.0288
17.8582	0.154369	0.212191	0.0588679	0.0767656	0.043168	10.1544	20.2122	30.0589	40.0768	50.0432
17.8782	0.0257281	0.135031	0.117736	0.153531	0.100725	10.0257	20.135	30.1177	40.1535	50.1007
17.8982	0.128641	0.173611	0.0941886	0.204708	0.0719466	10.1286	20.1736	30.0942	40.2047	50.0719
17.9182	0.0643203	0.173611	0.082415	0.127943	0.143893	10.0643	20.1736	30.0824	40.1279	50.1439
17.9382	0.115776	0.0578704	0.129509	0.127943	0.115115	10.1158	20.0579	30.1295	40.1279	50.1151
17.9582	0.0643203	0.231481	0.0941886	0.0767656	0.100725	10.0643	20.2315	30.0942	40.0768	50.1007
17.9782	0.0643203	0.135031	0.0470943	0.102354	0.143893	10.0643	20.135	30.0471	40.1024	50.1439
17.9982	0.0900484	0.192901	0.0941886	0.102354	0.158282	10.09	20.1929	30.0942	40.1024	50.1583
18.0182	0.0385922	0.212191	0.082415	0.204708	0.0575573	10.0386	20.2122	30.0824	40.2047	50.0576
18.0382	0.0643203	0.192901	0.105962	0.127943	0.115115	10.0643	20.1929	30.106	40.1279	50.1151
18.0582	0.128641	0.154321	0.0706414	0.102354	0.0575573	10.1286	20.1543	30.0706	40.1024	50.0576
18.0782	0.0900484	0.115741	0.117736	0.102354	0.172672	10.09	20.1157	30.1177	40.1024	50.1727
18.0982	0.128641	0.0771605	0.0706414	0.153531	0.0575573	10.1286	20.0772	30.0706	40.1535	50.0576
18.1182	0.0771843	0.0771605	0.0588679	0.153531	0.187061	10.0772	20.0772	30.0589	40.1535	50.1871
18.1382	0.141505	0.173611	0.0706414	0.17912	0.129504	10.1415	20.1736	30.0706	40.1791	50.1295
18.1582	0.0643203	0.231481	0.0470943	0.0767656	0.0863359	10.0643	20.2315	30.0471	40.0768	50.0863
18.1782	0.0900484	0.154321	0.0470943	0.281474	0.115115	10.09	20.1543	30.0471	40.2815	50.1151
18.1982	0.102912	0.192901	0.0470943	0.127943	0.0863359	10.1029	20.1929	30.0471	40.1279	50.0863
18.2182	0.115776	0.231481	0.105962	0.204708	0.0863359	10.1158	20.2315	30.106	40.2047	50.0863
18.2382	0.128641	0.173611	0.117736	0.0511771	0.100725	10.1286	20.1736	30.1177	40.0512	50.1007
18.2582	0.115776	0.135031	0.082415	0.127943	0.0863359	10.1158	20.135	30.0824	40.1279	50.0863
18.2782	0.102912	0.0964506	0.0588679	0.17912	0.0863359	10.1029	20.0965	30.0589	40.1791	50.0863
18.2982	0.102912	0.0964506	0.0470943	0.127943	0.115115	10.1029	20.0965	30.0471	40.1279	50.1151
18.3182	0.0514562	0.212191	0.0706414	0.102354	0.0863359	10.0515	20.2122	30.0706	40.1024	50.0863
18.3382	0.0643203	0.270062	0.0588679	0.102354	0.0575573	10.0643	20.2701	30.0589	40.1024	50.0576
18.3582	0.102912	0.115741	0.105962	0.153531	0.0863359	10.1029	20.1157	30.106	40.1535	50.0863
18.3782	0.141505	0.192901	0.0235471	0.153531	0.100725	10.1415	20.1929	30.0235	40.1535	50.1007
18.3982	0.115776	0.135031	0.105962	0.332651	0.0719466	10.1158	20.135	30.106	40.3327	50.0719
18.4182	0.0643203	0.135031	0.082415	0.0255885	0.0719466	10.0643	20.135	30.0824	40.0256	50.0719
18.4382	0.102912	0.154321	0.153056	0.153531	0.158282	10.1029	20.1543	30.1531	40.1535	50.1583
18.4582	0.0385922	0.231481	0.0588679	0.17912	0.187061	10.0386	20.2315	30.0589	40.1791	50.1871
18.4782	0.141505	0.0964506	0.0588679	0.102354	0.0719466	10.1415	20.0965	30.0589	40.1024	50.0719
18.4982	0.0900484	0.135031	0.0470943	0.102354	0.100725	10.09	20.135	30.0471	40.1024	50.1007
18.5182	0.0900484	0.0964506	0.105962	0.153531	0.187061	10.09	20.0965	30.106	40.1535	50.1871
18.5382	0.115776	0.173611	0.082415	0.102354	0.0863359	10.1158	20.1736	30.0824	40.1024	50.0863
18.5582	0.128641	0.173611	0.0353207	0.204708	0.129504	10.1286	20.1736	30.0353	40.2047	50.1295
18.5782	0.0771843	0.250772	0.117736	0.230297	0.0863359	10.0772	20.2508	30.1177	40.2303	50.0863
18.5982	0.0771843	0.231481	0.082415	0.255885	0.129504	10.0772	20.2315	30.0824	40.2559	50.1295
18.6182	0.141505	0.212191	0.082415	0.0767656	0.129504	10.1415	20.2122	30.0824	40.0768	50.1295
18.6382	0.167233	0.115741	0.129509	0.153531	0.0863359	10.1672	20.1157	30.1295	40.1535	50.0863
18.6582	0.102912	0.115741	0.0588679	0.17912	0.187061	10.1029	20.1157	30.0589	40.1791	50.1871
18.6782	0.0643203	0.135031	0.105962	0.255885	0.129504	10.0643	20.135	30.106	40.2559	50.1295
18.6982	0.0900484	0.0578704	0.0941886	0.153531	0.100725	10.09	20.0579	30.0942	40.1535	50.1007
18.7182	0.154369	0.135031	0.105962	0.102354	0.143893	10.1544	20.135	30.106	40.1024	50.1439
18.7382	0.180097	0.250772	0.0588679	0.102354	0.143893	10.1801	20.2508	30.0589	40.1024	50.1439
18.7582	0.0643203	0.192901	0.117736	0.153531	0.0575573	10.0643	20.1929	30.1177	40.1535	50.0576
18.7782	0.154369	0.231481	0.0470943	0.102354	0.0863359	10.1544	20.2315	30.0471	40.1024	50.0863
18.7982	0.102912	0.192901	0.141283	0.230297	0.143893	10.1029	20.1929	30.1413	40.2303	50.1439
18.8182	0.102912	0.212191	0.082415	0.102354	0.244618	10.1029	20.2122	30.0824	40.1024	50.2446
18.8382	0.0385922	0.135031	0.0941886	0.0767656	0.100725	10.0386	20.135	30.0942	40.0768	50.1007
18.8582	0.102912	0.0964506	0.153056	0.153531	0.158282	10.1029	20.0965	30.1531	40.1535	50.1583
18.8782	0.0900484	0.250772	0.082415	0.204708	0.158282	10.09	20.2508	30.0824	40.2047	50.1583
18.8982	0.0643203	0.192901	0.082415	0.17912	0.100725	10.0643	20.1929	30.0824	40.1791	50.1007
18.9182	0.0643203	0.135031	0.082415	0.0767656	0.143893	10.0643	20.135	30.0824	40.0768	50.1439
18.9382	0.102912	0.135031	0.0588679	0.0767656	0.115115	10.1029	20.135	30.0589	40.0768	50.1151
18.9582	0	0.115741	0.082415	0.0767656	0.115115	10	20.1157	30.0824	40.0768	50.1151
18.9782	0.128641	0.135031	0.082415	0.230297	0.143893	10.1286	20.135	30.0824	40.2303	50.1439
18.9982	0.102912	0.289352	0.082415	0.153531	0.100725	10.1029	20.2894	30.0824	40.1535	50.1007
19.0182	0.0900484	0.135031	0.0588679	0.0767656	0.100725	10.09	20.135	30.0589	40.0768	50.1007
19.0382	0.0643203	0.135031	0.129509	0.153531	0.172672	10.0643	20.135	30.1295	40.1535	50.1727
19.0582	0.115776	0.0964506	0.0706414	0.153531	0.129504	10.1158	20.0965	30.0706	40.1535	50.1295
19.0782	0.0128641	0.212191	0.105962	0.332651	0.129504	10.0129	20.2122	30.106	40.3327	50.1295
19.0982	0.141505	0.154321	0.082415	0.0767656	0.100725	10.1415	20.1543	30.0824	40.0768	50.1007
19.1182	0.128641	0.173611	0.0235471	0.230297	0.115115	10.1286	20.1736	30.0235	40.2303	50.1151
19.1382	0.141505	0.0578704	0.082415	0.102354	0.100725	10.1415	20.0579	30.0824	40.1024	50.1007
19.1582	0.154369	0.135031	0.0941886	0.230297	0.0719466	10.1544	20.135	30.0942	40.2303	50.0719
19.1782	0.0385922	0.250772	0.0706414	0.204708	0.115115	10.0386	20.2508	30.0706	40.2047	50.1151
19.1982	0.141505	0.173611	0.129509	0.230297	0.20145	10.1415	20.1736	30.1295	40.2303	50.2015
19.2182	0.102912	0.173611	0.0941886	0.0767656	0.0863359	10.1029	20.1736	30.0942	40.0768	50.0863
19.2382	0.0514562	0.115741	0.0941886	0.102354	0.100725	10.0515	20.1157	30.0942	40.1024	50.1007
19.2582	0.0900484	0.0964506	0.117736	0.17912	0.0863359	10.09	20.0965	30.1177	40.1791	50.0863
19.2782	0.102912	0.231481	0.0706414	0.127943	0.100725	10.1029	20.2315	30.0706	40.1279	50.1007
19.2982	0.0643203	0.231481	0.0588679	0.204708	0.0719466	10.0643	20.2315	30.0589	40.2047	50.0719
19.3182	0.115776	0.270062	0.0588679	0.0255885	0.100725	10.1158	20.2701	30.0589	40.0256	50.1007
19.3382	0.0643203	0.115741	0.153056	0.255885	0.0719466	10.0643	20.1157	30.1531	40.2559	50.0719
19.3582	0.154369	0.154321	0.0588679	0.102354	0.129504	10.1544	20.1543	30.0589	40.1024	50.1295
19.3782	0.115776	0.192901	0.0941886	0.102354	0.115115	10.1158	20.1929	30.0942	40.1024	50.1151
19.3982	0.0385922	0.154321	0.129509	0.153531	0.100725	10.0386	20.1543	30.1295	40.1535	50.1007
19.4182	0.102912	0.250772	0.105962	0.17912	0.158282	10.1029	20.2508	30.106	40.1791	50.1583
19.4382	0.141505	0.212191	0.176604	0.127943	0.230229	10.1415	20.2122	30.1766	40.1279	50.2302
19.4582	0.141505	0.135031	0.0941886	0.255885	0.0719466	10.1415	20.135	30.0942	40.2559	50.0719
19.4782	0.0514562	0.231481	0.082415	0.230297	0.115115	10.0515	20.2315	30.0824	40.2303	50.1151
19.4982	0.0900484	0.154321	0.105962	0.153531	0.158282	10.09	20.1543	30.106	40.1535	50.1583
19.5182	0.0900484	0.154321	0.0706414	0.127943	0.21584	10.09	20.1543	30.0706	40.1279	50.2158
19.5382	0.141505	0.231481	0.082415	0.0767656	0.158282	10.1415	20.2315	30.0824	40.0768	50.1583
19.5582	0.128641	0.173611	0.0706414	0.127943	0.20145	10.1286	20.1736	30.0706	40.1279	50.2015
19.5782	0.115776	0.115741	0.0941886	0.153531	0.129504	10.1158	20.1157	30.0942	40.1535	50.1295
19.5982	0.141505	0.0964506	0.105962	0.153531	0.115115	10.1415	20.0965	30.106	40.1535	50.1151
19.6182	0.0900484	0.115741	0.0941886	0.0767656	0.143893	10.09	20.1157	30.0942	40.0768	50.1439
19.6382	0.167233	0.115741	0.0588679	0.17912	0.129504	10.1672	20.1157	30.0589	40.1791	50.1295
19.6582	0.180097	0.154321	0.082415	0.17912	0.100725	10.1801	20.1543	30.0824	40.1791	50.1007
19.6782	0.115776	0.212191	0.129509	0.281474	0.143893	10.1158	20.2122	30.1295	40.2815	50.1439
19.6982	0.0771843	0.192901	0.082415	0.230297	0.172672	10.0772	20.1929	30.0824	40.2303	50.1727
19.7182	0.0900484	0.231481	0.117736	0.102354	0.115115	10.09	20.2315	30.1177	40.1024	50.1151
19.7382	0.167233	0.231481	0.105962	0.127943	0.115115	10.1672	20.2315	30.106	40.1279	50.1151
19.7582	0.0900484	0.250772	0.0706414	0.102354	0.172672	10.09	20.2508	30.0706	40.1024	50.1727
19.7782	0.0257281	0.173611	0.082415	0.204708	0.143893	10.0257	20.1736	30.0824	40.2047	50.1439
19.7982	0.115776	0.212191	0.0706414	0.230297	0.0287786	10.1158	20.2122	30.0706	40.2303	50.0288
19.8182	0.180097	0.154321	0.082415	0.204708	0.187061	10.1801	20.1543	30.0824	40.2047	50.1871
19.8382	0.141505	0.192901	0.105962	0.230297	0.100725	10.1415	20.1929	30.106	40.2303	50.1007
19.8582	0.115776	0.173611	0.0588679	0.204708	0.158282	10.1158	20.1736	30.0589	40.2047	50.1583
19.8782	0.167233	0.0385802	0.0941886	0.204708	0.115115	10.1672	20.0386	30.0942	40.2047	50.1151
19.8982	0.128641	0.231481	0.082415	0.0767656	0.115115	10.1286	20.2315	30.0824	40.0768	50.1151
19.9182	0.102912	0.192901	0.141283	0.0511771	0.100725	10.1029	20.1929	30.1413	40.0512	50.1007
19.9382	0.0900484	0.154321	0.0588679	0.0767656	0.115115	10.09	20.1543	30.0589	40.0768	50.1151
19.9582	0.0900484	0.289352	0.0941886	0.127943	0.100725	10.09	20.2894	30.0942	40.1279	50.1007
19.9782	0.141505	0.270062	0.105962	0.17912	0.100725	10.1415	20.2701	30.106	40.1791	50.1007
19.9982	0.128641	0.212191	0.129509	0.0767656	0.143893	10.1286	20.2122	30.1295	40.0768	50.1439
20.0182	0.141505	0.115741	0.0941886	0.0767656	0.158282	10.1415	20.1157	30.0942	40.0768	50.1583
20.0382	0.141505	0.212191	0.0588679	0.153531	0.115115	10.1415	20.2122	30.0589	40.1535	50.1151
20.0582	0.102912	0.173611	0.117736	0.230297	0.143893	10.1029	20.1736	30.1177	40.2303	50.1439
20.0782	0.128641	0.115741	0.0588679	0.153531	0.21584	10.1286	20.1157	30.0589	40.1535	50.2158
20.0982	0.115776	0.192901	0.0706414	0.281474	0.0863359	10.1158	20.1929	30.0706	40.2815	50.0863
20.1182	0.102912	0.231481	0.0470943	0.230297	0.187061	10.1029	20.2315	30.0471	40.2303	50.1871
20.1382	0.0771843	0.115741	0.105962	0.0511771	0.115115	10.0772	20.1157	30.106	40.0512	50.1151
20.1582	0.115776	0.192901	0.082415	0.153531	0.115115	10.1158	20.1929	30.0824	40.1535	50.1151
20.1782	0.154369	0.154321	0.117736	0.17912	0.100725	10.1544	20.1543	30.1177	40.1791	50.1007
20.1982	0.192961	0.115741	0.0941886	0.127943	0.0863359	10.193	20.1157	30.0942	40.1279	50.0863
20.2182	0.0514562	0.212191	0.117736	0.281474	0.100725	10.0515	20.2122	30.1177	40.2815	50.1007
20.2382	0.102912	0.385802	0.082415	0.255885	0.158282	10.1029	20.3858	30.0824	40.2559	50.1583
20.2582	0.167233	0.192901	0.082415	0.230297	0.21584	10.1672	20.1929	30.0824	40.2303	50.2158
20.2782	0.141505	0.135031	0.0941886	0.127943	0.0863359	10.1415	20.135	30.0942	40.1279	50.0863
20.2982	0.141505	0.231481	0.117736	0.153531	0.100725	10.1415	20.2315	30.1177	40.1535	50.1007
20.3182	0.180097	0.115741	0.117736	0.102354	0.100725	10.1801	20.1157	30.1177	40.1024	50.1007
20.3382	0.0900484	0.192901	0.117736	0.102354	0.129504	10.09	20.1929	30.1177	40.1024	50.1295
20.3582	0.0900484	0.250772	0.082415	0.35824	0.100725	10.09	20.2508	30.0824	40.3582	50.1007
20.3782	0.167233	0.192901	0.153056	0.153531	0.115115	10.1672	20.1929	30.1531	40.1535	50.1151
20.3982	0.128641	0.192901	0.117736	0.17912	0.129504	10.1286	20.1929	30.1177	40.1791	50.1295
20.4182	0.154369	0.173611	0.0470943	0.102354	0.129504	10.1544	20.1736	30.0471	40.1024	50.1295
20.4382	0.0771843	0.270062	0.117736	0.127943	0.0575573	10.0772	20.2701	30.1177	40.1279	50.0576
20.4582	0.128641	0.250772	0.0588679	0.17912	0.100725	10.1286	20.2508	30.0589	40.1791	50.1007
20.4782	0.218689	0.192901	0.141283	0.153531	0.187061	10.2187	20.1929	30.1413	40.1535	50.1871
20.4982	0.180097	0.308642	0.153056	0.17912	0.129504	10.1801	20.3086	30.1531	40.1791	50.1295
20.5182	0.0900484	0.115741	0.0353207	0.102354	0.158282	10.09	20.1157	30.0353	40.1024	50.1583
20.5382	0.0900484	0.173611	0.105962	0.230297	0.115115	10.09	20.1736	30.106	40.2303	50.1151
20.5582	0.0900484	0.231481	0.105962	0.307062	0.129504	10.09	20.2315	30.106	40.3071	50.1295
20.5782	0.141505	0.154321	0.0706414	0.255885	0.158282	10.1415	20.1543	30.0706	40.2559	50.1583
20.5982	0.167233	0.192901	0.117736	0.204708	0.187061	10.1672	20.1929	30.1177	40.2047	50.1871
20.6182	0.128641	0.135031	0.153056	0.255885	0.115115	10.1286	20.135	30.1531	40.2559	50.1151
20.6382	0.102912	0.154321	0.16483	0.17912	0.129504	10.1029	20.1543	30.1648	40.1791	50.1295
20.6582	0.128641	0.135031	0.0941886	0.153531	0.0863359	10.1286	20.135	30.0942	40.1535	50.0863
20.6782	0.128641	0.366512	0.129509	0.153531	0.129504	10.1286	20.3665	30.1295	40.1535	50.1295
20.6982	0.0514562	0.115741	0.153056	0.17912	0.20145	10.0515	20.1157	30.1531	40.1791	50.2015
20.7182	0.0514562	0.212191	0.129509	0.102354	0.172672	10.0515	20.2122	30.1295	40.1024	50.1727
20.7382	0.115776	0.212191	0.188377	0.153531	0.244618	10.1158	20.2122	30.1884	40.1535	50.2446
20.7582	0.154369	0.154321	0.117736	0.307062	0.129504	10.1544	20.1543	30.1177	40.3071	50.1295
20.7782	0.0771843	0.154321	0.0117736	0.127943	0.0863359	10.0772	20.1543	30.0118	40.1279	50.0863
20.7982	0.0900484	0.115741	0.0470943	0.307062	0.21584	10.09	20.1157	30.0471	40.3071	50.2158
20.8182	0.0900484	0.212191	0.117736	0.17912	0.172672	10.09	20.2122	30.1177	40.1791	50.1727
20.8382	0.128641	0.270062	0.129509	0.127943	0.21584	10.1286	20.2701	30.1295	40.1279	50.2158
20.8582	0.102912	0.0964506	0.082415	0.255885	0.143893	10.1029	20.0965	30.0824	40.2559	50.1439
20.8782	0.102912	0.289352	0.0588679	0.255885	0.100725	10.1029	20.2894	30.0589	40.2559	50.1007
20.8982	0.180097	0.135031	0.117736	0.153531	0.158282	10.1801	20.135	30.1177	40.1535	50.1583
20.9182	0.141505	0.154321	0.141283	0.255885	0.143893	10.1415	20.1543	30.1413	40.2559	50.1439
20.9382	0.192961	0.231481	0.153056	0.153531	0.187061	10.193	20.2315	30.1531	40.1535	50.1871
20.9582	0.154369	0.289352	0.0588679	0.204708	0.158282	10.1544	20.2894	30.0589	40.2047	50.1583
20.9782	0.128641	0.173611	0.117736	0.127943	0.143893	10.1286	20.1736	30.1177	40.1279	50.1439
20.9982	0.154369	0.270062	0.117736	0.255885	0.143893	10.1544	20.2701	30.1177	40.2559	50.1439
21.0182	0.141505	0.308642	0.082415	0.230297	0.115115	10.1415	20.3086	30.0824	40.2303	50.1151
21.0382	0.128641	0.173611	0.0941886	0.230297	0.143893	10.1286	20.1736	30.0942	40.2303	50.1439
21.0582	0.141505	0.250772	0.129509	0.153531	0.172672	10.1415	20.2508	30.1295	40.1535	50.1727
21.0782	0.0643203	0.308642	0.0588679	0.153531	0.0719466	10.0643	20.3086	30.0589	40.1535	50.0719
21.0982	0.115776	0.192901	0.082415	0.204708	0.187061	10.1158	20.1929	30.0824	40.2047	50.1871
21.1182	0.115776	0.192901	0.0470943	0.230297	0.158282	10.1158	20.1929	30.0471	40.2303	50.1583
21.1382	0.115776	0.173611	0.082415	0.127943	0.172672	10.1158	20.1736	30.0824	40.1279	50.1727
21.1582	0.115776	0.270062	0.141283	0.230297	0.0863359	10.1158	20.2701	30.1413	40.2303	50.0863
21.1782	0.231553	0.192901	0.082415	0.204708	0.172672	10.2316	20.1929	30.0824	40.2047	50.1727
21.1982	0.0771843	0.308642	0.082415	0.230297	0.187061	10.0772	20.3086	30.0824	40.2303	50.1871
21.2182	0.154369	0.212191	0.129509	0.17912	0.115115	10.1544	20.2122	30.1295	40.1791	50.1151
21.2382	0.141505	0.154321	0.0941886	0.204708	0.115115	10.1415	20.1543	30.0942	40.2047	50.1151
21.2582	0.192961	0.212191	0.0941886	0.332651	0.129504	10.193	20.2122	30.0942	40.3327	50.1295
21.2782	0.0771843	0.212191	0.0941886	0.127943	0.172672	10.0772	20.2122	30.0942	40.1279	50.1727
21.2982	0.115776	0.115741	0.0941886	0.17912	0.129504	10.1158	20.1157	30.0942	40.1791	50.1295
21.3182	0.128641	0.173611	0.129509	0.153531	0.172672	10.1286	20.1736	30.1295	40.1535	50.1727
21.3382	0.167233	0.231481	0.0941886	0.17912	0.129504	10.1672	20.2315	30.0942	40.1791	50.1295
21.3582	0.128641	0.212191	0.0706414	0.255885	0.158282	10.1286	20.2122	30.0706	40.2559	50.1583
21.3782	0.141505	0.135031	0.0588679	0.281474	0.0575573	10.1415	20.135	30.0589	40.2815	50.0576
21.3982	0.218689	0.347222	0.105962	0.17912	0.100725	10.2187	20.3472	30.106	40.1791	50.1007
21.4182	0.115776	0.115741	0.105962	0.17912	0.115115	10.1158	20.1157	30.106	40.1791	50.1151
21.4382	0.154369	0.231481	0.117736	0.230297	0.158282	10.1544	20.2315	30.1177	40.2303	50.1583
21.4582	0.141505	0.192901	0.153056	0.204708	0.244618	10.1415	20.1929	30.1531	40.2047	50.2446
21.4782	0.141505	0.0964506	0.0588679	0.127943	0.158282	10.1415	20.0965	30.0589	40.1279	50.1583
21.4982	0.115776	0.173611	0.117736	0.332651	0.21584	10.1158	20.1736	30.1177	40.3327	50.2158
21.5182	0.167233	0.250772	0.0706414	0.204708	0.100725	10.1672	20.2508	30.0706	40.2047	50.1007
21.5382	0.141505	0.250772	0.0941886	0.204708	0.115115	10.1415	20.2508	30.0942	40.2047	50.1151
21.5582	0.167233	0.212191	0.176604	0.17912	0.143893	10.1672	20.2122	30.1766	40.1791	50.1439
21.5782	0.115776	0.347222	0.0235471	0.307062	0.20145	10.1158	20.3472	30.0235	40.3071	50.2015
21.5982	0.205825	0.231481	0.117736	0.153531	0.158282	10.2058	20.2315	30.1177	40.1535	50.1583
21.6182	0.218689	0.212191	0.16483	0.127943	0.172672	10.2187	20.2122	30.1648	40.1279	50.1727
21.6382	0.141505	0.135031	0.0941886	0.204708	0.187061	10.1415	20.135	30.0942	40.2047	50.1871
21.6582	0.102912	0.192901	0.082415	0.35824	0.129504	10.1029	20.1929	30.0824	40.3582	50.1295
21.6782	0.180097	0.154321	0.117736	0.17912	0.129504	10.1801	20.1543	30.1177	40.1791	50.1295
21.6982	0.0900484	0.270062	0.105962	0.230297	0.230229	10.09	20.2701	30.106	40.2303	50.2302
21.7182	0.167233	0.347222	0.141283	0.127943	0.172672	10.1672	20.3472	30.1413	40.1279	50.1727
21.7382	0.154369	0.212191	0.117736	0.17912	0.100725	10.1544	20.2122	30.1177	40.1791	50.1007
21.7582	0.115776	0.212191	0.16483	0.332651	0.129504	10.1158	20.2122	30.1648	40.3327	50.1295
21.7782	0.0900484	0.270062	0.0706414	0.230297	0.21584	10.09	20.2701	30.0706	40.2303	50.2158
21.7982	0.154369	0.173611	0.141283	0.204708	0.244618	10.1544	20.1736	30.1413	40.2047	50.2446
21.8182	0.141505	0.347222	0.153056	0.281474	0.115115	10.1415	20.3472	30.1531	40.2815	50.1151
21.8382	0.0900484	0.327932	0.129509	0.153531	0.172672	10.09	20.3279	30.1295	40.1535	50.1727
21.8582	0.128641	0.270062	0.129509	0.204708	0.158282	10.1286	20.2701	30.1295	40.2047	50.1583
21.8782	0.192961	0.250772	0.0941886	0.230297	0.230229	10.193	20.2508	30.0942	40.2303	50.2302
21.8982	0.180097	0.270062	0.0706414	0.153531	0.172672	10.1801	20.2701	30.0706	40.1535	50.1727
21.9182	0.167233	0.173611	0.117736	0.17912	0.143893	10.1672	20.1736	30.1177	40.1791	50.1439
21.9382	0.0900484	0.231481	0.105962	0.0767656	0.230229	10.09	20.2315	30.106	40.0768	50.2302
21.9582	0.154369	0.115741	0.0588679	0.204708	0.143893	10.1544	20.1157	30.0589	40.2047	50.1439
21.9782	0.167233	0.250772	0.141283	0.153531	0.20145	10.1672	20.2508	30.1413	40.1535	50.2015
21.9982	0.0900484	0.250772	0.117736	0.153531	0.100725	10.09	20.2508	30.1177	40.1535	50.1007
22.0182	0.0771843	0.212191	0.141283	0.307062	0.115115	10.0772	20.2122	30.1413	40.3071	50.1151
22.0382	0.128641	0.231481	0.0706414	0.307062	0.115115	10.1286	20.2315	30.0706	40.3071	50.1151
22.0582	0.115776	0.212191	0.141283	0.17912	0.158282	10.1158	20.2122	30.1413	40.1791	50.1583
22.0782	0.167233	0.154321	0.153056	0.127943	0.158282	10.1672	20.1543	30.1531	40.1279	50.1583
22.0982	0.244417	0.270062	0.176604	0.0767656	0.143893	10.2444	20.2701	30.1766	40.0768	50.1439
22.1182	0.167233	0.347222	0.0706414	0.204708	0.0719466	10.1672	20.3472	30.0706	40.2047	50.0719
22.1382	0.218689	0.173611	0.082415	0.17912	0.244618	10.2187	20.1736	30.0824	40.1791	50.2446
22.1582	0.180097	0.135031	0.117736	0.230297	0.100725	10.1801	20.135	30.1177	40.2303	50.1007
22.1782	0.115776	0.192901	0.105962	0.230297	0.143893	10.1158	20.1929	30.106	40.2303	50.1439
22.1982	0.180097	0.250772	0.141283	0.204708	0.143893	10.1801	20.2508	30.1413	40.2047	50.1439
22.2182	0.115776	0.154321	0.141283	0.0767656	0.143893	10.1158	20.1543	30.1413	40.0768	50.1439
22.2382	0.192961	0.212191	0.153056	0.230297	0.158282	10.193	20.2122	30.1531	40.2303	50.1583
22.2582	0.115776	0.231481	0.153056	0.332651	0.143893	10.1158	20.2315	30.1531	40.3327	50.1439
22.2782	0.270145	0.173611	0.129509	0.230297	0.172672	10.2701	20.1736	30.1295	40.2303	50.1727
22.2982	0.128641	0.250772	0.105962	0.17912	0.143893	10.1286	20.2508	30.106	40.1791	50.1439
22.3182	0.244417	0.212191	0.117736	0.153531	0.302176	10.2444	20.2122	30.1177	40.1535	50.3022
22.3382	0.141505	0.173611	0.188377	0.307062	0.244618	10.1415	20.1736	30.1884	40.3071	50.2446
22.3582	0.180097	0.231481	0.153056	0.281474	0.259008	10.1801	20.2315	30.1531	40.2815	50.259
22.3782	0.257281	0.212191	0.16483	0.204708	0.187061	10.2573	20.2122	30.1648	40.2047	50.1871
22.3982	0.192961	0.443673	0.105962	0.153531	0.21584	10.193	20.4437	30.106	40.1535	50.2158
22.4182	0.115776	0.231481	0.105962	0.153531	0.0863359	10.1158	20.2315	30.106	40.1535	50.0863
22.4382	0.128641	0.192901	0.153056	0.230297	0.259008	10.1286	20.1929	30.1531	40.2303	50.259
22.4582	0.180097	0.347222	0.129509	0.255885	0.115115	10.1801	20.3472	30.1295	40.2559	50.1151
22.4782	0.141505	0.212191	0.200151	0.35824	0.187061	10.1415	20.2122	30.2002	40.3582	50.1871
22.4982	0.167233	0.135031	0.105962	0.230297	0.143893	10.1672	20.135	30.106	40.2303	50.1439
22.5182	0.0900484	0.270062	0.105962	0.281474	0.259008	10.09	20.2701	30.106	40.2815	50.259
22.5382	0.128641	0.289352	0.16483	0.383828	0.172672	10.1286	20.2894	30.1648	40.3838	50.1727
22.5582	0.180097	0.270062	0.105962	0.17912	0.244618	10.1801	20.2701	30.106	40.1791	50.2446
22.5782	0.102912	0.212191	0.117736	0.230297	0.158282	10.1029	20.2122	30.1177	40.2303	50.1583
22.5982	0.128641	0.154321	0.188377	0.153531	0.129504	10.1286	20.1543	30.1884	40.1535	50.1295
22.6182	0.180097	0.154321	0.105962	0.204708	0.21584	10.1801	20.1543	30.106	40.2047	50.2158
22.6382	0.102912	0.270062	0.117736	0.17912	0.187061	10.1029	20.2701	30.1177	40.1791	50.1871
22.6582	0.218689	0.231481	0.0706414	0.307062	0.158282	10.2187	20.2315	30.0706	40.3071	50.1583
22.6782	0.0900484	0.250772	0.129509	0.460594	0.143893	10.09	20.2508	30.1295	40.4606	50.1439
22.6982	0.154369	0.289352	0.117736	0.127943	0.244618	10.1544	20.2894	30.1177	40.1279	50.2446
22.7182	0.154369	0.212191	0.117736	0.281474	0.20145	10.1544	20.2122	30.1177	40.2815	50.2015
22.7382	0.180097	0.327932	0.117736	0.127943	0.158282	10.1801	20.3279	30.1177	40.1279	50.1583
22.7582	0.141505	0.231481	0.141283	0.230297	0.20145	10.1415	20.2315	30.1413	40.2303	50.2015
22.7782	0.192961	0.250772	0.153056	0.255885	0.100725	10.193	20.2508	30.1531	40.2559	50.1007
22.7982	0.218689	0.250772	0.105962	0.255885	0.20145	10.2187	20.2508	30.106	40.2559	50.2015
22.8182	0.141505	0.366512	0.153056	0.307062	0.158282	10.1415	20.3665	30.1531	40.3071	50.1583
22.8382	0.180097	0.231481	0.141283	0.409417	0.244618	10.1801	20.2315	30.1413	40.4094	50.2446
22.8582	0.167233	0.250772	0.105962	0.153531	0.230229	10.1672	20.2508	30.106	40.1535	50.2302
22.8782	0.167233	0.250772	0.0941886	0.383828	0.259008	10.1672	20.2508	30.0942	40.3838	50.259
22.8982	0.231553	0.212191	0.176604	0.281474	0.187061	10.2316	20.2122	30.1766	40.2815	50.1871
22.9182	0.154369	0.154321	0.129509	0.255885	0.273397	10.1544	20.1543	30.1295	40.2559	50.2734
22.9382	0.180097	0.270062	0.141283	0.255885	0.158282	10.1801	20.2701	30.1413	40.2559	50.1583
22.9582	0.0900484	0.308642	0.082415	0.230297	0.187061	10.09	20.3086	30.0824	40.2303	50.1871
22.9782	0.154369	0.154321	0.082415	0.307062	0.20145	10.1544	20.1543	30.0824	40.3071	50.2015
22.9982	0.141505	0.289352	0.153056	0.17912	0.172672	10.1415	20.2894	30.1531	40.1791	50.1727
23.0182	0.154369	0.289352	0.16483	0.230297	0.20145	10.1544	20.2894	30.1648	40.2303	50.2015
23.0382	0.192961	0.327932	0.16483	0.307062	0.187061	10.193	20.3279	30.1648	40.3071	50.1871
23.0582	0.102912	0.173611	0.117736	0.17912	0.230229	10.1029	20.1736	30.1177	40.1791	50.2302
23.0782	0.257281	0.212191	0.0706414	0.307062	0.244618	10.2573	20.2122	30.0706	40.3071	50.2446
23.0982	0.128641	0.366512	0.082415	0.255885	0.21584	10.1286	20.3665	30.0824	40.2559	50.2158
23.1182	0.192961	0.154321	0.117736	0.255885	0.244618	10.193	20.1543	30.1177	40.2559	50.2446
23.1382	0.231553	0.212191	0.129509	0.255885	0.187061	10.2316	20.2122	30.1295	40.2559	50.1871
23.1582	0.218689	0.212191	0.16483	0.204708	0.259008	10.2187	20.2122	30.1648	40.2047	50.259
23.1782	0.115776	0.347222	0.153056	0.17912	0.187061	10.1158	20.3472	30.1531	40.1791	50.1871
23.1982	0.192961	0.231481	0.117736	0.17912	0.143893	10.193	20.2315	30.1177	40.1791	50.1439
23.2182	0.154369	0.173611	0.16483	0.255885	0.230229	10.1544	20.1736	30.1648	40.2559	50.2302
23.2382	0.154369	0.231481	0.211924	0.409417	0.187061	10.1544	20.2315	30.2119	40.4094	50.1871
23.2582	0.102912	0.308642	0.141283	0.153531	0.21584	10.1029	20.3086	30.1413	40.1535	50.2158
23.2782	0.167233	0.231481	0.105962	0.255885	0.158282	10.1672	20.2315	30.106	40.2559	50.1583
23.2982	0.115776	0.212191	0.141283	0.230297	0.158282	10.1158	20.2122	30.1413	40.2303	50.1583
23.3182	0.154369	0.308642	0.176604	0.102354	0.244618	10.1544	20.3086	30.1766	40.1024	50.2446
23.3382	0.128641	0.173611	0.117736	0.435005	0.273397	10.1286	20.1736	30.1177	40.435	50.2734
23.3582	0.244417	0.231481	0.188377	0.204708	0.187061	10.2444	20.2315	30.1884	40.2047	50.1871
23.3782	0.128641	0.289352	0.200151	0.281474	0.129504	10.1286	20.2894	30.2002	40.2815	50.1295
23.3982	0.192961	0.231481	0.16483	0.127943	0.187061	10.193	20.2315	30.1648	40.1279	50.1871
23.4182	0.128641	0.347222	0.223698	0.307062	0.143893	10.1286	20.3472	30.2237	40.3071	50.1439
23.4382	0.115776	0.289352	0.082415	0.0767656	0.21584	10.1158	20.2894	30.0824	40.0768	50.2158
23.4582	0.154369	0.270062	0.0941886	0.230297	0.20145	10.1544	20.2701	30.0942	40.2303	50.2015
23.4782	0.115776	0.270062	0.105962	0.17912	0.158282	10.1158	20.2701	30.106	40.1791	50.1583
23.4982	0.154369	0.424383	0.176604	0.17912	0.187061	10.1544	20.4244	30.1766	40.1791	50.1871
23.5182	0.128641	0.192901	0.0588679	0.230297	0.20145	10.1286	20.1929	30.0589	40.2303	50.2015
23.5382	0.154369	0.115741	0.153056	0.255885	0.244618	10.1544	20.1157	30.1531	40.2559	50.2446
23.5582	0.0643203	0.366512	0.117736	0.281474	0.21584	10.0643	20.3665	30.1177	40.2815	50.2158
23.5782	0.154369	0.289352	0.117736	0.204708	0.287786	10.1544	20.2894	30.1177	40.2047	50.2878
23.5982	0.115776	0.289352	0.105962	0.281474	0.129504	10.1158	20.2894	30.106	40.2815	50.1295
23.6182	0.167233	0.135031	0.082415	0.0767656	0.187061	10.1672	20.135	30.0824	40.0768	50.1871
23.6382	0.167233	0.154321	0.082415	0.307062	0.115115	10.1672	20.1543	30.0824	40.3071	50.1151
23.6582	0.180097	0.327932	0.129509	0.17912	0.187061	10.1801	20.3279	30.1295	40.1791	50.1871
23.6782	0.102912	0.173611	0.211924	0.230297	0.273397	10.1029	20.1736	30.2119	40.2303	50.2734
23.6982	0.0643203	0.135031	0.141283	0.255885	0.230229	10.0643	20.135	30.1413	40.2559	50.2302
23.7182	0.102912	0.308642	0.141283	0.102354	0.187061	10.1029	20.3086	30.1413	40.1024	50.1871
23.7382	0.180097	0.347222	0.200151	0.127943	0.172672	10.1801	20.3472	30.2002	40.1279	50.1727
23.7582	0.102912	0.115741	0.129509	0.307062	0.143893	10.1029	20.1157	30.1295	40.3071	50.1439
23.7782	0.115776	0.115741	0.0706414	0.281474	0.187061	10.1158	20.1157	30.0706	40.2815	50.1871
23.7982	0.180097	0.289352	0.129509	0.102354	0.187061	10.1801	20.2894	30.1295	40.1024	50.1871
23.8182	0.141505	0.231481	0.105962	0.255885	0.244618	10.1415	20.2315	30.106	40.2559	50.2446
23.8382	0.154369	0.308642	0.0941886	0.153531	0.244618	10.1544	20.3086	30.0942	40.1535	50.2446
23.8582	0.154369	0.250772	0.105962	0.255885	0.20145	10.1544	20.2508	30.106	40.2559	50.2015
23.8782	0.180097	0.154321	0.0706414	0.332651	0.20145	10.1801	20.1543	30.0706	40.3327	50.2015
23.8982	0.205825	0.250772	0.153056	0.102354	0.187061	10.2058	20.2508	30.1531	40.1024	50.1871
23.9182	0.180097	0.327932	0.129509	0.307062	0.172672	10.1801	20.3279	30.1295	40.3071	50.1727
23.9382	0.218689	0.173611	0.153056	0.230297	0.187061	10.2187	20.1736	30.1531	40.2303	50.1871
23.9582	0.102912	0.135031	0.200151	0.204708	0.21584	10.1029	20.135	30.2002	40.2047	50.2158
23.9782	0.141505	0.308642	0.117736	0.0767656	0.129504	10.1415	20.3086	30.1177	40.0768	50.1295
23.9982	0.205825	0.327932	0.117736	0.281474	0.115115	10.2058	20.3279	30.1177	40.2815	50.1151
24.0182	0.0900484	0.289352	0.129509	0.332651	0.21584	10.09	20.2894	30.1295	40.3327	50.2158
24.0382	0.154369	0.289352	0.141283	0.204708	0.21584	10.1544	20.2894	30.1413	40.2047	50.2158
24.0582	0.180097	0.231481	0.141283	0.17912	0.20145	10.1801	20.2315	30.1413	40.1791	50.2015
24.0782	0.0643203	0.212191	0.141283	0.230297	0.230229	10.0643	20.2122	30.1413	40.2303	50.2302
24.0982	0.102912	0.366512	0.141283	0.127943	0.20145	10.1029	20.3665	30.1413	40.1279	50.2015
24.1182	0.102912	0.250772	0.16483	0.332651	0.143893	10.1029	20.2508	30.1648	40.3327	50.1439
24.1382	0.167233	0.289352	0.141283	0.383828	0.244618	10.1672	20.2894	30.1413	40.3838	50.2446
24.1582	0.192961	0.405093	0.129509	0.204708	0.244618	10.193	20.4051	30.1295	40.2047	50.2446
24.1782	0.115776	0.327932	0.16483	0.204708	0.20145	10.1158	20.3279	30.1648	40.2047	50.2015
24.1982	0.192961	0.250772	0.082415	0.255885	0.0863359	10.193	20.2508	30.0824	40.2559	50.0863
24.2182	0.141505	0.327932	0.117736	0.281474	0.158282	10.1415	20.3279	30.1177	40.2815	50.1583
24.2382	0.180097	0.212191	0.153056	0.230297	0.172672	10.1801	20.2122	30.1531	40.2303	50.1727
24.2582	0.115776	0.173611	0.105962	0.230297	0.244618	10.1158	20.1736	30.106	40.2303	50.2446
24.2782	0.141505	0.270062	0.0588679	0.281474	0.244618	10.1415	20.2701	30.0589	40.2815	50.2446
24.2982	0.115776	0.366512	0.129509	0.255885	0.21584	10.1158	20.3665	30.1295	40.2559	50.2158
24.3182	0.128641	0.289352	0.117736	0.255885	0.187061	10.1286	20.2894	30.1177	40.2559	50.1871
24.3382	0.180097	0.289352	0.117736	0.332651	0.172672	10.1801	20.2894	30.1177	40.3327	50.1727
24.3582	0.257281	0.192901	0.129509	0.281474	0.143893	10.2573	20.1929	30.1295	40.2815	50.1439
24.3782	0.102912	0.270062	0.16483	0.281474	0.20145	10.1029	20.2701	30.1648	40.2815	50.2015
24.3982	0.0771843	0.270062	0.153056	0.17912	0.172672	10.0772	20.2701	30.1531	40.1791	50.1727
24.4182	0.102912	0.154321	0.141283	0.153531	0.172672	10.1029	20.1543	30.1413	40.1535	50.1727
24.4382	0.102912	0.270062	0.0706414	0.204708	0.158282	10.1029	20.2701	30.0706	40.2047	50.1583
24.4582	0.102912	0.289352	0.141283	0.281474	0.143893	10.1029	20.2894	30.1413	40.2815	50.1439
24.4782	0.167233	0.308642	0.082415	0.255885	0.20145	10.1672	20.3086	30.0824	40.2559	50.2015
24.4982	0.141505	0.231481	0.0941886	0.255885	0.172672	10.1415	20.2315	30.0942	40.2559	50.1727
24.5182	0.167233	0.231481	0.129509	0.307062	0.172672	10.1672	20.2315	30.1295	40.3071	50.1727
24.5382	0.102912	0.212191	0.16483	0.127943	0.244618	10.1029	20.2122	30.1648	40.1279	50.2446
24.5582	0.180097	0.0771605	0.105962	0.153531	0.259008	10.1801	20.0772	30.106	40.1535	50.259
24.5782	0.0514562	0.270062	0.223698	0.230297	0.115115	10.0515	20.2701	30.2237	40.2303	50.1151
24.5982	0.154369	0.135031	0.0941886	0.383828	0.143893	10.1544	20.135	30.0942	40.3838	50.1439
24.6182	0.180097	0.289352	0.188377	0.230297	0.230229	10.1801	20.2894	30.1884	40.2303	50.2302
24.6382	0.128641	0.270062	0.176604	0.153531	0.172672	10.1286	20.2701	30.1766	40.1535	50.1727
24.6582	0.128641	0.0964506	0.153056	0.255885	0.172672	10.1286	20.0965	30.1531	40.2559	50.1727
24.6782	0.141505	0.250772	0.129509	0.35824	0.129504	10.1415	20.2508	30.1295	40.3582	50.1295
24.6982	0.192961	0.270062	0.141283	0.281474	0.129504	10.193	20.2701	30.1413	40.2815	50.1295
24.7182	0.102912	0.250772	0.117736	0.153531	0.187061	10.1029	20.2508	30.1177	40.1535	50.1871
24.7382	0.128641	0.250772	0.129509	0.281474	0.0863359	10.1286	20.2508	30.1295	40.2815	50.0863
24.7582	0.128641	0.231481	0.176604	0.281474	0.172672	10.1286	20.2315	30.1766	40.2815	50.1727
24.7782	0.205825	0.289352	0.188377	0.17912	0.244618	10.2058	20.2894	30.1884	40.1791	50.2446
24.7982	0.141505	0.212191	0.141283	0.230297	0.172672	10.1415	20.2122	30.1413	40.2303	50.1727
24.8182	0.0900484	0.424383	0.141283	0.204708	0.259008	10.09	20.4244	30.1413	40.2047	50.259
24.8382	0.257281	0.385802	0.141283	0.230297	0.20145	10.2573	20.3858	30.1413	40.2303	50.2015
24.8582	0.141505	0.270062	0.188377	0.255885	0.259008	10.1415	20.2701	30.1884	40.2559	50.259
24.8782	0.244417	0.347222	0.082415	0.230297	0.158282	10.2444	20.3472	30.0824	40.2303	50.1583
24.8982	0.115776	0.289352	0.200151	0.153531	0.172672	10.1158	20.2894	30.2002	40.1535	50.1727
24.9182	0.167233	0.289352	0.0941886	0.127943	0.20145	10.1672	20.2894	30.0942	40.1279	50.2015
24.9382	0.180097	0.231481	0.141283	0.35824	0.21584	10.1801	20.2315	30.1413	40.3582	50.2158
24.9582	0.270145	0.212191	0.0941886	0.307062	0.143893	10.2701	20.2122	30.0942	40.3071	50.1439
24.9782	0.231553	0.231481	0.16483	0.307062	0.316565	10.2316	20.2315	30.1648	40.3071	50.3166
24.9982	0.231553	0.250772	0.105962	0.153531	0.287786	10.2316	20.2508	30.106	40.1535	50.2878
25.0182	0.141505	0.173611	0.117736	0.255885	0.330954	10.1415	20.1736	30.1177	40.2559	50.331
25.0382	0.180097	0.212191	0.0941886	0.35824	0.230229	10.1801	20.2122	30.0942	40.3582	50.2302
25.0582	0.141505	0.212191	0.0470943	0.230297	0.143893	10.1415	20.2122	30.0471	40.2303	50.1439
25.0782	0.0643203	0.347222	0.141283	0.35824	0.143893	10.0643	20.3472	30.1413	40.3582	50.1439
25.0982	0.128641	0.270062	0.129509	0.332651	0.187061	10.1286	20.2701	30.1295	40.3327	50.1871
25.1182	0.128641	0.270062	0.16483	0.409417	0.187061	10.1286	20.2701	30.1648	40.4094	50.1871
25.1382	0.154369	0.270062	0.0941886	0.332651	0.172672	10.1544	20.2701	30.0942	40.3327	50.1727
25.1582	0.167233	0.231481	0.223698	0.153531	0.287786	10.1672	20.2315	30.2237	40.1535	50.2878
25.1782	0.115776	0.192901	0.129509	0.230297	0.21584	10.1158	20.1929	30.1295	40.2303	50.2158
25.1982	0.167233	0.270062	0.141283	0.332651	0.21584	10.1672	20.2701	30.1413	40.3327	50.2158
25.2182	0.180097	0.250772	0.129509	0.307062	0.244618	10.1801	20.2508	30.1295	40.3071	50.2446
25.2382	0.167233	0.250772	0.129509	0.127943	0.158282	10.1672	20.2508	30.1295	40.1279	50.1583
25.2582	0.231553	0.250772	0.188377	0.332651	0.129504	10.2316	20.2508	30.1884	40.3327	50.1295
25.2782	0.180097	0.289352	0.105962	0.332651	0.230229	10.1801	20.2894	30.106	40.3327	50.2302
25.2982	0.141505	0.173611	0.141283	0.230297	0.143893	10.1415	20.1736	30.1413	40.2303	50.1439
25.3182	0.115776	0.0964506	0.188377	0.204708	0.187061	10.1158	20.0965	30.1884	40.2047	50.1871
25.3382	0.115776	0.231481	0.129509	0.281474	0.316565	10.1158	20.2315	30.1295	40.2815	50.3166
25.3582	0.205825	0.270062	0.129509	0.307062	0.20145	10.2058	20.2701	30.1295	40.3071	50.2015
25.3782	0.141505	0.385802	0.129509	0.307062	0.230229	10.1415	20.3858	30.1295	40.3071	50.2302
25.3982	0.141505	0.231481	0.188377	0.17912	0.172672	10.1415	20.2315	30.1884	40.1791	50.1727
25.4182	0.205825	0.231481	0.188377	0.127943	0.187061	10.2058	20.2315	30.1884	40.1279	50.1871
25.4382	0.141505	0.231481	0.16483	0.281474	0.302176	10.1415	20.2315	30.1648	40.2815	50.3022
25.4582	0.141505	0.270062	0.153056	0.511771	0.0863359	10.1415	20.2701	30.1531	40.5118	50.0863
25.4782	0.244417	0.212191	0.141283	0.17912	0.230229	10.2444	20.2122	30.1413	40.1791	50.2302
25.4982	0.167233	0.424383	0.141283	0.17912	0.115115	10.1672	20.4244	30.1413	40.1791	50.1151
25.5182	0.180097	0.231481	0.200151	0.35824	0.187061	10.1801	20.2315	30.2002	40.3582	50.1871
25.5382	0.167233	0.308642	0.153056	0.281474	0.230229	10.1672	20.3086	30.1531	40.2815	50.2302
25.5582	0.257281	0.231481	0.082415	0.460594	0.230229	10.2573	20.2315	30.0824	40.4606	50.2302
25.5782	0.180097	0.192901	0.105962	0.204708	0.187061	10.1801	20.1929	30.106	40.2047	50.1871
25.5982	0.115776	0.231481	0.153056	0.511771	0.129504	10.1158	20.2315	30.1531	40.5118	50.1295
25.6182	0.154369	0.135031	0.16483	0.281474	0.172672	10.1544	20.135	30.1648	40.2815	50.1727
25.6382	0.115776	0.212191	0.129509	0.230297	0.244618	10.1158	20.2122	30.1295	40.2303	50.2446
25.6582	0.102912	0.405093	0.141283	0.255885	0.187061	10.1029	20.4051	30.1413	40.2559	50.1871
25.6782	0.115776	0.385802	0.141283	0.255885	0.187061	10.1158	20.3858	30.1413	40.2559	50.1871
25.6982	0.141505	0.154321	0.0941886	0.332651	0.20145	10.1415	20.1543	30.0942	40.3327	50.2015
25.7182	0.167233	0.270062	0.105962	0.255885	0.115115	10.1672	20.2701	30.106	40.2559	50.1151
25.7382	0.308737	0.289352	0.176604	0.17912	0.20145	10.3087	20.2894	30.1766	40.1791	50.2015
25.7582	0.0771843	0.347222	0.105962	0.35824	0.129504	10.0772	20.3472	30.106	40.3582	50.1295
25.7782	0.244417	0.270062	0.129509	0.281474	0.115115	10.2444	20.2701	30.1295	40.2815	50.1151
25.7982	0.192961	0.289352	0.0706414	0.127943	0.230229	10.193	20.2894	30.0706	40.1279	50.2302
25.8182	0.154369	0.192901	0.141283	0.17912	0.115115	10.1544	20.1929	30.1413	40.1791	50.1151
25.8382	0.128641	0.250772	0.153056	0.307062	0.129504	10.1286	20.2508	30.1531	40.3071	50.1295
25.8582	0.154369	0.366512	0.211924	0.0767656	0.143893	10.1544	20.3665	30.2119	40.0768	50.1439
25.8782	0.218689	0.308642	0.129509	0.255885	0.143893	10.2187	20.3086	30.1295	40.2559	50.1439
25.8982	0.115776	0.173611	0.153056	0.255885	0.158282	10.1158	20.1736	30.1531	40.2559	50.1583
25.9182	0.102912	0.231481	0.141283	0.281474	0.259008	10.1029	20.2315	30.1413	40.2815	50.259
25.9382	0.167233	0.192901	0.105962	0.17912	0.172672	10.1672	20.1929	30.106	40.1791	50.1727
25.9582	0.167233	0.270062	0.117736	0.35824	0.230229	10.1672	20.2701	30.1177	40.3582	50.2302
25.9782	0.0900484	0.250772	0.0470943	0.230297	0.244618	10.09	20.2508	30.0471	40.2303	50.2446
25.9982	0.167233	0.289352	0.105962	0.307062	0.172672	10.1672	20.2894	30.106	40.3071	50.1727
26.0182	0.205825	0.212191	0.141283	0.255885	0.143893	10.2058	20.2122	30.1413	40.2559	50.1439
26.0382	0.205825	0.231481	0.153056	0.153531	0.21584	10.2058	20.2315	30.1531	40.1535	50.2158
26.0582	0.192961	0.250772	0.129509	0.332651	0.172672	10.193	20.2508	30.1295	40.3327	50.1727
26.0782	0.0900484	0.347222	0.176604	0.230297	0.287786	10.09	20.3472	30.1766	40.2303	50.2878
26.0982	0.231553	0.270062	0.0941886	0.17912	0.143893	10.2316	20.2701	30.0942	40.1791	50.1439
26.1182	0.128641	0.270062	0.176604	0.255885	0.187061	10.1286	20.2701	30.1766	40.2559	50.1871
26.1382	0.115776	0.135031	0.082415	0.281474	0.20145	10.1158	20.135	30.0824	40.2815	50.2015
26.1582	0.180097	0.231481	0.0941886	0.230297	0.172672	10.1801	20.2315	30.0942	40.2303	50.1727
26.1782	0.115776	0.366512	0.117736	0.255885	0.143893	10.1158	20.3665	30.1177	40.2559	50.1439
26.1982	0.295873	0.327932	0.129509	0.281474	0.244618	10.2959	20.3279	30.1295	40.2815	50.2446
26.2182	0.102912	0.173611	0.117736	0.255885	0.20145	10.1029	20.1736	30.1177	40.2559	50.2015
26.2382	0.141505	0.154321	0.0941886	0.511771	0.158282	10.1415	20.1543	30.0942	40.5118	50.1583
26.2582	0.154369	0.231481	0.129509	0.102354	0.21584	10.1544	20.2315	30.1295	40.1024	50.2158
26.2782	0.115776	0.231481	0.153056	0.204708	0.158282	10.1158	20.2315	30.1531	40.2047	50.1583
26.2982	0.0643203	0.231481	0.105962	0.307062	0.21584	10.0643	20.2315	30.106	40.3071	50.2158
26.3182	0.154369	0.212191	0.153056	0.307062	0.115115	10.1544	20.2122	30.1531	40.3071	50.1151
26.3382	0.218689	0.192901	0.0706414	0.17912	0.20145	10.2187	20.1929	30.0706	40.1791	50.2015
26.3582	0.205825	0.173611	0.0588679	0.17912	0.21584	10.2058	20.1736	30.0589	40.1791	50.2158
26.3782	0.218689	0.212191	0.117736	0.307062	0.230229	10.2187	20.2122	30.1177	40.3071	50.2302
26.3982	0.218689	0.308642	0.153056	0.307062	0.158282	10.2187	20.3086	30.1531	40.3071	50.1583
26.4182	0.205825	0.482253	0.0941886	0.230297	0.230229	10.2058	20.4823	30.0942	40.2303	50.2302
26.4382	0.154369	0.250772	0.176604	0.0767656	0.20145	10.1544	20.2508	30.1766	40.0768	50.2015
26.4582	0.128641	0.231481	0.082415	0.204708	0.20145	10.1286	20.2315	30.0824	40.2047	50.2015
26.4782	0.128641	0.327932	0.105962	0.281474	0.143893	10.1286	20.3279	30.106	40.2815	50.1439
26.4982	0.154369	0.289352	0.0470943	0.281474	0.259008	10.1544	20.2894	30.0471	40.2815	50.259
26.5182	0.167233	0.347222	0.176604	0.230297	0.158282	10.1672	20.3472	30.1766	40.2303	50.1583
26.5382	0.154369	0.289352	0.0706414	0.153531	0.129504	10.1544	20.2894	30.0706	40.1535	50.1295
26.5582	0.0514562	0.231481	0.129509	0.204708	0.187061	10.0515	20.2315	30.1295	40.2047	50.1871
26.5782	0.154369	0.250772	0.082415	0.255885	0.143893	10.1544	20.2508	30.0824	40.2559	50.1439
26.5982	0.0900484	0.192901	0.0941886	0.204708	0.187061	10.09	20.1929	30.0942	40.2047	50.1871
26.6182	0.244417	0.347222	0.16483	0.153531	0.244618	10.2444	20.3472	30.1648	40.1535	50.2446
26.6382	0.192961	0.173611	0.0941886	0.255885	0.230229	10.193	20.1736	30.0942	40.2559	50.2302
26.6582	0.128641	0.173611	0.117736	0.255885	0.129504	10.1286	20.1736	30.1177	40.2559	50.1295
26.6782	0.0900484	0.250772	0.129509	0.383828	0.20145	10.09	20.2508	30.1295	40.3838	50.2015
26.6982	0.167233	0.173611	0.141283	0.332651	0.158282	10.1672	20.1736	30.1413	40.3327	50.1583
26.7182	0.0900484	0.250772	0.0941886	0.281474	0.21584	10.09	20.2508	30.0942	40.2815	50.2158
26.7382	0.167233	0.250772	0.176604	0.409417	0.143893	10.1672	20.2508	30.1766	40.4094	50.1439
26.7582	0.180097	0.289352	0.153056	0.281474	0.143893	10.1801	20.2894	30.1531	40.2815	50.1439
26.7782	0.128641	0.115741	0.082415	0.230297	0.172672	10.1286	20.1157	30.0824	40.2303	50.1727
26.7982	0.115776	0.270062	0.0941886	0.281474	0.187061	10.1158	20.2701	30.0942	40.2815	50.1871
26.8182	0.192961	0.212191	0.141283	0.332651	0.187061	10.193	20.2122	30.1413	40.3327	50.1871
26.8382	0.115776	0.250772	0.176604	0.204708	0.129504	10.1158	20.2508	30.1766	40.2047	50.1295
26.8582	0.154369	0.289352	0.0588679	0.255885	0.244618	10.1544	20.2894	30.0589	40.2559	50.2446
26.8782	0.115776	0.250772	0.141283	0.153531	0.21584	10.1158	20.2508	30.1413	40.1535	50.2158
26.8982	0.180097	0.192901	0.117736	0.281474	0.273397	10.1801	20.1929	30.1177	40.2815	50.2734
26.9182	0.205825	0.289352	0.129509	0.35824	0.244618	10.2058	20.2894	30.1295	40.3582	50.2446
26.9382	0.218689	0.212191	0.188377	0.255885	0.100725	10.2187	20.2122	30.1884	40.2559	50.1007
26.9582	0.141505	0.289352	0.141283	0.0511771	0.129504	10.1415	20.2894	30.1413	40.0512	50.1295
26.9782	0.154369	0.308642	0.105962	0.307062	0.20145	10.1544	20.3086	30.106	40.3071	50.2015
26.9982	0.102912	0.250772	0.117736	0.153531	0.187061	10.1029	20.2508	30.1177	40.1535	50.1871
27.0182	0.0900484	0.212191	0.153056	0.230297	0.187061	10.09	20.2122	30.1531	40.2303	50.1871
27.0382	0.231553	0.308642	0.153056	0.307062	0.20145	10.2316	20.3086	30.1531	40.3071	50.2015
27.0582	0.128641	0.212191	0.0706414	0.127943	0.187061	10.1286	20.2122	30.0706	40.1279	50.1871
27.0782	0.154369	0.192901	0.0706414	0.230297	0.129504	10.1544	20.1929	30.0706	40.2303	50.1295
27.0982	0.128641	0.289352	0.153056	0.153531	0.129504	10.1286	20.2894	30.1531	40.1535	50.1295
27.1182	0.167233	0.231481	0.129509	0.307062	0.259008	10.1672	20.2315	30.1295	40.3071	50.259
27.1382	0.192961	0.289352	0.0941886	0.255885	0.129504	10.193	20.2894	30.0942	40.2559	50.1295
27.1582	0.192961	0.212191	0.0941886	0.307062	0.143893	10.193	20.2122	30.0942	40.3071	50.1439
27.1782	0.218689	0.308642	0.129509	0.153531	0.20145	10.2187	20.3086	30.1295	40.1535	50.2015
27.1982	0.115776	0.250772	0.153056	0.153531	0.129504	10.1158	20.2508	30.1531	40.1535	50.1295
27.2182	0.0900484	0.347222	0.16483	0.17912	0.21584	10.09	20.3472	30.1648	40.1791	50.2158
27.2382	0.141505	0.154321	0.0941886	0.230297	0.20145	10.1415	20.1543	30.0942	40.2303	50.2015
27.2582	0.115776	0.135031	0.200151	0.255885	0.143893	10.1158	20.135	30.2002	40.2559	50.1439
27.2782	0.0771843	0.308642	0.082415	0.127943	0.187061	10.0772	20.3086	30.0824	40.1279	50.1871
27.2982	0.0385922	0.250772	0.129509	0.281474	0.172672	10.0386	20.2508	30.1295	40.2815	50.1727
27.3182	0.128641	0.308642	0.117736	0.0767656	0.158282	10.1286	20.3086	30.1177	40.0768	50.1583
27.3382	0.0257281	0.289352	0.141283	0.230297	0.230229	10.0257	20.2894	30.1413	40.2303	50.2302
27.3582	0.154369	0.327932	0.129509	0.255885	0.158282	10.1544	20.3279	30.1295	40.2559	50.1583
27.3782	0.231553	0.308642	0.0588679	0.383828	0.244618	10.2316	20.3086	30.0589	40.3838	50.2446
27.3982	0.218689	0.192901	0.117736	0.255885	0.287786	10.2187	20.1929	30.1177	40.2559	50.2878
27.4182	0.218689	0.173611	0.0941886	0.307062	0.0863359	10.2187	20.1736	30.0942	40.3071	50.0863
27.4382	0.192961	0.462963	0.0588679	0.307062	0.21584	10.193	20.463	30.0589	40.3071	50.2158
27.4582	0.154369	0.270062	0.129509	0.17912	0.129504	10.1544	20.2701	30.1295	40.1791	50.1295
27.4782	0.167233	0.250772	0.117736	0.332651	0.230229	10.1672	20.2508	30.1177	40.3327	50.2302
27.4982	0.141505	0.173611	0.176604	0.281474	0.143893	10.1415	20.1736	30.1766	40.2815	50.1439
27.5182	0.244417	0.289352	0.129509	0.230297	0.143893	10.2444	20.2894	30.1295	40.2303	50.1439
27.5382	0.115776	0.270062	0.176604	0.255885	0.244618	10.1158	20.2701	30.1766	40.2559	50.2446
27.5582	0.141505	0.289352	0.153056	0.204708	0.259008	10.1415	20.2894	30.1531	40.2047	50.259
27.5782	0.205825	0.270062	0.082415	0.17912	0.143893	10.2058	20.2701	30.0824	40.1791	50.1439
27.5982	0.167233	0.135031	0.105962	0.230297	0.187061	10.1672	20.135	30.106	40.2303	50.1871
27.6182	0.0900484	0.289352	0.129509	0.230297	0.20145	10.09	20.2894	30.1295	40.2303	50.2015
27.6382	0.154369	0.308642	0.117736	0.17912	0.100725	10.1544	20.3086	30.1177	40.1791	50.1007
27.6582	0.180097	0.212191	0.082415	0.255885	0.172672	10.1801	20.2122	30.0824	40.2559	50.1727
27.6782	0.154369	0.289352	0.0706414	0.281474	0.187061	10.1544	20.2894	30.0706	40.2815	50.1871
27.6982	0.141505	0.192901	0.0706414	0.153531	0.187061	10.1415	20.1929	30.0706	40.1535	50.1871
27.7182	0.154369	0.192901	0.153056	0.204708	0.172672	10.1544	20.1929	30.1531	40.2047	50.1727
27.7382	0.128641	0.250772	0.141283	0.230297	0.129504	10.1286	20.2508	30.1413	40.2303	50.1295
27.7582	0.154369	0.308642	0.141283	0.281474	0.115115	10.1544	20.3086	30.1413	40.2815	50.1151
27.7782	0.167233	0.173611	0.105962	0.35824	0.287786	10.1672	20.1736	30.106	40.3582	50.2878
27.7982	0.167233	0.231481	0.105962	0.255885	0.115115	10.1672	20.2315	30.106	40.2559	50.1151
27.8182	0.154369	0.231481	0.105962	0.255885	0.187061	10.1544	20.2315	30.106	40.2559	50.1871
27.8382	0.257281	0.308642	0.153056	0.230297	0.187061	10.2573	20.3086	30.1531	40.2303	50.1871
27.8582	0.0900484	0.212191	0.0706414	0.127943	0.187061	10.09	20.2122	30.0706	40.1279	50.1871
27.8782	0.167233	0.135031	0.0941886	0.17912	0.158282	10.1672	20.135	30.0942	40.1791	50.1583
27.8982	0.141505	0.192901	0.0941886	0.17912	0.21584	10.1415	20.1929	30.0942	40.1791	50.2158
27.9182	0.295873	0.347222	0.211924	0.307062	0.172672	10.2959	20.3472	30.2119	40.3071	50.1727
27.9382	0.128641	0.289352	0.153056	0.230297	0.187061	10.1286	20.2894	30.1531	40.2303	50.1871
27.9582	0.0514562	0.289352	0.117736	0.17912	0.172672	10.0515	20.2894	30.1177	40.1791	50.1727
27.9782	0.167233	0.212191	0.117736	0.35824	0.187061	10.1672	20.2122	30.1177	40.3582	50.1871
27.9982	0.218689	0.192901	0.153056	0.17912	0.21584	10.2187	20.1929	30.1531	40.1791	50.2158
28.0182	0.154369	0.231481	0.117736	0.255885	0.172672	10.1544	20.2315	30.1177	40.2559	50.1727
28.0382	0.115776	0.308642	0.117736	0.153531	0.20145	10.1158	20.3086	30.1177	40.1535	50.2015
28.0582	0.0900484	0.212191	0.0941886	0.332651	0.230229	10.09	20.2122	30.0942	40.3327	50.2302
28.0782	0.102912	0.0964506	0.16483	0.281474	0.158282	10.1029	20.0965	30.1648	40.2815	50.1583
28.0982	0.0900484	0.212191	0.117736	0.281474	0.244618	10.09	20.2122	30.1177	40.2815	50.2446
28.1182	0.0900484	0.212191	0.16483	0.0767656	0.21584	10.09	20.2122	30.1648	40.0768	50.2158
28.1382	0.141505	0.115741	0.105962	0.230297	0.20145	10.1415	20.1157	30.106	40.2303	50.2015
28.1582	0.154369	0.231481	0.082415	0.204708	0.259008	10.1544	20.2315	30.0824	40.2047	50.259
28.1782	0.192961	0.192901	0.188377	0.102354	0.129504	10.193	20.1929	30.1884	40.1024	50.1295
28.1982	0.218689	0.192901	0.129509	0.204708	0.230229	10.2187	20.1929	30.1295	40.2047	50.2302
28.2182	0.141505	0.289352	0.129509	0.230297	0.172672	10.1415	20.2894	30.1295	40.2303	50.1727
28.2382	0.115776	0.231481	0.0470943	0.307062	0.172672	10.1158	20.2315	30.0471	40.3071	50.1727
28.2582	0.167233	0.308642	0.129509	0.17912	0.187061	10.1672	20.3086	30.1295	40.1791	50.1871
28.2782	0.128641	0.231481	0.105962	0.255885	0.158282	10.1286	20.2315	30.106	40.2559	50.1583
28.2982	0.141505	0.250772	0.082415	0.102354	0.100725	10.1415	20.2508	30.0824	40.1024	50.1007
28.3182	0.180097	0.308642	0.0941886	0.230297	0.158282	10.1801	20.3086	30.0942	40.2303	50.1583
28.3382	0.218689	0.347222	0.129509	0.383828	0.244618	10.2187	20.3472	30.1295	40.3838	50.2446
28.3582	0.167233	0.173611	0.141283	0.230297	0.172672	10.1672	20.1736	30.1413	40.2303	50.1727
28.3782	0.128641	0.154321	0.117736	0.204708	0.143893	10.1286	20.1543	30.1177	40.2047	50.1439
28.3982	0.154369	0.154321	0.0706414	0.230297	0.20145	10.1544	20.1543	30.0706	40.2303	50.2015
28.4182	0.141505	0.231481	0.0941886	0.230297	0.172672	10.1415	20.2315	30.0942	40.2303	50.1727
28.4382	0.167233	0.308642	0.105962	0.332651	0.129504	10.1672	20.3086	30.106	40.3327	50.1295
28.4582	0.180097	0.366512	0.117736	0.17912	0.187061	10.1801	20.3665	30.1177	40.1791	50.1871
28.4782	0.154369	0.327932	0.153056	0.255885	0.129504	10.1544	20.3279	30.1531	40.2559	50.1295
28.4982	0.167233	0.212191	0.0470943	0.307062	0.172672	10.1672	20.2122	30.0471	40.3071	50.1727
28.5182	0.180097	0.212191	0.0941886	0.17912	0.172672	10.1801	20.2122	30.0942	40.1791	50.1727
28.5382	0.180097	0.289352	0.105962	0.102354	0.129504	10.1801	20.2894	30.106	40.1024	50.1295
28.5582	0.0643203	0.308642	0.141283	0.255885	0.158282	10.0643	20.3086	30.1413	40.2559	50.1583
28.5782	0.128641	0.192901	0.105962	0.204708	0.158282	10.1286	20.1929	30.106	40.2047	50.1583
28.5982	0.0643203	0.231481	0.200151	0.281474	0.143893	10.0643	20.2315	30.2002	40.2815	50.1439
28.6182	0.0643203	0.192901	0.129509	0.255885	0.0863359	10.0643	20.1929	30.1295	40.2559	50.0863
28.6382	0.0771843	0.173611	0.176604	0.230297	0.21584	10.0772	20.1736	30.1766	40.2303	50.2158
28.6582	0.167233	0.270062	0.270792	0.102354	0.0719466	10.1672	20.2701	30.2708	40.1024	50.0719
28.6782	0.180097	0.0964506	0.141283	0.332651	0.0719466	10.1801	20.0965	30.1413	40.3327	50.0719
28.6982	0.192961	0.270062	0.129509	0.307062	0.100725	10.193	20.2701	30.1295	40.3071	50.1007
28.7182	0.0771843	0.250772	0.153056	0.281474	0.244618	10.0772	20.2508	30.1531	40.2815	50.2446
28.7382	0.154369	0.192901	0.211924	0.35824	0.20145	10.1544	20.1929	30.2119	40.3582	50.2015
28.7582	0.0771843	0.327932	0.129509	0.255885	0.230229	10.0772	20.3279	30.1295	40.2559	50.2302
28.7782	0.128641	0.405093	0.105962	0.230297	0.21584	10.1286	20.4051	30.106	40.2303	50.2158
28.7982	0.102912	0.212191	0.0588679	0.332651	0.187061	10.1029	20.2122	30.0589	40.3327	50.1871
28.8182	0.0900484	0.231481	0.129509	0.230297	0.20145	10.09	20.2315	30.1295	40.2303	50.2015
28.8382	0.0900484	0.405093	0.188377	0.17912	0.187061	10.09	20.4051	30.1884	40.1791	50.1871
28.8582	0.141505	0.192901	0.0706414	0.332651	0.273397	10.1415	20.1929	30.0706	40.3327	50.2734
28.8782	0.205825	0.192901	0.117736	0.204708	0.158282	10.2058	20.1929	30.1177	40.2047	50.1583
28.8982	0.167233	0.154321	0.153056	0.153531	0.115115	10.1672	20.1543	30.1531	40.1535	50.1151
28.9182	0.141505	0.327932	0.188377	0.307062	0.172672	10.1415	20.3279	30.1884	40.3071	50.1727
28.9382	0.141505	0.212191	0.211924	0.307062	0.158282	10.1415	20.2122	30.2119	40.3071	50.1583
28.9582	0.0771843	0.154321	0.176604	0.281474	0.158282	10.0772	20.1543	30.1766	40.2815	50.1583
28.9782	0.192961	0.212191	0.306113	0.230297	0.244618	10.193	20.2122	30.3061	40.2303	50.2446
28.9982	0.192961	0.270062	0.211924	0.255885	0.115115	10.193	20.2701	30.2119	40.2559	50.1151
29.0182	0.167233	0.231481	0.317886	0.17912	0.187061	10.1672	20.2315	30.3179	40.1791	50.1871
29.0382	0.115776	0.385802	0.32966	0.127943	0.115115	10.1158	20.3858	30.3297	40.1279	50.1151
29.0582	0.0643203	0.192901	0.235471	0.153531	0.187061	10.0643	20.1929	30.2355	40.1535	50.1871
29.0782	0.154369	0.212191	0.223698	0.281474	0.259008	10.1544	20.2122	30.2237	40.2815	50.259
29.0982	0.102912	0.270062	0.117736	0.383828	0.21584	10.1029	20.2701	30.1177	40.3838	50.2158
29.1182	0.115776	0.250772	0.0941886	0.255885	0.187061	10.1158	20.2508	30.0942	40.2559	50.1871
29.1382	0.115776	0.173611	0.235471	0.307062	0.115115	10.1158	20.1736	30.2355	40.3071	50.1151
29.1582	0.128641	0.135031	0.105962	0.204708	0.158282	10.1286	20.135	30.106	40.2047	50.1583
29.1782	0.128641	0.250772	0.117736	0.307062	0.187061	10.1286	20.2508	30.1177	40.3071	50.1871
29.1982	0.128641	0.250772	0.117736	0.332651	0.21584	10.1286	20.2508	30.1177	40.3327	50.2158
29.2182	0.205825	0.231481	0.141283	0.35824	0.172672	10.2058	20.2315	30.1413	40.3582	50.1727
29.2382	0.102912	0.231481	0.153056	0.281474	0.100725	10.1029	20.2315	30.1531	40.2815	50.1007
29.2582	0.257281	0.173611	0.129509	0.460594	0.158282	10.2573	20.1736	30.1295	40.4606	50.1583
29.2782	0.128641	0.192901	0.0941886	0.230297	0.244618	10.1286	20.1929	30.0942	40.2303	50.2446
29.2982	0.244417	0.192901	0.176604	0.230297	0.158282	10.2444	20.1929	30.1766	40.2303	50.1583
29.3182	0.0771843	0.0771605	0.105962	0.230297	0.172672	10.0772	20.0772	30.106	40.2303	50.1727
29.3382	0.283009	0.0385802	0.082415	0.281474	0.259008	10.283	20.0386	30.0824	40.2815	50.259
29.3582	0.192961	0.231481	0.0941886	0.307062	0.316565	10.193	20.2315	30.0942	40.3071	50.3166
29.3782	0.115776	0.192901	0.0588679	0.255885	0.230229	10.1158	20.1929	30.0589	40.2559	50.2302
29.3982	0.128641	0.173611	0.117736	0.204708	0.172672	10.1286	20.1736	30.1177	40.2047	50.1727
29.4182	0.180097	0.289352	0.188377	0.281474	0.230229	10.1801	20.2894	30.1884	40.2815	50.2302
29.4382	0.115776	0.366512	0.105962	0.127943	0.143893	10.1158	20.3665	30.106	40.1279	50.1439
29.4582	0.102912	0.192901	0.129509	0.255885	0.172672	10.1029	20.1929	30.1295	40.2559	50.1727
29.4782	0.257281	0.250772	0.117736	0.255885	0.0863359	10.2573	20.2508	30.1177	40.2559	50.0863
29.4982	0.128641	0.212191	0.105962	0.204708	0.273397	10.1286	20.2122	30.106	40.2047	50.2734
29.5182	0.205825	0.308642	0.105962	0.230297	0.129504	10.2058	20.3086	30.106	40.2303	50.1295
29.5382	0.102912	0.135031	0.105962	0.204708	0.129504	10.1029	20.135	30.106	40.2047	50.1295
29.5582	0.154369	0.192901	0.117736	0.17912	0.129504	10.1544	20.1929	30.1177	40.1791	50.1295
29.5782	0.0643203	0.270062	0.153056	0.230297	0.0863359	10.0643	20.2701	30.1531	40.2303	50.0863
29.5982	0.115776	0.192901	0.0470943	0.17912	0.187061	10.1158	20.1929	30.0471	40.1791	50.1871
29.6182	0.192961	0.135031	0.141283	0.204708	0.100725	10.193	20.135	30.1413	40.2047	50.1007
29.6382	0.115776	0.327932	0.129509	0.307062	0.21584	10.1158	20.3279	30.1295	40.3071	50.2158
29.6582	0.102912	0.347222	0.082415	0.127943	0.158282	10.1029	20.3472	30.0824	40.1279	50.1583
29.6782	0.141505	0.270062	0.129509	0.255885	0.100725	10.1415	20.2701	30.1295	40.2559	50.1007
29.6982	0.167233	0.154321	0.0588679	0.204708	0.0863359	10.1672	20.1543	30.0589	40.2047	50.0863
29.7182	0.218689	0.0964506	0.0706414	0.204708	0.129504	10.2187	20.0965	30.0706	40.2047	50.1295
29.7382	0.0771843	0.347222	0.105962	0.383828	0.158282	10.0772	20.3472	30.106	40.3838	50.1583
29.7582	0.192961	0.289352	0.117736	0.281474	0.100725	10.193	20.2894	30.1177	40.2815	50.1007
29.7782	0.231553	0.270062	0.129509	0.204708	0.100725	10.2316	20.2701	30.1295	40.2047	50.1007
29.7982	0.141505	0.212191	0.082415	0.17912	0.129504	10.1415	20.2122	30.0824	40.1791	50.1295
29.8182	0.192961	0.173611	0.153056	0.230297	0.129504	10.193	20.1736	30.1531	40.2303	50.1295
29.8382	0.115776	0.250772	0.153056	0.332651	0.129504	10.1158	20.2508	30.1531	40.3327	50.1295
29.8582	0.141505	0.173611	0.117736	0.0767656	0.187061	10.1415	20.1736	30.1177	40.0768	50.1871
29.8782	0.0900484	0.250772	0.082415	0.255885	0.143893	10.09	20.2508	30.0824	40.2559	50.1439
29.8982	0.154369	0.154321	0.16483	0.35824	0.21584	10.1544	20.1543	30.1648	40.3582	50.2158
29.9182	0.167233	0.212191	0.0706414	0.255885	0.21584	10.1672	20.2122	30.0706	40.2559	50.2158
29.9382	0.128641	0.270062	0.129509	0.230297	0.187061	10.1286	20.2701	30.1295	40.2303	50.1871
29.9582	0.0900484	0.250772	0.153056	0.255885	0.143893	10.09	20.2508	30.1531	40.2559	50.1439
29.9782	0.167233	0.192901	0.117736	0.204708	0.129504	10.1672	20.1929	30.1177	40.2047	50.1295
29.9982	0.180097	0.154321	0.082415	0.230297	0.143893	10.1801	20.1543	30.0824	40.2303	50.1439
30.0182	0.167233	0.347222	0.129509	0.17912	0.21584	10.1672	20.3472	30.1295	40.1791	50.2158
30.0382	0.192961	0.173611	0.153056	0.332651	0.100725	10.193	20.1736	30.1531	40.3327	50.1007
30.0582	0.192961	0.212191	0.176604	0.204708	0.20145	10.193	20.2122	30.1766	40.2047	50.2015
30.0782	0.180097	0.192901	0.153056	0.204708	0.115115	10.1801	20.1929	30.1531	40.2047	50.1151
30.0982	0.154369	0.192901	0.16483	0.17912	0.287786	10.1544	20.1929	30.1648	40.1791	50.2878
30.1182	0.167233	0.212191	0.0706414	0.307062	0.115115	10.1672	20.2122	30.0706	40.3071	50.1151
30.1382	0.115776	0.173611	0.0941886	0.255885	0.043168	10.1158	20.1736	30.0942	40.2559	50.0432
30.1582	0.141505	0.270062	0.141283	0.17912	0.129504	10.1415	20.2701	30.1413	40.1791	50.1295
30.1782	0.115776	0.0964506	0.082415	0.153531	0.20145	10.1158	20.0965	30.0824	40.1535	50.2015
30.1982	0.102912	0.231481	0.105962	0.204708	0.115115	10.1029	20.2315	30.106	40.2047	50.1151
30.2182	0.115776	0.115741	0.0706414	0.255885	0.187061	10.1158	20.1157	30.0706	40.2559	50.1871
30.2382	0.180097	0.135031	0.117736	0.204708	0.259008	10.1801	20.135	30.1177	40.2047	50.259
30.2582	0.115776	0.154321	0.129509	0.102354	0.0863359	10.1158	20.1543	30.1295	40.1024	50.0863
30.2782	0.102912	0.192901	0.082415	0.127943	0.129504	10.1029	20.1929	30.0824	40.1279	50.1295
30.2982	0.115776	0.347222	0.105962	0.127943	0.115115	10.1158	20.3472	30.106	40.1279	50.1151
30.3182	0.154369	0.270062	0.0941886	0.281474	0.158282	10.1544	20.2701	30.0942	40.2815	50.1583
30.3382	0.180097	0.154321	0.0470943	0.255885	0.115115	10.1801	20.1543	30.0471	40.2559	50.1151
30.3582	0.192961	0.173611	0.0588679	0.17912	0.043168	10.193	20.1736	30.0589	40.1791	50.0432
30.3782	0.102912	0.192901	0.082415	0.0767656	0.0863359	10.1029	20.1929	30.0824	40.0768	50.0863
30.3982	0.231553	0.135031	0.105962	0.127943	0.172672	10.2316	20.135	30.106	40.1279	50.1727
30.4182	0.128641	0.173611	0.0941886	0.230297	0.115115	10.1286	20.1736	30.0942	40.2303	50.1151
30.4382	0.128641	0.192901	0.188377	0.153531	0.172672	10.1286	20.1929	30.1884	40.1535	50.1727
30.4582	0.115776	0.154321	0.117736	0.204708	0.158282	10.1158	20.1543	30.1177	40.2047	50.1583
30.4782	0.154369	0.231481	0.16483	0.255885	0.172672	10.1544	20.2315	30.1648	40.2559	50.1727
30.4982	0.180097	0.308642	0.105962	0.307062	0.100725	10.1801	20.3086	30.106	40.3071	50.1007
30.5182	0.141505	0.250772	0.129509	0.230297	0.187061	10.1415	20.2508	30.1295	40.2303	50.1871
30.5382	0.141505	0.347222	0.141283	0.255885	0.172672	10.1415	20.3472	30.1413	40.2559	50.1727
30.5582	0.141505	0.231481	0.117736	0.230297	0.172672	10.1415	20.2315	30.1177	40.2303	50.1727
30.5782	0.102912	0.173611	0.188377	0.204708	0.129504	10.1029	20.1736	30.1884	40.2047	50.1295
30.5982	0.102912	0.366512	0.129509	0.127943	0.187061	10.1029	20.3665	30.1295	40.1279	50.1871
30.6182	0.102912	0.154321	0.0941886	0.230297	0.230229	10.1029	20.1543	30.0942	40.2303	50.2302
30.6382	0.128641	0.231481	0.129509	0.255885	0.21584	10.1286	20.2315	30.1295	40.2559	50.2158
30.6582	0.218689	0.192901	0.0941886	0.204708	0.100725	10.2187	20.1929	30.0942	40.2047	50.1007
30.6782	0.115776	0.173611	0.117736	0.204708	0.100725	10.1158	20.1736	30.1177	40.2047	50.1007
30.6982	0.115776	0.192901	0.141283	0.230297	0.129504	10.1158	20.1929	30.1413	40.2303	50.1295
30.7182	0.0900484	0.231481	0.153056	0.153531	0.100725	10.09	20.2315	30.1531	40.1535	50.1007
30.7382	0.205825	0.289352	0.082415	0.230297	0.187061	10.2058	20.2894	30.0824	40.2303	50.1871
30.7582	0.218689	0.154321	0.105962	0.230297	0.100725	10.2187	20.1543	30.106	40.2303	50.1007
30.7782	0.141505	0.192901	0.105962	0.230297	0.20145	10.1415	20.1929	30.106	40.2303	50.2015
30.7982	0.0771843	0.173611	0.0941886	0.127943	0.21584	10.0772	20.1736	30.0942	40.1279	50.2158
30.8182	0.0771843	0.231481	0.082415	0.383828	0.21584	10.0772	20.2315	30.0824	40.3838	50.2158
30.8382	0.180097	0.270062	0.129509	0.17912	0.0863359	10.1801	20.2701	30.1295	40.1791	50.0863
30.8582	0.141505	0.154321	0.153056	0.281474	0.143893	10.1415	20.1543	30.1531	40.2815	50.1439
30.8782	0.192961	0.289352	0.105962	0.255885	0.115115	10.193	20.2894	30.106	40.2559	50.1151
30.8982	0.115776	0.192901	0.141283	0.153531	0.187061	10.1158	20.1929	30.1413	40.1535	50.1871
30.9182	0.154369	0.154321	0.16483	0.307062	0.115115	10.1544	20.1543	30.1648	40.3071	50.1151
30.9382	0.128641	0.308642	0.16483	0.17912	0.0863359	10.1286	20.3086	30.1648	40.1791	50.0863
30.9582	0.180097	0.173611	0.0941886	0.230297	0.115115	10.1801	20.1736	30.0942	40.2303	50.1151
30.9782	0.141505	0.115741	0.0706414	0.17912	0.115115	10.1415	20.1157	30.0706	40.1791	50.1151
30.9982	0.128641	0.231481	0.0941886	0.0255885	0.172672	10.1286	20.2315	30.0942	40.0256	50.1727
31.0182	0.128641	0.154321	0.129509	0.127943	0.100725	10.1286	20.1543	30.1295	40.1279	50.1007
31.0382	0.192961	0.115741	0.117736	0.204708	0.273397	10.193	20.1157	30.1177	40.2047	50.2734
31.0582	0.205825	0.192901	0.129509	0.307062	0.143893	10.2058	20.1929	30.1295	40.3071	50.1439
31.0782	0.102912	0.192901	0.129509	0.307062	0.172672	10.1029	20.1929	30.1295	40.3071	50.1727
31.0982	0.128641	0.0964506	0.0941886	0.153531	0.100725	10.1286	20.0965	30.0942	40.1535	50.1007
31.1182	0.0900484	0.192901	0.105962	0.230297	0.0863359	10.09	20.1929	30.106	40.2303	50.0863
31.1382	0.115776	0.212191	0.129509	0.204708	0.129504	10.1158	20.2122	30.1295	40.2047	50.1295
31.1582	0.154369	0.192901	0.082415	0.255885	0.158282	10.1544	20.1929	30.0824	40.2559	50.1583
31.1782	0.102912	0.154321	0.0706414	0.127943	0.187061	10.1029	20.1543	30.0706	40.1279	50.1871
31.1982	0.218689	0.231481	0.082415	0.204708	0.143893	10.2187	20.2315	30.0824	40.2047	50.1439
31.2182	0.0900484	0.192901	0.117736	0.230297	0.21584	10.09	20.1929	30.1177	40.2303	50.2158
31.2382	0.141505	0.173611	0.105962	0.17912	0.187061	10.1415	20.1736	30.106	40.1791	50.1871
31.2582	0.154369	0.308642	0.129509	0.17912	0.158282	10.1544	20.3086	30.1295	40.1791	50.1583
31.2782	0.128641	0.231481	0.105962	0.332651	0.187061	10.1286	20.2315	30.106	40.3327	50.1871
31.2982	0.102912	0.424383	0.105962	0.230297	0.100725	10.1029	20.4244	30.106	40.2303	50.1007
31.3182	0.167233	0.0964506	0.0941886	0.204708	0.115115	10.1672	20.0965	30.0942	40.2047	50.1151
31.3382	0.192961	0.115741	0.082415	0.17912	0.115115	10.193	20.1157	30.0824	40.1791	50.1151
31.3582	0.128641	0.173611	0.105962	0.153531	0.21584	10.1286	20.1736	30.106	40.1535	50.2158
31.3782	0.115776	0.270062	0.0941886	0.204708	0.100725	10.1158	20.2701	30.0942	40.2047	50.1007
31.3982	0.0900484	0.154321	0.0588679	0.17912	0.20145	10.09	20.1543	30.0589	40.1791	50.2015
31.4182	0.128641	0.231481	0.0941886	0.0511771	0.230229	10.1286	20.2315	30.0942	40.0512	50.2302
31.4382	0.141505	0.231481	0.0706414	0.307062	0.158282	10.1415	20.2315	30.0706	40.3071	50.1583
31.4582	0.141505	0.173611	0.0470943	0.255885	0.230229	10.1415	20.1736	30.0471	40.2559	50.2302
31.4782	0.128641	0.154321	0.0706414	0.17912	0.100725	10.1286	20.1543	30.0706	40.1791	50.1007
31.4982	0.128641	0.135031	0.0470943	0.281474	0.115115	10.1286	20.135	30.0471	40.2815	50.1151
31.5182	0.167233	0.270062	0.0941886	0.281474	0.100725	10.1672	20.2701	30.0942	40.2815	50.1007
31.5382	0.154369	0.173611	0.0941886	0.281474	0.143893	10.1544	20.1736	30.0942	40.2815	50.1439
31.5582	0.154369	0.173611	0.0588679	0.17912	0.20145	10.1544	20.1736	30.0589	40.1791	50.2015
31.5782	0.102912	0.135031	0.0588679	0.127943	0.187061	10.1029	20.135	30.0589	40.1279	50.1871
31.5982	0.192961	0.231481	0.117736	0.255885	0.21584	10.193	20.2315	30.1177	40.2559	50.2158
31.6182	0.141505	0.231481	0.0706414	0.281474	0.259008	10.1415	20.2315	30.0706	40.2815	50.259
31.6382	0.128641	0.115741	0.188377	0.0767656	0.158282	10.1286	20.1157	30.1884	40.0768	50.1583
31.6582	0.115776	0.250772	0.0941886	0.0767656	0.129504	10.1158	20.2508	30.0942	40.0768	50.1295
31.6782	0.154369	0.135031	0.117736	0.281474	0.129504	10.1544	20.135	30.1177	40.2815	50.1295
31.6982	0.167233	0.250772	0.0588679	0.127943	0.21584	10.1672	20.2508	30.0589	40.1279	50.2158
31.7182	0.128641	0.270062	0.0588679	0.281474	0.172672	10.1286	20.2701	30.0589	40.2815	50.1727
31.7382	0.102912	0.289352	0.082415	0.230297	0.115115	10.1029	20.2894	30.0824	40.2303	50.1151
31.7582	0.180097	0.231481	0.082415	0.102354	0.20145	10.1801	20.2315	30.0824	40.1024	50.2015
31.7782	0.141505	0.250772	0.129509	0.204708	0.129504	10.1415	20.2508	30.1295	40.2047	50.1295
31.7982	0.0514562	0.135031	0.0941886	0.102354	0.187061	10.0515	20.135	30.0942	40.1024	50.1871
31.8182	0.115776	0.192901	0.16483	0.332651	0.115115	10.1158	20.1929	30.1648	40.3327	50.1151
31.8382	0.128641	0.192901	0.129509	0.153531	0.172672	10.1286	20.1929	30.1295	40.1535	50.1727
31.8582	0.154369	0.192901	0.129509	0.230297	0.100725	10.1544	20.1929	30.1295	40.2303	50.1007
31.8782	0.128641	0.154321	0.0706414	0.0767656	0.129504	10.1286	20.1543	30.0706	40.0768	50.1295
31.8982	0.167233	0.270062	0.16483	0.230297	0.129504	10.1672	20.2701	30.1648	40.2303	50.1295
31.9182	0.154369	0.115741	0.082415	0.153531	0.20145	10.1544	20.1157	30.0824	40.1535	50.2015
31.9382	0.115776	0.250772	0.16483	0.281474	0.21584	10.1158	20.2508	30.1648	40.2815	50.2158
31.9582	0.0900484	0.212191	0.0706414	0.332651	0.21584	10.09	20.2122	30.0706	40.3327	50.2158
31.9782	0.115776	0.115741	0.117736	0.255885	0.129504	10.1158	20.1157	30.1177	40.2559	50.1295
31.9982	0.102912	0.154321	0.082415	0.230297	0.115115	10.1029	20.1543	30.0824	40.2303	50.1151
32.0182	0.102912	0.308642	0.105962	0.153531	0.158282	10.1029	20.3086	30.106	40.1535	50.1583
32.0382	0.0643203	0.154321	0.082415	0.127943	0.115115	10.0643	20.1543	30.0824	40.1279	50.1151
32.0582	0.128641	0.192901	0.082415	0.230297	0.143893	10.1286	20.1929	30.0824	40.2303	50.1439
32.0782	0.115776	0.154321	0.105962	0.204708	0.143893	10.1158	20.1543	30.106	40.2047	50.1439
32.0982	0.0643203	0.135031	0.082415	0.17912	0.158282	10.0643	20.135	30.0824	40.1791	50.1583
32.1182	0.128641	0.173611	0.0941886	0.230297	0.143893	10.1286	20.1736	30.0942	40.2303	50.1439
32.1382	0.154369	0.250772	0.082415	0.153531	0.0863359	10.1544	20.2508	30.0824	40.1535	50.0863
32.1582	0.0771843	0.154321	0.141283	0.204708	0.0863359	10.0772	20.1543	30.1413	40.2047	50.0863
32.1782	0.154369	0.192901	0.082415	0.204708	0.0863359	10.1544	20.1929	30.0824	40.2047	50.0863
32.1982	0.141505	0.289352	0.0941886	0.281474	0.129504	10.1415	20.2894	30.0942	40.2815	50.1295
32.2182	0.0514562	0.231481	0.0353207	0.230297	0.0863359	10.0515	20.2315	30.0353	40.2303	50.0863
32.2382	0.141505	0.192901	0.0470943	0.230297	0.100725	10.1415	20.1929	30.0471	40.2303	50.1007
32.2582	0.128641	0.231481	0.0706414	0.204708	0.129504	10.1286	20.2315	30.0706	40.2047	50.1295
32.2782	0.167233	0.173611	0.0941886	0.332651	0.129504	10.1672	20.1736	30.0942	40.3327	50.1295
32.2982	0.128641	0.231481	0.129509	0.153531	0.115115	10.1286	20.2315	30.1295	40.1535	50.1151
32.3182	0.192961	0.173611	0.117736	0.255885	0.129504	10.193	20.1736	30.1177	40.2559	50.1295
32.3382	0.180097	0.250772	0.082415	0.230297	0.0863359	10.1801	20.2508	30.0824	40.2303	50.0863
32.3582	0.115776	0.231481	0.117736	0.204708	0.172672	10.1158	20.2315	30.1177	40.2047	50.1727
32.3782	0.154369	0.212191	0.0353207	0.17912	0.158282	10.1544	20.2122	30.0353	40.1791	50.1583
32.3982	0.154369	0.0964506	0.082415	0.281474	0.0863359	10.1544	20.0965	30.0824	40.2815	50.0863
32.4182	0.141505	0.327932	0.082415	0.281474	0.0863359	10.1415	20.3279	30.0824	40.2815	50.0863
32.4382	0.128641	0.115741	0.0941886	0.17912	0.172672	10.1286	20.1157	30.0942	40.1791	50.1727
32.4582	0.128641	0.192901	0.0470943	0.230297	0.230229	10.1286	20.1929	30.0471	40.2303	50.2302
32.4782	0.115776	0.0771605	0.105962	0.127943	0.143893	10.1158	20.0772	30.106	40.1279	50.1439
32.4982	0.0771843	0.250772	0.117736	0.102354	0.100725	10.0772	20.2508	30.1177	40.1024	50.1007
32.5182	0.102912	0.192901	0.129509	0.230297	0.115115	10.1029	20.1929	30.1295	40.2303	50.1151
32.5382	0.128641	0.135031	0.082415	0.0767656	0.115115	10.1286	20.135	30.0824	40.0768	50.1151
32.5582	0.0771843	0.192901	0.16483	0.281474	0.129504	10.0772	20.1929	30.1648	40.2815	50.1295
32.5782	0.115776	0.212191	0.0588679	0.255885	0.20145	10.1158	20.2122	30.0589	40.2559	50.2015
32.5982	0.0643203	0.231481	0.105962	0.153531	0.129504	10.0643	20.2315	30.106	40.1535	50.1295
32.6182	0.154369	0.115741	0.0235471	0.255885	0.20145	10.1544	20.1157	30.0235	40.2559	50.2015
32.6382	0.141505	0.0964506	0.0470943	0.127943	0.143893	10.1415	20.0965	30.0471	40.1279	50.1439
32.6582	0.102912	0.115741	0.117736	0.307062	0.143893	10.1029	20.1157	30.1177	40.3071	50.1439
32.6782	0.115776	0.192901	0.129509	0.17912	0.100725	10.1158	20.1929	30.1295	40.1791	50.1007
32.6982	0.128641	0.212191	0.105962	0.153531	0.129504	10.1286	20.2122	30.106	40.1535	50.1295
32.7182	0.231553	0.231481	0.117736	0.17912	0.158282	10.2316	20.2315	30.1177	40.1791	50.1583
32.7382	0.115776	0.231481	0.0588679	0.204708	0.115115	10.1158	20.2315	30.0589	40.2047	50.1151
32.7582	0.102912	0.231481	0.0706414	0.102354	0.172672	10.1029	20.2315	30.0706	40.1024	50.1727
32.7782	0.115776	0.192901	0.082415	0.255885	0.158282	10.1158	20.1929	30.0824	40.2559	50.1583
32.7982	0.115776	0.135031	0.105962	0.281474	0.043168	10.1158	20.135	30.106	40.2815	50.0432
32.8182	0.180097	0.115741	0.0470943	0.307062	0.158282	10.1801	20.1157	30.0471	40.3071	50.1583
32.8382	0.0771843	0.173611	0.105962	0.153531	0.129504	10.0772	20.1736	30.106	40.1535	50.1295
32.8582	0.141505	0.270062	0.105962	0.102354	0.143893	10.1415	20.2701	30.106	40.1024	50.1439
32.8782	0.167233	0.192901	0.117736	0.127943	0.100725	10.1672	20.1929	30.1177	40.1279	50.1007
32.8982	0.0900484	0.212191	0.0706414	0.17912	0.100725	10.09	20.2122	30.0706	40.1791	50.1007
32.9182	0.192961	0.289352	0.105962	0.17912	0.172672	10.193	20.2894	30.106	40.1791	50.1727
32.9382	0.0514562	0.231481	0.082415	0.230297	0.129504	10.0515	20.2315	30.0824	40.2303	50.1295
32.9582	0.115776	0.135031	0.0588679	0.17912	0.20145	10.1158	20.135	30.0589	40.1791	50.2015
32.9782	0.154369	0.173611	0.082415	0.204708	0.244618	10.1544	20.1736	30.0824	40.2047	50.2446
32.9982	0.141505	0.250772	0.129509	0.281474	0.129504	10.1415	20.2508	30.1295	40.2815	50.1295
33.0182	0.141505	0.115741	0.0706414	0.153531	0.158282	10.1415	20.1157	30.0706	40.1535	50.1583
33.0382	0.102912	0.173611	0.082415	0.127943	0.100725	10.1029	20.1736	30.0824	40.1279	50.1007
33.0582	0.0900484	0.115741	0.141283	0.307062	0.100725	10.09	20.1157	30.1413	40.3071	50.1007
33.0782	0.102912	0.115741	0.0941886	0.204708	0.143893	10.1029	20.1157	30.0942	40.2047	50.1439
33.0982	0.0771843	0.231481	0.0588679	0.153531	0.143893	10.0772	20.2315	30.0589	40.1535	50.1439
33.1182	0.128641	0.135031	0.117736	0.153531	0.244618	10.1286	20.135	30.1177	40.1535	50.2446
33.1382	0.115776	0.173611	0.141283	0.281474	0.100725	10.1158	20.1736	30.1413	40.2815	50.1007
33.1582	0.102912	0.173611	0.082415	0.204708	0.115115	10.1029	20.1736	30.0824	40.2047	50.1151
33.1782	0.0385922	0.154321	0.0353207	0.17912	0.129504	10.0386	20.1543	30.0353	40.1791	50.1295
33.1982	0.154369	0.0771605	0.0941886	0.255885	0.21584	10.1544	20.0772	30.0942	40.2559	50.2158
33.2182	0.0900484	0.154321	0.141283	0.127943	0.172672	10.09	20.1543	30.1413	40.1279	50.1727
33.2382	0.0643203	0.154321	0.0941886	0.255885	0.0719466	10.0643	20.1543	30.0942	40.2559	50.0719
33.2582	0.0900484	0.231481	0.141283	0.204708	0.0863359	10.09	20.2315	30.1413	40.2047	50.0863
33.2782	0.128641	0.154321	0.0706414	0.102354	0.0863359	10.1286	20.1543	30.0706	40.1024	50.0863
33.2982	0.102912	0.289352	0.0941886	0.281474	0.20145	10.1029	20.2894	30.0942	40.2815	50.2015
33.3182	0.102912	0.173611	0.0706414	0.102354	0.0863359	10.1029	20.1736	30.0706	40.1024	50.0863
33.3382	0.115776	0.173611	0.082415	0.0767656	0.129504	10.1158	20.1736	30.0824	40.0768	50.1295
33.3582	0.115776	0.270062	0.082415	0.153531	0.0863359	10.1158	20.2701	30.0824	40.1535	50.0863
33.3782	0.128641	0.231481	0.0706414	0.230297	0.129504	10.1286	20.2315	30.0706	40.2303	50.1295
33.3982	0.0771843	0.231481	0.129509	0.204708	0.158282	10.0772	20.2315	30.1295	40.2047	50.1583
33.4182	0.102912	0.192901	0.16483	0.102354	0.187061	10.1029	20.1929	30.1648	40.1024	50.1871
33.4382	0.128641	0.192901	0.082415	0.204708	0.115115	10.1286	20.1929	30.0824	40.2047	50.1151
33.4582	0.154369	0.173611	0.0470943	0.230297	0.0863359	10.1544	20.1736	30.0471	40.2303	50.0863
33.4782	0.192961	0.212191	0.0353207	0.255885	0.158282	10.193	20.2122	30.0353	40.2559	50.1583
33.4982	0.0771843	0.135031	0.0588679	0.17912	0.0863359	10.0772	20.135	30.0589	40.1791	50.0863
33.5182	0.0771843	0.192901	0.0588679	0.281474	0.129504	10.0772	20.1929	30.0589	40.2815	50.1295
33.5382	0.115776	0.154321	0.117736	0.255885	0.129504	10.1158	20.1543	30.1177	40.2559	50.1295
33.5582	0.102912	0.250772	0.082415	0.281474	0.172672	10.1029	20.2508	30.0824	40.2815	50.1727
33.5782	0.192961	0.115741	0.0941886	0.127943	0.100725	10.193	20.1157	30.0942	40.1279	50.1007
33.5982	0.102912	0.192901	0.105962	0.230297	0.143893	10.1029	20.1929	30.106	40.2303	50.1439
33.6182	0.0771843	0.173611	0.082415	0.102354	0.129504	10.0772	20.1736	30.0824	40.1024	50.1295
33.6382	0.0771843	0.154321	0.082415	0.204708	0.100725	10.0772	20.1543	30.0824	40.2047	50.1007
33.6582	0.115776	0.0578704	0.129509	0.332651	0.129504	10.1158	20.0579	30.1295	40.3327	50.1295
33.6782	0.102912	0.173611	0.0353207	0.17912	0.100725	10.1029	20.1736	30.0353	40.1791	50.1007
33.6982	0.0514562	0.173611	0.0588679	0.127943	0.187061	10.0515	20.1736	30.0589	40.1279	50.1871
33.7182	0.102912	0.308642	0.0235471	0.255885	0.129504	10.1029	20.3086	30.0235	40.2559	50.1295
33.7382	0.0771843	0.231481	0.0941886	0.255885	0.21584	10.0772	20.2315	30.0942	40.2559	50.2158
33.7582	0.0643203	0.173611	0.0941886	0.17912	0.115115	10.0643	20.1736	30.0942	40.1791	50.1151
33.7782	0.115776	0.0964506	0.082415	0.383828	0.0719466	10.1158	20.0965	30.0824	40.3838	50.0719
33.7982	0.167233	0.270062	0.0470943	0.204708	0.172672	10.1672	20.2701	30.0471	40.2047	50.1727
33.8182	0.0643203	0.115741	0.16483	0.0511771	0.158282	10.0643	20.1157	30.1648	40.0512	50.1583
33.8382	0.128641	0.135031	0.0470943	0.35824	0.129504	10.1286	20.135	30.0471	40.3582	50.1295
33.8582	0.0643203	0.212191	0.082415	0.153531	0.172672	10.0643	20.2122	30.0824	40.1535	50.1727
33.8782	0.0900484	0.0771605	0.0588679	0.230297	0.100725	10.09	20.0772	30.0589	40.2303	50.1007
33.8982	0.0900484	0.212191	0.117736	0.17912	0.115115	10.09	20.2122	30.1177	40.1791	50.1151
33.9182	0.115776	0.0771605	0.0941886	0.255885	0.143893	10.1158	20.0772	30.0942	40.2559	50.1439
33.9382	0.0900484	0.192901	0.0706414	0.230297	0.0863359	10.09	20.1929	30.0706	40.2303	50.0863
33.9582	0.0900484	0.327932	0.117736	0.307062	0.158282	10.09	20.3279	30.1177	40.3071	50.1583
33.9782	0.0771843	0.135031	0.0941886	0.0767656	0.129504	10.0772	20.135	30.0942	40.0768	50.1295
33.9982	0.141505	0.135031	0.0470943	0.127943	0.143893	10.1415	20.135	30.0471	40.1279	50.1439
34.0182	0.115776	0.0964506	0.141283	0.127943	0.100725	10.1158	20.0965	30.1413	40.1279	50.1007
34.0382	0.154369	0.154321	0.0941886	0.230297	0.115115	10.1544	20.1543	30.0942	40.2303	50.1151
34.0582	0.102912	0.192901	0.0706414	0.281474	0.330954	10.1029	20.1929	30.0706	40.2815	50.331
34.0782	0.115776	0.154321	0.0941886	0.255885	0.143893	10.1158	20.1543	30.0942	40.2559	50.1439
34.0982	0.128641	0.231481	0.0941886	0.204708	0.0575573	10.1286	20.2315	30.0942	40.2047	50.0576
34.1182	0.128641	0.173611	0.082415	0.127943	0.158282	10.1286	20.1736	30.0824	40.1279	50.1583
34.1382	0.154369	0.135031	0.105962	0.383828	0.129504	10.1544	20.135	30.106	40.3838	50.1295
34.1582	0.154369	0.173611	0.105962	0.204708	0.143893	10.1544	20.1736	30.106	40.2047	50.1439
34.1782	0.0900484	0.212191	0.16483	0.204708	0.172672	10.09	20.2122	30.1648	40.2047	50.1727
34.1982	0.0900484	0.231481	0.129509	0.17912	0.158282	10.09	20.2315	30.1295	40.1791	50.1583
34.2182	0.115776	0.0578704	0.0941886	0.307062	0.0863359	10.1158	20.0579	30.0942	40.3071	50.0863
34.2382	0.115776	0.212191	0.0941886	0.153531	0.100725	10.1158	20.2122	30.0942	40.1535	50.1007
34.2582	0.0900484	0.154321	0.0941886	0.204708	0.100725	10.09	20.1543	30.0942	40.2047	50.1007
34.2782	0.115776	0.173611	0.105962	0.127943	0.0719466	10.1158	20.1736	30.106	40.1279	50.0719
34.2982	0.0385922	0.327932	0.129509	0.204708	0.100725	10.0386	20.3279	30.1295	40.2047	50.1007
34.3182	0.141505	0.135031	0.082415	0.17912	0.158282	10.1415	20.135	30.0824	40.1791	50.1583
34.3382	0.128641	0.0964506	0.082415	0.127943	0.20145	10.1286	20.0965	30.0824	40.1279	50.2015
34.3582	0.141505	0.289352	0.105962	0.0511771	0.143893	10.1415	20.2894	30.106	40.0512	50.1439
34.3782	0.102912	0.154321	0.0941886	0.17912	0.0863359	10.1029	20.1543	30.0942	40.1791	50.0863
34.3982	0.0771843	0.135031	0.0941886	0.17912	0.100725	10.0772	20.135	30.0942	40.1791	50.1007
34.4182	0.128641	0.192901	0.0470943	0.153531	0.100725	10.1286	20.1929	30.0471	40.1535	50.1007
34.4382	0.167233	0.135031	0.0235471	0.127943	0.172672	10.1672	20.135	30.0235	40.1279	50.1727
34.4582	0.128641	0.212191	0.0470943	0.153531	0.143893	10.1286	20.2122	30.0471	40.1535	50.1439
34.4782	0.102912	0.231481	0.0588679	0.383828	0.115115	10.1029	20.2315	30.0589	40.3838	50.1151
34.4982	0.128641	0.308642	0.0941886	0.0767656	0.115115	10.1286	20.3086	30.0942	40.0768	50.1151
34.5182	0.0771843	0.154321	0.0941886	0.102354	0.129504	10.0772	20.1543	30.0942	40.1024	50.1295
34.5382	0.102912	0.173611	0.082415	0.230297	0.129504	10.1029	20.1736	30.0824	40.2303	50.1295
34.5582	0.141505	0.192901	0.0588679	0.281474	0.115115	10.1415	20.1929	30.0589	40.2815	50.1151
34.5782	0.0900484	0.308642	0.141283	0.17912	0.143893	10.09	20.3086	30.1413	40.1791	50.1439
34.5982	0.141505	0.115741	0.105962	0.17912	0.0719466	10.1415	20.1157	30.106	40.1791	50.0719
34.6182	0.0643203	0.192901	0.0941886	0.127943	0.115115	10.0643	20.1929	30.0942	40.1279	50.1151
34.6382	0.0900484	0.154321	0.082415	0.230297	0.100725	10.09	20.1543	30.0824	40.2303	50.1007
34.6582	0.0900484	0.154321	0.082415	0.102354	0.0719466	10.09	20.1543	30.0824	40.1024	50.0719
34.6782	0.0900484	0.192901	0.129509	0.281474	0.0863359	10.09	20.1929	30.1295	40.2815	50.0863
34.6982	0.102912	0.173611	0.129509	0.0767656	0.143893	10.1029	20.1736	30.1295	40.0768	50.1439
34.7182	0.115776	0.135031	0.141283	0.102354	0.100725	10.1158	20.135	30.1413	40.1024	50.1007
34.7382	0.0900484	0.0964506	0.0941886	0.102354	0.0863359	10.09	20.0965	30.0942	40.1024	50.0863
34.7582	0.128641	0.0385802	0.0706414	0.127943	0.0719466	10.1286	20.0386	30.0706	40.1279	50.0719
34.7782	0.0643203	0.173611	0.105962	0.332651	0.115115	10.0643	20.1736	30.106	40.3327	50.1151
34.7982	0.180097	0.154321	0.105962	0.17912	0.0863359	10.1801	20.1543	30.106	40.1791	50.0863
34.8182	0.128641	0.0964506	0.0706414	0.0511771	0.143893	10.1286	20.0965	30.0706	40.0512	50.1439
34.8382	0.0643203	0.173611	0.0706414	0.17912	0.0575573	10.0643	20.1736	30.0706	40.1791	50.0576
34.8582	0.102912	0.154321	0.0588679	0.127943	0.129504	10.1029	20.1543	30.0589	40.1279	50.1295
34.8782	0.0900484	0.192901	0.0706414	0.230297	0.158282	10.09	20.1929	30.0706	40.2303	50.1583
34.8982	0.0771843	0.173611	0.0941886	0.230297	0.115115	10.0772	20.1736	30.0942	40.2303	50.1151
34.9182	0.115776	0.154321	0.153056	0.204708	0.115115	10.1158	20.1543	30.1531	40.2047	50.1151
34.9382	0.154369	0.192901	0.0706414	0.255885	0.115115	10.1544	20.1929	30.0706	40.2559	50.1151
34.9582	0.0900484	0.115741	0.0117736	0.17912	0.100725	10.09	20.1157	30.0118	40.1791	50.1007
34.9782	0.192961	0.115741	0.105962	0.102354	0.0863359	10.193	20.1157	30.106	40.1024	50.0863
34.9982	0.154369	0.154321	0.0470943	0.127943	0.0575573	10.1544	20.1543	30.0471	40.1279	50.0576
35.0182	0.0643203	0.154321	0.0706414	0.153531	0.115115	10.0643	20.1543	30.0706	40.1535	50.1151
35.0382	0.167233	0.154321	0.129509	0.127943	0.0287786	10.1672	20.1543	30.1295	40.1279	50.0288
35.0582	0.0771843	0.154321	0.105962	0.153531	0.129504	10.0772	20.1543	30.106	40.1535	50.1295
35.0782	0.0900484	0.231481	0.117736	0.102354	0.143893	10.09	20.2315	30.1177	40.1024	50.1439
35.0982	0.154369	0.0385802	0.0353207	0.230297	0.0719466	10.1544	20.0386	30.0353	40.2303	50.0719
35.1182	0.102912	0.135031	0.0706414	0.102354	0.0719466	10.1029	20.135	30.0706	40.1024	50.0719
35.1382	0.128641	0.0964506	0.0588679	0.102354	0.143893	10.1286	20.0965	30.0589	40.1024	50.1439
35.1582	0.180097	0.154321	0.0706414	0.307062	0.0863359	10.1801	20.1543	30.0706	40.3071	50.0863
35.1782	0.115776	0.0964506	0.105962	0.230297	0.0719466	10.1158	20.0965	30.106	40.2303	50.0719
35.1982	0.115776	0.115741	0.082415	0.17912	0.100725	10.1158	20.1157	30.0824	40.1791	50.1007
35.2182	0.0771843	0.173611	0.0470943	0.307062	0.0863359	10.0772	20.1736	30.0471	40.3071	50.0863
35.2382	0.128641	0.135031	0.129509	0.230297	0.187061	10.1286	20.135	30.1295	40.2303	50.1871
35.2582	0.115776	0.173611	0.082415	0.204708	0.0863359	10.1158	20.1736	30.0824	40.2047	50.0863
35.2782	0.0900484	0.231481	0.105962	0.0511771	0.115115	10.09	20.2315	30.106	40.0512	50.1151
35.2982	0.128641	0.135031	0.0941886	0.307062	0.0863359	10.1286	20.135	30.0942	40.3071	50.0863
35.3182	0.141505	0.154321	0.0706414	0.17912	0.115115	10.1415	20.1543	30.0706	40.1791	50.1151
35.3382	0.167233	0.173611	0.105962	0.281474	0.0719466	10.1672	20.1736	30.106	40.2815	50.0719
35.3582	0.0900484	0.0578704	0.082415	0.153531	0.172672	10.09	20.0579	30.0824	40.1535	50.1727
35.3782	0.115776	0.173611	0.105962	0.230297	0.100725	10.1158	20.1736	30.106	40.2303	50.1007
35.3982	0.102912	0.173611	0.0706414	0.204708	0.115115	10.1029	20.1736	30.0706	40.2047	50.1151
35.4182	0.0771843	0.289352	0.0941886	0.255885	0.129504	10.0772	20.2894	30.0942	40.2559	50.1295
35.4382	0.115776	0.231481	0.0706414	0.204708	0.143893	10.1158	20.2315	30.0706	40.2047	50.1439
35.4582	0.0514562	0.173611	0.0706414	0.307062	0.129504	10.0515	20.1736	30.0706	40.3071	50.1295
35.4782	0.180097	0.135031	0.105962	0.0511771	0.115115	10.1801	20.135	30.106	40.0512	50.1151
35.4982	0.0771843	0.135031	0.0588679	0.17912	0.172672	10.0772	20.135	30.0589	40.1791	50.1727
35.5182	0.0900484	0.0964506	0.153056	0.255885	0.0863359	10.09	20.0965	30.1531	40.2559	50.0863
35.5382	0.154369	0.231481	0.0941886	0.17912	0.0719466	10.1544	20.2315	30.0942	40.1791	50.0719
35.5582	0.115776	0.135031	0.105962	0.127943	0.143893	10.1158	20.135	30.106	40.1279	50.1439
35.5782	0.0643203	0.192901	0.141283	0.307062	0.158282	10.0643	20.1929	30.1413	40.3071	50.1583
35.5982	0.102912	0.135031	0.16483	0.204708	0.172672	10.1029	20.135	30.1648	40.2047	50.1727
35.6182	0.102912	0.212191	0.0588679	0.17912	0.0863359	10.1029	20.2122	30.0589	40.1791	50.0863
35.6382	0.115776	0.212191	0.0941886	0.230297	0.043168	10.1158	20.2122	30.0942	40.2303	50.0432
35.6582	0.154369	0.115741	0.082415	0.127943	0.0863359	10.1544	20.1157	30.0824	40.1279	50.0863
35.6782	0.141505	0.173611	0.0235471	0.127943	0.143893	10.1415	20.1736	30.0235	40.1279	50.1439
35.6982	0.0900484	0.0964506	0.0941886	0.204708	0.100725	10.09	20.0965	30.0942	40.2047	50.1007
35.7182	0.115776	0.192901	0.0941886	0.332651	0.129504	10.1158	20.1929	30.0942	40.3327	50.1295
35.7382	0.0514562	0.212191	0.117736	0.0511771	0.0863359	10.0515	20.2122	30.1177	40.0512	50.0863
35.7582	0.115776	0.212191	0.16483	0.17912	0.0287786	10.1158	20.2122	30.1648	40.1791	50.0288
35.7782	0.0900484	0.135031	0.105962	0.102354	0.115115	10.09	20.135	30.106	40.1024	50.1151
35.7982	0.231553	0.135031	0.117736	0.127943	0.100725	10.2316	20.135	30.1177	40.1279	50.1007
35.8182	0.167233	0.231481	0.129509	0.230297	0.115115	10.1672	20.2315	30.1295	40.2303	50.1151
35.8382	0.0771843	0.115741	0.117736	0.230297	0.129504	10.0772	20.1157	30.1177	40.2303	50.1295
35.8582	0.0128641	0.0385802	0.082415	0.153531	0.143893	10.0129	20.0386	30.0824	40.1535	50.1439
35.8782	0.102912	0.173611	0.082415	0.153531	0.158282	10.1029	20.1736	30.0824	40.1535	50.1583
35.8982	0.0900484	0.270062	0.129509	0.153531	0.129504	10.09	20.2701	30.1295	40.1535	50.1295
35.9182	0.0385922	0.135031	0.0706414	0.255885	0.0863359	10.0386	20.135	30.0706	40.2559	50.0863
35.9382	0.0771843	0.135031	0.0353207	0.17912	0.115115	10.0772	20.135	30.0353	40.1791	50.1151
35.9582	0.0643203	0.115741	0.0706414	0.17912	0.0863359	10.0643	20.1157	30.0706	40.1791	50.0863
35.9782	0.102912	0.231481	0.0470943	0.0767656	0.115115	10.1029	20.2315	30.0471	40.0768	50.1151
35.9982	0.141505	0.0964506	0.129509	0.230297	0.143893	10.1415	20.0965	30.1295	40.2303	50.1439
36.0182	0.0900484	0.212191	0.129509	0.153531	0.0287786	10.09	20.2122	30.1295	40.1535	50.0288
36.0382	0.0771843	0.212191	0.129509	0.255885	0.0863359	10.0772	20.2122	30.1295	40.2559	50.0863
36.0582	0.0643203	0.192901	0.082415	0.281474	0.100725	10.0643	20.1929	30.0824	40.2815	50.1007
36.0782	0.141505	0.154321	0.082415	0.17912	0.0575573	10.1415	20.1543	30.0824	40.1791	50.0576
36.0982	0.154369	0.154321	0.105962	0.255885	0.129504	10.1544	20.1543	30.106	40.2559	50.1295
36.1182	0.0900484	0.0578704	0.117736	0.102354	0.0575573	10.09	20.0579	30.1177	40.1024	50.0576
36.1382	0.141505	0.135031	0.105962	0.127943	0.115115	10.1415	20.135	30.106	40.1279	50.1151
36.1582	0.128641	0.173611	0.0706414	0.127943	0.100725	10.1286	20.1736	30.0706	40.1279	50.1007
36.1782	0.128641	0.0578704	0.0353207	0.153531	0.129504	10.1286	20.0579	30.0353	40.1535	50.1295
36.1982	0.0900484	0.135031	0.117736	0.230297	0.100725	10.09	20.135	30.1177	40.2303	50.1007
36.2182	0.180097	0.154321	0.117736	0.153531	0.172672	10.1801	20.1543	30.1177	40.1535	50.1727
36.2382	0.0385922	0.192901	0.0353207	0.0767656	0.0719466	10.0386	20.1929	30.0353	40.0768	50.0719
36.2582	0.0771843	0.135031	0.0706414	0.332651	0.187061	10.0772	20.135	30.0706	40.3327	50.1871
36.2782	0.0514562	0.173611	0.0706414	0.281474	0.100725	10.0515	20.1736	30.0706	40.2815	50.1007
36.2982	0.0900484	0.0771605	0.105962	0.230297	0.143893	10.09	20.0772	30.106	40.2303	50.1439
36.3182	0.0900484	0.231481	0.082415	0.255885	0.100725	10.09	20.2315	30.0824	40.2559	50.1007
36.3382	0.154369	0.135031	0.117736	0.17912	0.129504	10.1544	20.135	30.1177	40.1791	50.1295
36.3582	0.180097	0.154321	0.0353207	0.204708	0.158282	10.1801	20.1543	30.0353	40.2047	50.1583
36.3782	0.0514562	0.154321	0.0588679	0.127943	0.100725	10.0515	20.1543	30.0589	40.1279	50.1007
36.3982	0.0257281	0.0771605	0.082415	0.230297	0.0719466	10.0257	20.0772	30.0824	40.2303	50.0719
36.4182	0.0643203	0.212191	0.0706414	0.255885	0.0719466	10.0643	20.2122	30.0706	40.2559	50.0719
36.4382	0.0900484	0.154321	0.082415	0.0511771	0.129504	10.09	20.1543	30.0824	40.0512	50.1295
36.4582	0.102912	0.154321	0.0470943	0.153531	0.129504	10.1029	20.1543	30.0471	40.1535	50.1295
36.4782	0.115776	0.173611	0.0706414	0.0255885	0.0575573	10.1158	20.1736	30.0706	40.0256	50.0576
36.4982	0.0771843	0.135031	0.16483	0.230297	0.129504	10.0772	20.135	30.1648	40.2303	50.1295
36.5182	0.102912	0.115741	0.082415	0.153531	0.0719466	10.1029	20.1157	30.0824	40.1535	50.0719
36.5382	0.0771843	0.0771605	0.082415	0.102354	0.143893	10.0772	20.0772	30.0824	40.1024	50.1439
36.5582	0.115776	0.115741	0.0235471	0.153531	0.172672	10.1158	20.1157	30.0235	40.1535	50.1727
36.5782	0.154369	0.115741	0.082415	0.127943	0.158282	10.1544	20.1157	30.0824	40.1279	50.1583
36.5982	0.0771843	0.135031	0.0353207	0.230297	0.187061	10.0772	20.135	30.0353	40.2303	50.1871
36.6182	0.0643203	0.154321	0.0706414	0.102354	0.0863359	10.0643	20.1543	30.0706	40.1024	50.0863
36.6382	0.167233	0.154321	0.0588679	0.204708	0.115115	10.1672	20.1543	30.0589	40.2047	50.1151
36.6582	0.0514562	0.0771605	0.0470943	0.153531	0.187061	10.0515	20.0772	30.0471	40.1535	50.1871
36.6782	0.0900484	0.212191	0.0706414	0.153531	0.143893	10.09	20.2122	30.0706	40.1535	50.1439
36.6982	0.0514562	0.154321	0.0588679	0	0.0863359	10.0515	20.1543	30.0589	40	50.0863
36.7182	0.0900484	0.0771605	0.0941886	0.204708	0.100725	10.09	20.0772	30.0942	40.2047	50.1007
36.7382	0.128641	0.192901	0.082415	0.0767656	0.0719466	10.1286	20.1929	30.0824	40.0768	50.0719
36.7582	0.0900484	0.173611	0.0941886	0.127943	0.0863359	10.09	20.1736	30.0942	40.1279	50.0863
36.7782	0.180097	0.270062	0.129509	0.204708	0.115115	10.1801	20.2701	30.1295	40.2047	50.1151
36.7982	0.141505	0.115741	0.082415	0.230297	0.187061	10.1415	20.1157	30.0824	40.2303	50.1871
36.8182	0.102912	0.0771605	0.0353207	0.153531	0.115115	10.1029	20.0772	30.0353	40.1535	50.1151
36.8382	0.0771843	0.173611	0.0470943	0.204708	0.129504	10.0772	20.1736	30.0471	40.2047	50.1295
36.8582	0.102912	0.115741	0.105962	0.102354	0.143893	10.1029	20.1157	30.106	40.1024	50.1439
36.8782	0.102912	0.135031	0.0470943	0.127943	0.100725	10.1029	20.135	30.0471	40.1279	50.1007
36.8982	0.0771843	0.0578704	0.0706414	0.230297	0.115115	10.0772	20.0579	30.0706	40.2303	50.1151
36.9182	0.0514562	0.192901	0.0706414	0.204708	0.158282	10.0515	20.1929	30.0706	40.2047	50.1583
36.9382	0.0643203	0.173611	0.082415	0.0767656	0.0575573	10.0643	20.1736	30.0824	40.0768	50.0576
36.9582	0.0900484	0.173611	0.082415	0.17912	0.100725	10.09	20.1736	30.0824	40.1791	50.1007
36.9782	0.0514562	0.231481	0.0470943	0.204708	0.187061	10.0515	20.2315	30.0471	40.2047	50.1871
36.9982	0.0900484	0.0192901	0.153056	0.255885	0.100725	10.09	20.0193	30.1531	40.2559	50.1007
37.0182	0.102912	0.173611	0.0588679	0.153531	0.0719466	10.1029	20.1736	30.0589	40.1535	50.0719
37.0382	0.141505	0.173611	0.129509	0.153531	0.100725	10.1415	20.1736	30.1295	40.1535	50.1007
37.0582	0.115776	0.0771605	0.082415	0.230297	0.0863359	10.1158	20.0772	30.0824	40.2303	50.0863
37.0782	0.102912	0.231481	0.117736	0.127943	0.0719466	10.1029	20.2315	30.1177	40.1279	50.0719
37.0982	0.167233	0.192901	0.0706414	0.153531	0.0575573	10.1672	20.1929	30.0706	40.1535	50.0576
37.1182	0.128641	0.192901	0.105962	0.102354	0.0575573	10.1286	20.1929	30.106	40.1024	50.0576
37.1382	0.128641	0.173611	0.0588679	0.230297	0.129504	10.1286	20.1736	30.0589	40.2303	50.1295
37.1582	0.167233	0.173611	0.082415	0.281474	0.158282	10.1672	20.1736	30.0824	40.2815	50.1583
37.1782	0.102912	0.250772	0.0588679	0.153531	0.129504	10.1029	20.2508	30.0589	40.1535	50.1295
37.1982	0.205825	0.212191	0.0470943	0.153531	0.100725	10.2058	20.2122	30.0471	40.1535	50.1007
37.2182	0.0385922	0.154321	0.141283	0.17912	0.115115	10.0386	20.1543	30.1413	40.1791	50.1151
37.2382	0.0643203	0.212191	0.0353207	0.255885	0.100725	10.0643	20.2122	30.0353	40.2559	50.1007
37.2582	0.0643203	0.212191	0.082415	0.307062	0.0143893	10.0643	20.2122	30.0824	40.3071	50.0144
37.2782	0.141505	0.135031	0.0941886	0.127943	0.143893	10.1415	20.135	30.0942	40.1279	50.1439
37.2982	0.141505	0.192901	0.0588679	0.230297	0.043168	10.1415	20.1929	30.0589	40.2303	50.0432
37.3182	0.154369	0.154321	0.0706414	0.204708	0.0287786	10.1544	20.1543	30.0706	40.2047	50.0288
37.3382	0.102912	0.115741	0.082415	0.0511771	0.100725	10.1029	20.1157	30.0824	40.0512	50.1007
37.3582	0.102912	0.0578704	0.082415	0.102354	0.129504	10.1029	20.0579	30.0824	40.1024	50.1295
37.3782	0.128641	0.0578704	0.0706414	0.127943	0.0719466	10.1286	20.0579	30.0706	40.1279	50.0719
37.3982	0.0771843	0.115741	0.129509	0.0255885	0.0863359	10.0772	20.1157	30.1295	40.0256	50.0863
37.4182	0.0771843	0.0771605	0.0470943	0.17912	0.100725	10.0772	20.0772	30.0471	40.1791	50.1007
37.4382	0.115776	0.135031	0.0470943	0.102354	0.115115	10.1158	20.135	30.0471	40.1024	50.1151
37.4582	0.102912	0.173611	0.0588679	0.255885	0.0575573	10.1029	20.1736	30.0589	40.2559	50.0576
37.4782	0.128641	0.115741	0.105962	0.127943	0.100725	10.1286	20.1157	30.106	40.1279	50.1007
37.4982	0.205825	0.212191	0.0470943	0.127943	0.0719466	10.2058	20.2122	30.0471	40.1279	50.0719
37.5182	0.0771843	0.0964506	0.0706414	0.153531	0.115115	10.0772	20.0965	30.0706	40.1535	50.1151
37.5382	0.0771843	0.135031	0.0941886	0.17912	0.0719466	10.0772	20.135	30.0942	40.1791	50.0719
37.5582	0.102912	0.212191	0.082415	0.127943	0.0575573	10.1029	20.2122	30.0824	40.1279	50.0576
37.5782	0.102912	0.173611	0.082415	0.127943	0.172672	10.1029	20.1736	30.0824	40.1279	50.1727
37.5982	0.0771843	0.115741	0.0706414	0.230297	0.100725	10.0772	20.1157	30.0706	40.2303	50.1007
37.6182	0.115776	0.135031	0.0470943	0.230297	0.100725	10.1158	20.135	30.0471	40.2303	50.1007
37.6382	0.0643203	0.115741	0.105962	0.127943	0.115115	10.0643	20.1157	30.106	40.1279	50.1151
37.6582	0.0643203	0.192901	0.082415	0.102354	0.129504	10.0643	20.1929	30.0824	40.1024	50.1295
37.6782	0.0771843	0.115741	0.0470943	0.0767656	0.143893	10.0772	20.1157	30.0471	40.0768	50.1439
37.6982	0.0771843	0.0771605	0.0353207	0.153531	0.0719466	10.0772	20.0772	30.0353	40.1535	50.0719
37.7182	0.102912	0.115741	0.0470943	0.0511771	0.100725	10.1029	20.1157	30.0471	40.0512	50.1007
37.7382	0.0771843	0.0964506	0.117736	0.17912	0.0863359	10.0772	20.0965	30.1177	40.1791	50.0863
37.7582	0.0385922	0.0771605	0.117736	0.204708	0.100725	10.0386	20.0772	30.1177	40.2047	50.1007
37.7782	0.0643203	0.0771605	0.105962	0.127943	0.100725	10.0643	20.0772	30.106	40.1279	50.1007
37.7982	0.115776	0.0964506	0.0706414	0.0767656	0.143893	10.1158	20.0965	30.0706	40.0768	50.1439
37.8182	0.102912	0.135031	0.0353207	0.127943	0.0863359	10.1029	20.135	30.0353	40.1279	50.0863
37.8382	0.102912	0.0964506	0.0588679	0.17912	0.115115	10.1029	20.0965	30.0589	40.1791	50.1151
37.8582	0.102912	0.135031	0.0941886	0.102354	0.129504	10.1029	20.135	30.0942	40.1024	50.1295
37.8782	0.154369	0.115741	0.129509	0.255885	0.115115	10.1544	20.1157	30.1295	40.2559	50.1151
37.8982	0.0643203	0.135031	0.0470943	0.102354	0.129504	10.0643	20.135	30.0471	40.1024	50.1295
37.9182	0.115776	0.154321	0.0588679	0.17912	0.0863359	10.1158	20.1543	30.0589	40.1791	50.0863
37.9382	0.0643203	0.135031	0.0941886	0.281474	0.100725	10.0643	20.135	30.0942	40.2815	50.1007
37.9582	0.115776	0.0771605	0.082415	0.153531	0.129504	10.1158	20.0772	30.0824	40.1535	50.1295
37.9782	0.0643203	0.250772	0.0588679	0.204708	0.100725	10.0643	20.2508	30.0589	40.2047	50.1007
37.9982	0.0771843	0.154321	0.0941886	0.0255885	0.115115	10.0772	20.1543	30.0942	40.0256	50.1151
38.0182	0.115776	0.154321	0.105962	0.127943	0.100725	10.1158	20.1543	30.106	40.1279	50.1007
38.0382	0.128641	0.154321	0.105962	0.102354	0.115115	10.1286	20.1543	30.106	40.1024	50.1151
38.0582	0.115776	0.0771605	0.0941886	0.255885	0.0575573	10.1158	20.0772	30.0942	40.2559	50.0576
38.0782	0.0385922	0.154321	0.0941886	0.127943	0.0575573	10.0386	20.1543	30.0942	40.1279	50.0576
38.0982	0.141505	0.0964506	0.0235471	0.307062	0.230229	10.1415	20.0965	30.0235	40.3071	50.2302
38.1182	0.128641	0.0771605	0.0941886	0.0255885	0.043168	10.1286	20.0772	30.0942	40.0256	50.0432
38.1382	0.0771843	0.0964506	0.0588679	0.153531	0.0719466	10.0772	20.0965	30.0589	40.1535	50.0719
38.1582	0.115776	0.0771605	0.0353207	0.281474	0.115115	10.1158	20.0772	30.0353	40.2815	50.1151
38.1782	0.154369	0.135031	0.105962	0.102354	0.0863359	10.1544	20.135	30.106	40.1024	50.0863
38.1982	0.180097	0.135031	0.129509	0.230297	0.115115	10.1801	20.135	30.1295	40.2303	50.1151
38.2182	0.115776	0.0771605	0.117736	0.153531	0.0575573	10.1158	20.0772	30.1177	40.1535	50.0576
38.2382	0.102912	0.173611	0.0588679	0.0767656	0.043168	10.1029	20.1736	30.0589	40.0768	50.0432
38.2582	0.0514562	0.192901	0.0470943	0.0767656	0.100725	10.0515	20.1929	30.0471	40.0768	50.1007
38.2782	0.102912	0.231481	0.0941886	0.102354	0.129504	10.1029	20.2315	30.0942	40.1024	50.1295
38.2982	0.102912	0.173611	0.0470943	0.230297	0.0575573	10.1029	20.1736	30.0471	40.2303	50.0576
38.3182	0.192961	0.212191	0.082415	0.17912	0	10.193	20.2122	30.0824	40.1791	50
38.3382	0.567961	0.0578704	0.082415	0.0511771	0.129504	10.568	20.0579	30.0824	40.0512	50.1295
38.3582	0.792233	0.154321	0.141283	0.255885	0.100725	10.7922	20.1543	30.1413	40.2559	50.1007
38.3782	1.45582	0.153241	0.082415	0.102354	0.0575573	11.4558	20.1532	30.0824	40.1024	50.0576
38.3982	2.62864	0.236111	0.0941886	0.127943	0.129504	12.6286	20.2361	30.0942	40.1279	50.1295
38.4182	2.78301	0.388503	0.129509	0.230297	0.0719466	12.783	20.3885	30.1295	40.2303	50.0719
38.4382	2.79296	0.645062	0.119564	0.17912	0.0575573	12.793	20.6451	30.1196	40.1791	50.0576
38.4582	2.56291	1.00309	0.105962	0.153531	0.115115	12.5629	21.0031	30.106	40.1535	50.1151
38.4782	2.1515	1.34645	0.172094	0.17912	0.100725	12.1515	21.3465	30.1721	40.1791	50.1007
38.4982	1.84369	1.92901	0.332415	0.435005	0.172672	11.8437	21.929	30.3324	40.435	50.1727
38.5182	1.61405	2.77006	0.367736	0.307062	0.115115	11.6141	22.7701	30.3677	40.3071	50.1151
38.5382	1.18915	2.90509	0.450928	0.204708	0.187061	11.1892	22.9051	30.4509	40.2047	50.1871
38.5582	1.05422	2.61574	0.605962	0.230297	0.043168	11.0542	22.6157	30.606	40.2303	50.0432
38.5782	0.81415	2.80864	0.785321	0.17912	0.115115	10.8142	22.8086	30.7853	40.1791	50.1151
38.5982	0.507718	2.78935	1.05962	0.307062	0.20145	10.5077	22.7894	31.0596	40.3071	50.2015
38.6182	0.141505	2.25309	1.4266	0.230297	0.129504	10.1415	22.2531	31.4266	40.2303	50.1295
38.6382	0.0900484	1.57793	1.4266	0.281474	0.115115	10.09	21.5779	31.4266	40.2815	50.1151
38.6582	0.0643203	1.4429	1.49274	0.127943	0.0863359	10.0643	21.4429	31.4927	40.1279	50.0863
38.6782	0.141505	1.08025	2.00151	0.383828	0.187061	10.1415	21.0802	32.0015	40.3838	50.1871
38.6982	0.128641	0.500772	2.78056	0.557062	0.0575573	10.1286	20.5008	32.7806	40.5571	50.0576
38.7182	0.102912	0.452932	3.13377	0.633828	0.158282	10.1029	20.4529	33.1338	40.6338	50.1583
38.7382	0.0643203	0.405093	3.49478	0.810005	0.158282	10.0643	20.4051	33.4948	40.81	50.1583
38.7582	0.128641	0.231481	3.25151	1.06001	0.170039	10.1286	20.2315	33.2515	41.06	50.17
38.7782	0.115776	0.192901	2.65306	1.23912	0.211336	10.1158	20.1929	32.6531	41.2391	50.2113
38.7982	0.0900484	0.192901	2.19189	1.83854	0.297672	10.09	20.1929	32.1919	41.8385	50.2977
38.8182	0.115776	0.289352	2.19189	1.53147	0.365115	10.1158	20.2894	32.1919	41.5315	50.3651
38.8382	0.141505	0.135031	1.35596	2.13536	0.475725	10.1415	20.135	31.356	42.1354	50.4757
38.8582	0.192961	0.212191	0.82415	3.06295	0.658282	10.193	20.2122	30.8241	43.0629	50.6583
38.8782	0.102912	0.115741	0.662828	4.56883	0.863359	10.1029	20.1157	30.6628	44.5688	50.8634
38.8982	0.0643203	0.173611	0.470943	3.5824	0.990115	10.0643	20.1736	30.4709	43.5824	50.9901
38.9182	0.0900484	0.270062	0.355962	3.32651	1.20145	10.09	20.2701	30.356	43.3265	51.2015
38.9382	0.0771843	0.212191	0.219189	2.36182	1.36511	10.0772	20.2122	30.2192	42.3618	51.3651
38.9582	0.102912	0.154321	0.19915	1.65942	1.42267	10.1029	20.1543	30.1991	41.6594	51.4227
38.9782	0.0771843	0.212191	0.129509	1.00883	1.59084	10.0772	20.2122	30.1295	41.0088	51.5908
38.9982	0.0771843	0.135031	0.105962	0.653531	1.59084	10.0772	20.135	30.106	40.6535	51.5908
39.0182	0.0771843	0.154321	0.0706414	0.541198	1.87061	10.0772	20.1543	30.0706	40.5412	51.8706
39.0382	0.102912	0.0964506	0.0235471	0.383828	2.11511	10.1029	20.0965	30.0235	40.3838	52.1151
39.0582	0.0643203	0.0771605	0.082415	0.281474	2.30229	10.0643	20.0772	30.0824	40.2815	52.3023
39.0782	0.0128641	0.0964506	0.105962	0.230297	2.55218	10.0129	20.0965	30.106	40.2303	52.5522
39.0982	0.128641	0.135031	0.0470943	0.204708	2.87786	10.1286	20.135	30.0471	40.2047	52.8779
39.1182	0.115776	0.250772	0.0941886	0.127943	2.84084	10.1158	20.2508	30.0942	40.1279	52.8408
39.1382	0.141505	0.154321	0.0470943	0.307062	2.55218	10.1415	20.1543	30.0471	40.3071	52.5522
39.1582	0.115776	0.173611	0.0588679	0.230297	2.26718	10.1158	20.1736	30.0589	40.2303	52.2672
39.1782	0.0771843	0.135031	0.082415	0.102354	2.15828	10.0772	20.135	30.0824	40.1024	52.1583
39.1982	0.102912	0.0964506	0.0941886	0.153531	2.0145	10.1029	20.0965	30.0942	40.1535	52.0145
39.2182	0.115776	0.115741	0.105962	0.127943	1.82645	10.1158	20.1157	30.106	40.1279	51.8265
39.2382	0.0771843	0.231481	0.0941886	0.204708	1.68893	10.0772	20.2315	30.0942	40.2047	51.6889
39.2582	0.128641	0.173611	0.0588679	0.127943	1.54504	10.1286	20.1736	30.0589	40.1279	51.545
39.2782	0.128641	0.0964506	0.0941886	0.17912	1.46584	10.1286	20.0965	30.0942	40.1791	51.4658
39.2982	0.154369	0.192901	0.082415	0.102354	1.32195	10.1544	20.1929	30.0824	40.1024	51.3219
39.3182	0.154369	0.115741	0.117736	0.153531	1.17004	10.1544	20.1157	30.1177	40.1535	51.17
39.3382	0.141505	0.212191	0.0706414	0.153531	1.15115	10.1415	20.2122	30.0706	40.1535	51.1511
39.3582	0.115776	0.115741	0.117736	0.0767656	0.944659	10.1158	20.1157	30.1177	40.0768	50.9447
39.3782	0.205825	0.115741	0.0470943	0.17912	0.850725	10.2058	20.1157	30.0471	40.1791	50.8507
39.3982	0.128641	0.135031	0.0353207	0.17912	0.682557	10.1286	20.135	30.0353	40.1791	50.6826
39.4182	0.0771843	0.173611	0.0706414	0.204708	0.533282	10.0772	20.1736	30.0706	40.2047	50.5333
39.4382	0.115776	0.192901	0.0706414	0.0767656	0.393893	10.1158	20.1929	30.0706	40.0768	50.3939
39.4582	0.0643203	0.250772	0.082415	0.127943	0.254504	10.0643	20.2508	30.0824	40.1279	50.2545
39.4782	0.0643203	0.115741	0.082415	0.153531	0.225725	10.0643	20.1157	30.0824	40.1535	50.2257
39.4982	0.0900484	0.192901	0.0941886	0.102354	0.211336	10.09	20.1929	30.0942	40.1024	50.2113
39.5182	0.0385922	0.173611	0.0588679	0.204708	0.135073	10.0386	20.1736	30.0589	40.2047	50.1351
39.5382	0.0514562	0.173611	0.0470943	0.127943	0.129504	10.0515	20.1736	30.0471	40.1279	50.1295
39.5582	0.102912	0.192901	0.0353207	0.255885	0.100725	10.1029	20.1929	30.0353	40.2559	50.1007
39.5782	0.0643203	0.135031	0.0588679	0.153531	0.143893	10.0643	20.135	30.0589	40.1535	50.1439
39.5982	0.128641	0.0964506	0.0588679	0.0255885	0.115115	10.1286	20.0965	30.0589	40.0256	50.1151
39.6182	0.102912	0.0771605	0.0470943	0.307062	0.0863359	10.1029	20.0772	30.0471	40.3071	50.0863
39.6382	0.154369	0.115741	0.0941886	0.255885	0.115115	10.1544	20.1157	30.0942	40.2559	50.1151
39.6582	0.102912	0.270062	0.0941886	0.332651	0.0863359	10.1029	20.2701	30.0942	40.3327	50.0863
39.6782	0.128641	0.212191	0.0706414	0.102354	0.100725	10.1286	20.2122	30.0706	40.1024	50.1007
39.6982	0.141505	0.115741	0.0588679	0.204708	0.129504	10.1415	20.1157	30.0589	40.2047	50.1295
39.7182	0.0771843	0.192901	0.082415	0.17912	0.0719466	10.0772	20.1929	30.0824	40.1791	50.0719
39.7382	0.0643203	0.212191	0.117736	0.0767656	0.0287786	10.0643	20.2122	30.1177	40.0768	50.0288
39.7582	0.128641	0.0771605	0.0353207	0.127943	0.0575573	10.1286	20.0772	30.0353	40.1279	50.0576
39.7782	0.0643203	0.192901	0.141283	0.153531	0.143893	10.0643	20.1929	30.1413	40.1535	50.1439
39.7982	0.115776	0.192901	0.082415	0.230297	0.158282	10.1158	20.1929	30.0824	40.2303	50.1583
39.8182	0.192961	0.0964506	0.117736	0.204708	0.0719466	10.193	20.0965	30.1177	40.2047	50.0719
39.8382	0.115776	0.173611	0.0706414	0.102354	0.0863359	10.1158	20.1736	30.0706	40.1024	50.0863
39.8582	0.0385922	0.0964506	0.0588679	0.153531	0.129504	10.0386	20.0965	30.0589	40.1535	50.1295
39.8782	0.115776	0.135031	0.0588679	0.0511771	0.172672	10.1158	20.135	30.0589	40.0512	50.1727
39.8982	0.154369	0.154321	0.0706414	0.0767656	0.043168	10.1544	20.1543	30.0706	40.0768	50.0432
39.9182	0.0771843	0.0771605	0.153056	0.127943	0.172672	10.0772	20.0772	30.1531	40.1279	50.1727
39.9382	0.154369	0.0964506	0.0588679	0.127943	0.129504	10.1544	20.0965	30.0589	40.1279	50.1295
39.9582	0.141505	0.173611	0.082415	0.230297	0.187061	10.1415	20.1736	30.0824	40.2303	50.1871
39.9782	0.0771843	0.0771605	0.129509	0.230297	0.0719466	10.0772	20.0772	30.1295	40.2303	50.0719
39.9982	0.0385922	0.154321	0.0588679	0.127943	0.143893	10.0386	20.1543	30.0589	40.1279	50.1439
40.0182	0.141505	0.212191	0.0588679	0.204708	0.0287786	10.1415	20.2122	30.0589	40.2047	50.0288
40.0382	0.0900484	0.192901	0.0470943	0.153531	0.100725	10.09	20.1929	30.0471	40.1535	50.1007
40.0582	0.0771843	0.289352	0.0706414	0.153531	0.115115	10.0772	20.2894	30.0706	40.1535	50.1151
40.0782	0.141505	0.212191	0.0706414	0.153531	0.129504	10.1415	20.2122	30.0706	40.1535	50.1295
40.0982	0.0900484	0.173611	0.0706414	0.17912	0.0863359	10.09	20.1736	30.0706	40.1791	50.0863
40.1182	0.0385922	0.115741	0.0353207	0.0767656	0.100725	10.0386	20.1157	30.0353	40.0768	50.1007
40.1382	0.115776	0.212191	0.0588679	0.204708	0.043168	10.1158	20.2122	30.0589	40.2047	50.0432
40.1582	0.128641	0.231481	0.0941886	0.255885	0.0575573	10.1286	20.2315	30.0942	40.2559	50.0576
40.1782	0.115776	0.173611	0.0941886	0.0255885	0.158282	10.1158	20.1736	30.0942	40.0256	50.1583
40.1982	0.102912	0.0964506	0.0941886	0.153531	0.0863359	10.1029	20.0965	30.0942	40.1535	50.0863
40.2182	0.0771843	0.115741	0.0706414	0.153531	0.100725	10.0772	20.1157	30.0706	40.1535	50.1007
40.2382	0.0514562	0.115741	0.0941886	0.281474	0.0719466	10.0515	20.1157	30.0942	40.2815	50.0719
40.2582	0.0771843	0.154321	0.082415	0.17912	0.0575573	10.0772	20.1543	30.0824	40.1791	50.0576
40.2782	0.102912	0.212191	0.0588679	0.332651	0.0863359	10.1029	20.2122	30.0589	40.3327	50.0863
40.2982	0.0771843	0.154321	0.0470943	0.230297	0.100725	10.0772	20.1543	30.0471	40.2303	50.1007
40.3182	0.154369	0.308642	0.082415	0.127943	0.043168	10.1544	20.3086	30.0824	40.1279	50.0432
40.3382	0.154369	0.270062	0.0706414	0.230297	0.143893	10.1544	20.2701	30.0706	40.2303	50.1439
40.3582	0.141505	0.115741	0.105962	0.102354	0.0287786	10.1415	20.1157	30.106	40.1024	50.0288
40.3782	0.128641	0.250772	0.0706414	0.204708	0.0719466	10.1286	20.2508	30.0706	40.2047	50.0719
40.3982	0.0643203	0.212191	0.0588679	0.17912	0.115115	10.0643	20.2122	30.0589	40.1791	50.1151
40.4182	0.154369	0.192901	0.0941886	0.0767656	0.115115	10.1544	20.1929	30.0942	40.0768	50.1151
40.4382	0.115776	0.173611	0.129509	0.204708	0.0719466	10.1158	20.1736	30.1295	40.2047	50.0719
40.4582	0.141505	0.231481	0.105962	0.0511771	0.0575573	10.1415	20.2315	30.106	40.0512	50.0576
40.4782	0.154369	0.192901	0.0470943	0.204708	0.043168	10.1544	20.1929	30.0471	40.2047	50.0432
40.4982	0.102912	0.0385802	0.0588679	0.17912	0.115115	10.1029	20.0386	30.0589	40.1791	50.1151
40.5182	0.231553	0.173611	0.0470943	0.102354	0.0719466	10.2316	20.1736	30.0471	40.1024	50.0719
40.5382	0.102912	0.231481	0.105962	0.0511771	0.0719466	10.1029	20.2315	30.106	40.0512	50.0719
40.5582	0.115776	0.192901	0.105962	0.153531	0.143893	10.1158	20.1929	30.106	40.1535	50.1439
40.5782	0.180097	0.212191	0.117736	0.102354	0.115115	10.1801	20.2122	30.1177	40.1024	50.1151
40.5982	0.0900484	0.192901	0.0706414	0.230297	0.129504	10.09	20.1929	30.0706	40.2303	50.1295
40.6182	0.0643203	0.115741	0.0470943	0.281474	0.129504	10.0643	20.1157	30.0471	40.2815	50.1295
40.6382	0.0900484	0.192901	0.105962	0.230297	0.129504	10.09	20.1929	30.106	40.2303	50.1295
40.6582	0.0385922	0.115741	0.0706414	0.17912	0.100725	10.0386	20.1157	30.0706	40.1791	50.1007
40.6782	0.0771843	0.0578704	0.0470943	0.153531	0.0719466	10.0772	20.0579	30.0471	40.1535	50.0719
40.6982	0.154369	0.250772	0.082415	0.102354	0.0719466	10.1544	20.2508	30.0824	40.1024	50.0719
40.7182	0.0900484	0.270062	0.0470943	0.0767656	0.143893	10.09	20.2701	30.0471	40.0768	50.1439
40.7382	0.115776	0.154321	0.117736	0.0511771	0.158282	10.1158	20.1543	30.1177	40.0512	50.1583
40.7582	0.141505	0.0578704	0.0941886	0.255885	0.158282	10.1415	20.0579	30.0942	40.2559	50.1583
40.7782	0.115776	0.154321	0.082415	0.153531	0.0863359	10.1158	20.1543	30.0824	40.1535	50.0863
40.7982	0.128641	0.212191	0.153056	0.153531	0.129504	10.1286	20.2122	30.1531	40.1535	50.1295
40.8182	0.128641	0.192901	0.0588679	0.153531	0.115115	10.1286	20.1929	30.0589	40.1535	50.1151
40.8382	0.0900484	0.115741	0.0941886	0.281474	0.0719466	10.09	20.1157	30.0942	40.2815	50.0719
40.8582	0.154369	0.212191	0.082415	0.307062	0.115115	10.1544	20.2122	30.0824	40.3071	50.1151
40.8782	0.0900484	0.115741	0.0706414	0.153531	0.158282	10.09	20.1157	30.0706	40.1535	50.1583
40.8982	0.0771843	0.231481	0.082415	0.204708	0.21584	10.0772	20.2315	30.0824	40.2047	50.2158
40.9182	0.154369	0.231481	0.0941886	0.153531	0.100725	10.1544	20.2315	30.0942	40.1535	50.1007
40.9382	0.0771843	0.289352	0.0706414	0.153531	0.244618	10.0772	20.2894	30.0706	40.1535	50.2446
40.9582	0.192961	0.115741	0.105962	0.17912	0.115115	10.193	20.1157	30.106	40.1791	50.1151
40.9782	0.0643203	0.173611	0.105962	0.332651	0.0719466	10.0643	20.1736	30.106	40.3327	50.0719
40.9982	0.0643203	0.135031	0.0941886	0.332651	0.115115	10.0643	20.135	30.0942	40.3327	50.1151
41.0182	0.154369	0.135031	0.105962	0.307062	0.100725	10.1544	20.135	30.106	40.3071	50.1007
41.0382	0.0771843	0.212191	0.0941886	0.102354	0.115115	10.0772	20.2122	30.0942	40.1024	50.1151
41.0582	0.0900484	0.250772	0.105962	0.307062	0.0863359	10.09	20.2508	30.106	40.3071	50.0863
41.0782	0.115776	0.231481	0.0706414	0.204708	0.100725	10.1158	20.2315	30.0706	40.2047	50.1007
41.0982	0.102912	0.173611	0.188377	0.0767656	0.100725	10.1029	20.1736	30.1884	40.0768	50.1007
41.1182	0.0900484	0.0385802	0.0706414	0.204708	0.129504	10.09	20.0386	30.0706	40.2047	50.1295
41.1382	0.141505	0.154321	0.0706414	0.127943	0.0863359	10.1415	20.1543	30.0706	40.1279	50.0863
41.1582	0.180097	0.154321	0.105962	0.204708	0.129504	10.1801	20.1543	30.106	40.2047	50.1295
41.1782	0.141505	0.212191	0.0706414	0.204708	0.172672	10.1415	20.2122	30.0706	40.2047	50.1727
41.1982	0.154369	0.154321	0.0706414	0.255885	0.0719466	10.1544	20.1543	30.0706	40.2559	50.0719
41.2182	0.141505	0.135031	0.0941886	0.17912	0.0863359	10.1415	20.135	30.0942	40.1791	50.0863
41.2382	0.115776	0.289352	0.117736	0.230297	0.129504	10.1158	20.2894	30.1177	40.2303	50.1295
41.2582	0.0900484	0.154321	0.0706414	0.153531	0.129504	10.09	20.1543	30.0706	40.1535	50.1295
41.2782	0.115776	0.115741	0.117736	0.307062	0.0719466	10.1158	20.1157	30.1177	40.3071	50.0719
41.2982	0.154369	0.173611	0.105962	0.281474	0.143893	10.1544	20.1736	30.106	40.2815	50.1439
41.3182	0.270145	0.231481	0.0588679	0.0767656	0.0719466	10.2701	20.2315	30.0589	40.0768	50.0719
41.3382	0.141505	0.231481	0.105962	0.409417	0.143893	10.1415	20.2315	30.106	40.4094	50.1439
41.3582	0.141505	0.135031	0.0941886	0.0767656	0.115115	10.1415	20.135	30.0942	40.0768	50.1151
41.3782	0.231553	0.250772	0.141283	0.127943	0.158282	10.2316	20.2508	30.1413	40.1279	50.1583
41.3982	0.180097	0.231481	0.0588679	0.204708	0.043168	10.1801	20.2315	30.0589	40.2047	50.0432
41.4182	0.192961	0.270062	0.16483	0.204708	0.115115	10.193	20.2701	30.1648	40.2047	50.1151
41.4382	0.115776	0.154321	0.0706414	0.255885	0.21584	10.1158	20.1543	30.0706	40.2559	50.2158
41.4582	0.141505	0.212191	0.082415	0.281474	0.0575573	10.1415	20.2122	30.0824	40.2815	50.0576
41.4782	0.231553	0.289352	0.0470943	0.153531	0.115115	10.2316	20.2894	30.0471	40.1535	50.1151
41.4982	0.0900484	0.192901	0.117736	0.127943	0.129504	10.09	20.1929	30.1177	40.1279	50.1295
41.5182	0.141505	0.154321	0.0706414	0.102354	0.0863359	10.1415	20.1543	30.0706	40.1024	50.0863
41.5382	0.128641	0.231481	0.105962	0.204708	0.0575573	10.1286	20.2315	30.106	40.2047	50.0576
41.5582	0.141505	0.405093	0.082415	0.281474	0.187061	10.1415	20.4051	30.0824	40.2815	50.1871
41.5782	0.192961	0.231481	0.0706414	0.230297	0.115115	10.193	20.2315	30.0706	40.2303	50.1151
41.5982	0.167233	0.135031	0.141283	0.307062	0.100725	10.1672	20.135	30.1413	40.3071	50.1007
41.6182	0.0771843	0.347222	0.153056	0.204708	0.172672	10.0772	20.3472	30.1531	40.2047	50.1727
41.6382	0.128641	0.192901	0.0706414	0.255885	0.158282	10.1286	20.1929	30.0706	40.2559	50.1583
41.6582	0.128641	0.192901	0.129509	0.255885	0.0863359	10.1286	20.1929	30.1295	40.2559	50.0863
41.6782	0.0771843	0.231481	0.082415	0.281474	0.129504	10.0772	20.2315	30.0824	40.2815	50.1295
41.6982	0.283009	0.135031	0.105962	0.127943	0.143893	10.283	20.135	30.106	40.1279	50.1439
41.7182	0.154369	0.270062	0.176604	0.35824	0.230229	10.1544	20.2701	30.1766	40.3582	50.2302
41.7382	0.180097	0.192901	0.117736	0.383828	0.129504	10.1801	20.1929	30.1177	40.3838	50.1295
41.7582	0.102912	0.173611	0.129509	0.230297	0.100725	10.1029	20.1736	30.1295	40.2303	50.1007
41.7782	0.154369	0.192901	0.0588679	0.230297	0.115115	10.1544	20.1929	30.0589	40.2303	50.1151
41.7982	0.231553	0.135031	0.0588679	0.255885	0.172672	10.2316	20.135	30.0589	40.2559	50.1727
41.8182	0.154369	0.135031	0.0470943	0.332651	0.129504	10.1544	20.135	30.0471	40.3327	50.1295
41.8382	0.270145	0.173611	0.105962	0.204708	0.129504	10.2701	20.1736	30.106	40.2047	50.1295
41.8582	0.205825	0.212191	0.0941886	0.255885	0.115115	10.2058	20.2122	30.0942	40.2559	50.1151
41.8782	0.167233	0.327932	0.129509	0.35824	0.100725	10.1672	20.3279	30.1295	40.3582	50.1007
41.8982	0.192961	0.250772	0.082415	0.255885	0.043168	10.193	20.2508	30.0824	40.2559	50.0432
41.9182	0.128641	0.212191	0.129509	0.17912	0.143893	10.1286	20.2122	30.1295	40.1791	50.1439
41.9382	0.128641	0.250772	0.188377	0.332651	0.0863359	10.1286	20.2508	30.1884	40.3327	50.0863
41.9582	0.180097	0.212191	0.129509	0.17912	0.20145	10.1801	20.2122	30.1295	40.1791	50.2015
41.9782	0.0900484	0.212191	0.141283	0.17912	0.158282	10.09	20.2122	30.1413	40.1791	50.1583
41.9982	0.141505	0.231481	0.105962	0.281474	0.20145	10.1415	20.2315	30.106	40.2815	50.2015
42.0182	0.205825	0.192901	0.117736	0.153531	0.115115	10.2058	20.1929	30.1177	40.1535	50.1151
42.0382	0.192961	0.154321	0.0588679	0.153531	0.172672	10.193	20.1543	30.0589	40.1535	50.1727
42.0582	0.154369	0.250772	0.0470943	0.204708	0.100725	10.1544	20.2508	30.0471	40.2047	50.1007
42.0782	0.192961	0.270062	0.105962	0.127943	0.129504	10.193	20.2701	30.106	40.1279	50.1295
42.0982	0.218689	0.270062	0.105962	0.230297	0.0719466	10.2187	20.2701	30.106	40.2303	50.0719
42.1182	0.192961	0.135031	0.0941886	0.255885	0.187061	10.193	20.135	30.0942	40.2559	50.1871
42.1382	0.167233	0.308642	0.0941886	0.102354	0.100725	10.1672	20.3086	30.0942	40.1024	50.1007
42.1582	0.192961	0.135031	0.16483	0.127943	0.20145	10.193	20.135	30.1648	40.1279	50.2015
42.1782	0.115776	0.250772	0.0941886	0.204708	0.100725	10.1158	20.2508	30.0942	40.2047	50.1007
42.1982	0.154369	0.270062	0.141283	0.281474	0.158282	10.1544	20.2701	30.1413	40.2815	50.1583
42.2182	0.218689	0.231481	0.129509	0.230297	0.158282	10.2187	20.2315	30.1295	40.2303	50.1583
42.2382	0.218689	0.212191	0.0941886	0.307062	0.187061	10.2187	20.2122	30.0942	40.3071	50.1871
42.2582	0.180097	0.231481	0.129509	0.0767656	0.129504	10.1801	20.2315	30.1295	40.0768	50.1295
42.2782	0.102912	0.289352	0.141283	0.307062	0.115115	10.1029	20.2894	30.1413	40.3071	50.1151
42.2982	0.167233	0.347222	0.200151	0.127943	0.158282	10.1672	20.3472	30.2002	40.1279	50.1583
42.3182	0.192961	0.212191	0.200151	0.102354	0.129504	10.193	20.2122	30.2002	40.1024	50.1295
42.3382	0.283009	0.154321	0.129509	0.17912	0.115115	10.283	20.1543	30.1295	40.1791	50.1151
42.3582	0.167233	0.270062	0.153056	0.281474	0.20145	10.1672	20.2701	30.1531	40.2815	50.2015
42.3782	0.141505	0.192901	0.105962	0.281474	0.0287786	10.1415	20.1929	30.106	40.2815	50.0288
42.3982	0.0900484	0.231481	0.117736	0.255885	0.143893	10.09	20.2315	30.1177	40.2559	50.1439
42.4182	0.244417	0.327932	0.0941886	0.383828	0.0863359	10.2444	20.3279	30.0942	40.3838	50.0863
42.4382	0.205825	0.250772	0.188377	0.255885	0.21584	10.2058	20.2508	30.1884	40.2559	50.2158
42.4582	0.141505	0.154321	0.200151	0.255885	0.230229	10.1415	20.1543	30.2002	40.2559	50.2302
42.4782	0.231553	0.347222	0.200151	0.230297	0.129504	10.2316	20.3472	30.2002	40.2303	50.1295
42.4982	0.218689	0.366512	0.129509	0.409417	0.100725	10.2187	20.3665	30.1295	40.4094	50.1007
42.5182	0.283009	0.192901	0.0470943	0.255885	0.158282	10.283	20.1929	30.0471	40.2559	50.1583
42.5382	0.0771843	0.366512	0.141283	0.281474	0.129504	10.0772	20.3665	30.1413	40.2815	50.1295
42.5582	0.128641	0.173611	0.141283	0.230297	0.230229	10.1286	20.1736	30.1413	40.2303	50.2302
42.5782	0.115776	0.250772	0.188377	0.281474	0.20145	10.1158	20.2508	30.1884	40.2815	50.2015
42.5982	0.192961	0.192901	0.117736	0.383828	0.187061	10.193	20.1929	30.1177	40.3838	50.1871
42.6182	0.231553	0.289352	0.153056	0.307062	0.259008	10.2316	20.2894	30.1531	40.3071	50.259
42.6382	0.218689	0.308642	0.141283	0.127943	0.172672	10.2187	20.3086	30.1413	40.1279	50.1727
42.6582	0.205825	0.250772	0.16483	0.255885	0.115115	10.2058	20.2508	30.1648	40.2559	50.1151
42.6782	0.192961	0.250772	0.200151	0.0255885	0.0719466	10.193	20.2508	30.2002	40.0256	50.0719
42.6982	0.218689	0.212191	0.141283	0.332651	0.187061	10.2187	20.2122	30.1413	40.3327	50.1871
42.7182	0.192961	0.289352	0.141283	0.230297	0.100725	10.193	20.2894	30.1413	40.2303	50.1007
42.7382	0.244417	0.192901	0.16483	0.255885	0.143893	10.2444	20.1929	30.1648	40.2559	50.1439
42.7582	0.283009	0.250772	0.16483	0.204708	0.172672	10.283	20.2508	30.1648	40.2047	50.1727
42.7782	0.283009	0.212191	0.200151	0.307062	0.158282	10.283	20.2122	30.2002	40.3071	50.1583
42.7982	0.321601	0.308642	0.16483	0.17912	0.143893	10.3216	20.3086	30.1648	40.1791	50.1439
42.8182	0.308737	0.405093	0.129509	0.332651	0.0863359	10.3087	20.4051	30.1295	40.3327	50.0863
42.8382	0.270145	0.289352	0.153056	0.17912	0.20145	10.2701	20.2894	30.1531	40.1791	50.2015
42.8582	0.218689	0.308642	0.117736	0.332651	0.20145	10.2187	20.3086	30.1177	40.3327	50.2015
42.8782	0.244417	0.308642	0.153056	0.383828	0.0863359	10.2444	20.3086	30.1531	40.3838	50.0863
42.8982	0.308737	0.347222	0.105962	0.332651	0.230229	10.3087	20.3472	30.106	40.3327	50.2302
42.9182	0.231553	0.385802	0.16483	0.307062	0.230229	10.2316	20.3858	30.1648	40.3071	50.2302
42.9382	0.295873	0.192901	0.188377	0.281474	0.100725	10.2959	20.1929	30.1884	40.2815	50.1007
42.9582	0.283009	0.250772	0.141283	0.281474	0.172672	10.283	20.2508	30.1413	40.2815	50.1727
42.9782	0.321601	0.405093	0.16483	0.153531	0.129504	10.3216	20.4051	30.1648	40.1535	50.1295
42.9982	0.257281	0.289352	0.270792	0.153531	0.21584	10.2573	20.2894	30.2708	40.1535	50.2158
43.0182	0.334465	0.289352	0.259019	0.332651	0.143893	10.3345	20.2894	30.259	40.3327	50.1439
43.0382	0.334465	0.347222	0.341434	0.307062	0.129504	10.3345	20.3472	30.3414	40.3071	50.1295
43.0582	0.360193	0.212191	0.16483	0.383828	0.158282	10.3602	20.2122	30.1648	40.3838	50.1583
43.0782	0.270145	0.308642	0.223698	0.511771	0.115115	10.2701	20.3086	30.2237	40.5118	50.1151
43.0982	0.205825	0.327932	0.200151	0.255885	0.230229	10.2058	20.3279	30.2002	40.2559	50.2302
43.1182	0.295873	0.270062	0.105962	0.383828	0.187061	10.2959	20.2701	30.106	40.3838	50.1871
43.1382	0.385922	0.327932	0.200151	0.383828	0.187061	10.3859	20.3279	30.2002	40.3838	50.1871
43.1582	0.385922	0.231481	0.16483	0.307062	0.259008	10.3859	20.2315	30.1648	40.3071	50.259
43.1782	0.295873	0.462963	0.176604	0.307062	0.244618	10.2959	20.463	30.1766	40.3071	50.2446
43.1982	0.54029	0.405093	0.223698	0.307062	0.273397	10.5403	20.4051	30.2237	40.3071	50.2734
43.2182	0.347329	0.347222	0.32966	0.460594	0.158282	10.3473	20.3472	30.3297	40.4606	50.1583
43.2382	0.270145	0.347222	0.259019	0.35824	0.259008	10.2701	20.3472	30.259	40.3582	50.259
43.2582	0.47597	0.308642	0.16483	0.281474	0.187061	10.476	20.3086	30.1648	40.2815	50.1871
43.2782	0.437378	0.327932	0.141283	0.383828	0.359733	10.4374	20.3279	30.1413	40.3838	50.3597
43.2982	0.321601	0.366512	0.235471	0.281474	0.100725	10.3216	20.3665	30.2355	40.2815	50.1007
43.3182	0.385922	0.462963	0.223698	0.255885	0.259008	10.3859	20.463	30.2237	40.2559	50.259
43.3382	0.398786	0.366512	0.129509	0.281474	0.187061	10.3988	20.3665	30.1295	40.2815	50.1871
43.3582	0.437378	0.578704	0.294339	0.281474	0.172672	10.4374	20.5787	30.2943	40.2815	50.1727
43.3782	0.47597	0.347222	0.223698	0.486182	0.187061	10.476	20.3472	30.2237	40.4862	50.1871
43.3982	0.54029	0.385802	0.306113	0.332651	0.244618	10.5403	20.3858	30.3061	40.3327	50.2446
43.4182	0.488834	0.424383	0.306113	0.35824	0.244618	10.4888	20.4244	30.3061	40.3582	50.2446
43.4382	0.630339	0.443673	0.223698	0.460594	0.302176	10.6303	20.4437	30.2237	40.4606	50.3022
43.4582	0.501698	0.501543	0.353207	0.281474	0.287786	10.5017	20.5015	30.3532	40.2815	50.2878
43.4782	0.47597	0.462963	0.341434	0.255885	0.302176	10.476	20.463	30.3414	40.2559	50.3022
43.4982	0.514562	0.405093	0.270792	0.435005	0.230229	10.5146	20.4051	30.2708	40.435	50.2302
43.5182	0.54029	0.385802	0.188377	0.35824	0.187061	10.5403	20.3858	30.1884	40.3582	50.1871
43.5382	0.450242	0.520833	0.223698	0.281474	0.287786	10.4502	20.5208	30.2237	40.2815	50.2878
43.5582	0.47597	0.347222	0.259019	0.383828	0.316565	10.476	20.3472	30.259	40.3838	50.3166
43.5782	0.553154	0.501543	0.32966	0.35824	0.316565	10.5532	20.5015	30.3297	40.3582	50.3166
43.5982	0.566018	0.578704	0.32966	0.35824	0.043168	10.566	20.5787	30.3297	40.3582	50.0432
43.6182	0.656067	0.559414	0.388528	0.409417	0.244618	10.6561	20.5594	30.3885	40.4094	50.2446
43.6382	0.578882	0.578704	0.282566	0.793245	0.273397	10.5789	20.5787	30.2826	40.7932	50.2734
43.6582	0.60461	0.520833	0.306113	0.435005	0.21584	10.6046	20.5208	30.3061	40.435	50.2158
43.6782	0.810435	0.617284	0.49449	0.511771	0.302176	10.8104	20.6173	30.4945	40.5118	50.3022
43.6982	0.668931	0.520833	0.282566	0.35824	0.21584	10.6689	20.5208	30.2826	40.3582	50.2158
43.7182	0.707523	0.617284	0.341434	0.486182	0.287786	10.7075	20.6173	30.3414	40.4862	50.2878
43.7382	0.566018	0.617284	0.341434	0.639713	0.287786	10.566	20.6173	30.3414	40.6397	50.2878
43.7582	0.849027	0.520833	0.282566	0.332651	0.302176	10.849	20.5208	30.2826	40.3327	50.3022
43.7782	0.849027	0.482253	0.270792	0.562948	0.273397	10.849	20.4823	30.2708	40.5629	50.2734
43.7982	0.964804	0.675154	0.341434	0.35824	0.287786	10.9648	20.6752	30.3414	40.3582	50.2878
43.8182	0.746115	0.520833	0.506264	0.460594	0.316565	10.7461	20.5208	30.5063	40.4606	50.3166
43.8382	0.874756	0.617284	0.482716	0.35824	0.460458	10.8748	20.6173	30.4827	40.3582	50.4605
43.8582	1.04199	0.752315	0.518037	0.562948	0.374122	11.042	20.7523	30.518	40.5629	50.3741
43.8782	1.05485	0.655864	0.529811	0.537359	0.374122	11.0549	20.6559	30.5298	40.5374	50.3741
43.8982	1.23495	0.752315	0.623999	0.435005	0.388512	11.2349	20.7523	30.624	40.435	50.3885
43.9182	1.38932	0.848765	0.565131	0.486182	0.345344	11.3893	20.8488	30.5651	40.4862	50.3453
43.9382	1.26068	0.771605	0.459169	0.665302	0.21584	11.2607	20.7716	30.4592	40.6653	50.2158
43.9582	1.325	0.887346	0.529811	0.69089	0.259008	11.325	20.8873	30.5298	40.6909	50.259
43.9782	1.27354	0.848765	0.518037	0.588536	0.359733	11.2735	20.8488	30.518	40.5885	50.3597
43.9982	1.4665	1.08025	0.553358	0.486182	0.359733	11.4665	21.0802	30.5534	40.4862	50.3597
44.0182	1.60801	1.19599	0.671094	0.588536	0.41729	11.608	21.196	30.6711	40.5885	50.4173
44.0382	1.89102	1.19599	0.777056	0.588536	0.446069	11.891	21.196	30.7771	40.5885	50.4461
44.0582	2.39271	1.04167	0.718188	0.537359	0.41729	12.3927	21.0417	30.7182	40.5374	50.4173
44.0782	2.23835	1.04167	0.671094	0.895599	0.43168	12.2383	21.0417	30.6711	40.8956	50.4317
44.0982	2.59854	1.52392	0.871244	0.716479	0.41729	12.5985	21.5239	30.8712	40.7165	50.4173
44.1182	3.19029	1.67824	0.941886	0.69089	0.330954	13.1903	21.6782	30.9419	40.6909	50.331
44.1382	3.49902	1.38889	0.788829	0.793245	0.43168	13.499	21.3889	30.7888	40.7932	50.4317
44.1582	4.20655	1.60108	1.07139	1.02354	0.446069	14.2065	21.6011	31.0714	41.0235	50.4461
44.1782	4.5796	1.87114	1.11849	0.614125	0.330954	14.5796	21.8711	31.1185	40.6141	50.331
44.1982	5.10703	1.92901	1.09494	0.767656	0.618741	15.107	21.929	31.0949	40.7677	50.6187
44.2182	6.17475	2.04475	1.17736	1.07472	0.374122	16.1747	22.0448	31.1774	41.0747	50.3741
44.2382	7.33251	2.41127	1.08317	0.614125	0.474847	17.3325	22.4113	31.0832	40.6141	50.4748
44.2582	8.02717	3.04784	1.30687	0.997953	0.518015	18.0272	23.0478	31.3069	40.998	50.518
44.2782	9.26212	3.24074	1.27155	0.742068	0.575573	19.2621	23.2407	31.2715	40.7421	50.5756
44.2982	10.317	3.08642	1.69539	1.02354	0.676298	20.317	23.0864	31.6954	41.0235	50.6763
44.3182	12.581	3.7037	1.872	1.15148	0.589962	22.581	23.7037	31.872	41.1515	50.59
44.3382	14.292	4.47531	2.46068	1.04913	0.733855	24.292	24.4753	32.4607	41.0491	50.7339
44.3582	17.5466	5.55556	2.43713	1.38178	0.647519	27.5466	25.5556	32.4371	41.3818	50.6475
44.3782	20.3767	6.55864	2.80211	1.7912	0.83458	30.3767	26.5586	32.8021	41.7912	50.8346
44.3982	25.7152	7.31096	3.02581	1.7912	0.892138	35.7152	27.311	33.0258	41.7912	50.8921
44.4182	30.7322	7.63889	3.44966	1.58649	0.690687	40.7322	27.6389	33.4497	41.5865	50.6907
44.4382	37.3701	9.20139	3.96769	1.68884	0.719466	47.3701	29.2014	33.9677	41.6888	50.7195
44.4582	46.1819	11.4583	4.55637	1.53531	0.84897	56.1819	31.4583	34.5564	41.5353	50.849
44.4782	57.2579	12.0756	5.3923	2.40532	0.920916	67.2579	32.0756	35.3923	42.4053	50.9209
44.4982	70.6494	16.5702	6.09871	2.14944	1.09359	80.6494	36.5702	36.0987	42.1494	51.0936
44.5182	73.7406	17.7855	7.49976	2.50768	1.00725	83.7406	37.7855	37.4998	42.5077	51.0073
44.5382	75.7556	22.1836	7.92361	3.40328	1.2087	85.7556	42.1836	37.9236	43.4033	51.2087
44.5582	84.3187	26.7168	9.39531	3.45445	1.3526	94.3187	46.7168	39.3953	43.4545	51.3526
44.5782	93.6966	32.8318	11.8913	3.88946	1.15115	103.697	52.8318	41.8913	43.8895	51.1511
44.5982	94.7129	41.0687	13.7869	3.88946	1.28065	104.713	61.0687	43.7869	43.8895	51.2806
44.6182	100	51.2346	16.0827	5.16888	1.36699	110	71.2346	46.0827	45.1689	51.367
44.6382	93.2335	60.2508	20.0504	5.45036	1.53966	103.234	80.2508	50.0504	45.4504	51.5397
44.6582	86.8143	63.3488	24.124	7.16479	2.0145	96.8143	83.3488	54.124	47.1648	52.0145
44.6782	78.8644	67.091	28.9041	7.19038	1.95695	88.8644	87.091	58.9041	47.1904	51.9569
44.6982	76.2382	80.6134	35.6621	8.18833	2.20157	86.2382	100.613	65.6621	48.1883	52.2016
44.7182	71.2387	88.4838	42.6439	9.95394	2.43179	81.2387	108.484	72.6439	49.9539	52.4318
44.7382	62.6562	100	52.8516	11.6428	2.57569	72.6562	120	82.8516	51.6428	52.5757
44.7582	61.13	98.3796	63.5655	13.5875	3.28076	71.13	118.38	93.5655	53.5875	53.2808
44.7782	51.3533	95.409	69.5247	17.7073	3.79878	61.3533	115.409	99.5247	57.7073	53.7988
44.7982	42.1555	91.5123	75.4486	20.2917	4.07218	52.1555	111.512	105.449	60.2917	54.0722
44.8182	33.2407	83.3526	77.6184	23.4391	4.0434	43.2407	103.353	107.618	63.4391	54.0434
44.8382	26.7701	71.7978	87.2845	31.3204	5.10821	36.7701	91.7978	117.285	71.3204	55.1082
44.8582	19.8106	65.3742	95.3259	36.7963	6.24496	29.8106	85.3742	125.326	76.7963	56.245
44.8782	17.0449	68.2485	98.9404	45.1126	6.53275	27.0449	88.2485	128.94	85.1126	56.5328
44.8982	13.3272	63.2523	100	55.4759	8.24508	23.3272	83.2523	130	95.4759	58.2451
44.9182	10.8701	57.1181	94.5017	63.7014	8.83504	20.8701	77.1181	124.502	103.701	58.835
44.9382	8.516	48.9005	88.2382	66.978	9.6984	18.516	68.9005	118.238	106.978	59.6984
44.9582	7.11382	38.8889	81.1976	70.9058	12.4755	17.1138	58.8889	111.198	110.906	62.4755
44.9782	6.00751	30.4398	80.0756	83.3163	14.8066	16.0075	50.4398	110.076	123.316	64.8066
44.9982	5.48009	24.7878	75.4253	92.6561	17.483	15.4801	44.7878	105.425	132.656	67.483
45.0182	4.72111	20.409	72.3839	96.0594	20.7062	14.7211	40.409	102.384	136.059	70.7062
45.0382	3.98786	16.4159	60.2807	100	24.9942	13.9879	36.4159	90.2807	140	74.9942
45.0582	3.21601	12.5772	48.6484	97.0061	29.7427	13.216	32.5772	78.6484	137.006	79.7427
45.0782	3.20315	10.1852	40.4422	93.347	37.4842	13.2031	30.1852	70.4422	133.347	87.4842
45.0982	2.64999	9.25926	32.3302	86.7707	46.1897	12.65	29.2593	62.3302	126.771	96.1897
45.1182	2.27694	7.87037	25.0777	75.435	57.1975	12.2769	27.8704	55.0777	115.435	107.198
45.1382	2.12257	6.23071	20.121	70.806	63.0777	12.1226	26.2307	50.121	110.806	113.078
45.1582	1.8267	5.30478	15.9414	67.3362	69.6524	11.8267	25.3048	45.9414	107.336	119.652
45.1782	1.6466	4.37886	12.8214	62.9376	72.4732	11.6466	24.3789	42.8214	102.938	122.473
45.1982	1.6466	3.27932	11.0318	54.0686	85.7834	11.6466	23.2793	41.0318	94.0686	135.783
45.2182	1.42791	3.20216	8.74776	45.3685	94.4313	11.4279	23.2022	38.7478	85.3685	144.431
45.2382	1.10631	2.58488	7.2172	38.5107	100	11.1063	22.5849	37.2172	78.5107	150
45.2582	1.20922	2.10262	6.03984	30.1177	99.8273	11.2092	22.1026	36.0398	70.1177	149.827
45.2782	1.01626	1.98688	4.99199	24.4371	98.964	11.0163	21.9869	34.992	64.4371	148.964
45.2982	0.874756	2.08333	4.40332	18.347	90.7621	10.8748	22.0833	34.4033	58.347	140.762
45.3182	0.913348	1.67824	3.76754	15.5834	81.0205	10.9133	21.6782	33.7675	55.5834	131.02
45.3382	0.900484	1.23457	3.28483	11.5404	73.9266	10.9005	21.2346	33.2848	51.5404	123.927
45.3582	0.810435	1.38889	2.70792	9.87718	71.0212	10.8104	21.3889	32.7079	49.8772	121.021
45.3782	0.643203	1.46605	2.56664	9.41658	64.2095	10.6432	21.466	32.5666	49.4166	114.209
45.3982	0.810435	1.35031	1.90732	7.1392	58.2141	10.8104	21.3503	31.9073	47.1392	108.214
45.4182	0.861892	1.29244	1.83668	6.21801	53.6002	10.8619	21.2924	31.8367	46.218	103.6
45.4382	0.488834	0.771605	1.45992	4.75947	42.8226	10.4888	20.7716	31.4599	44.7595	92.8226
45.4582	0.47597	0.810185	1.56588	4.98976	36.1316	10.476	20.8102	31.5659	44.9898	86.1316
45.4782	0.566018	0.964506	1.28332	3.42886	27.2821	10.566	20.9645	31.2833	43.4289	77.2821
45.4982	0.566018	0.983796	1.21268	3.07062	21.3394	10.566	20.9838	31.2127	43.0706	71.3394
45.5182	0.41165	0.848765	1.21268	2.66121	17.2528	10.4116	20.8488	31.2127	42.6612	67.2528
45.5382	0.514562	0.733025	0.777056	2.63562	13.7706	10.5146	20.733	30.7771	42.6356	63.7706
45.5582	0.47597	0.578704	0.753509	2.55885	10.8208	10.476	20.5787	30.7535	42.5589	60.8208
45.5782	0.437378	0.636574	0.977206	1.89355	9.58329	10.4374	20.6366	30.9772	41.8936	59.5833
45.5982	0.398786	0.578704	0.741735	1.68884	7.09393	10.3988	20.5787	30.7417	41.6888	57.0939
45.6182	0.437378	0.790895	0.835924	1.76561	6.34569	10.4374	20.7909	30.8359	41.7656	56.3457
45.6382	0.437378	0.752315	0.576905	1.35619	5.61183	10.4374	20.7523	30.5769	41.3562	55.6118
45.6582	0.295873	0.733025	0.788829	1.25384	5.03626	10.2959	20.733	30.7888	41.2538	55.0363
45.6782	0.47597	0.597994	0.565131	1.17707	3.82756	10.476	20.598	30.5651	41.1771	53.8276
45.6982	0.591746	0.655864	0.65932	1.07472	3.18004	10.5917	20.6559	30.6593	41.0747	53.18
45.7182	0.437378	0.636574	0.65932	1.10031	2.71958	10.4374	20.6366	30.6593	41.1003	52.7196
45.7382	0.450242	0.501543	0.506264	1.17707	2.59008	10.4502	20.5015	30.5063	41.1771	52.5901
45.7582	0.360193	0.578704	0.565131	0.793245	2.38863	10.3602	20.5787	30.5651	40.7932	52.3886
45.7782	0.385922	0.385802	0.576905	0.767656	2.1584	10.3859	20.3858	30.5769	40.7677	52.1584
45.7982	0.347329	0.578704	0.518037	0.844422	1.66916	10.3473	20.5787	30.518	40.8444	51.6692
45.8182	0.270145	0.327932	0.364981	0.767656	1.58282	10.2701	20.3279	30.365	40.7677	51.5828
45.8382	0.205825	0.443673	0.482716	0.665302	1.4821	10.2058	20.4437	30.4827	40.6653	51.4821
45.8582	0.308737	0.482253	0.317886	0.614125	1.30943	10.3087	20.4823	30.3179	40.6141	51.3094
45.8782	0.257281	0.327932	0.423849	0.69089	1.10798	10.2573	20.3279	30.4238	40.6909	51.108
45.8982	0.308737	0.385802	0.376754	0.511771	0.906527	10.3087	20.3858	30.3768	40.5118	50.9065
45.9182	0.270145	0.385802	0.317886	0.409417	0.920916	10.2701	20.3858	30.3179	40.4094	50.9209
45.9382	0.218689	0.250772	0.364981	0.716479	0.84897	10.2187	20.2508	30.365	40.7165	50.849
45.9582	0.244417	0.405093	0.353207	0.511771	0.863359	10.2444	20.4051	30.3532	40.5118	50.8634
45.9782	0.424514	0.308642	0.341434	0.562948	0.762634	10.4245	20.3086	30.3414	40.5629	50.7626
45.9982	0.192961	0.366512	0.423849	0.307062	0.820191	10.193	20.3665	30.4238	40.3071	50.8202
46.0182	0.244417	0.385802	0.400301	0.588536	0.546794	10.2444	20.3858	30.4003	40.5885	50.5468
46.0382	0.167233	0.347222	0.259019	0.537359	0.647519	10.1672	20.3472	30.259	40.5374	50.6475
46.0582	0.205825	0.405093	0.317886	0.435005	0.575573	10.2058	20.4051	30.3179	40.435	50.5756
46.0782	0.231553	0.385802	0.282566	0.460594	0.474847	10.2316	20.3858	30.2826	40.4606	50.4748
46.0982	0.231553	0.347222	0.270792	0.307062	0.575573	10.2316	20.3472	30.2708	40.3071	50.5756
46.1182	0.321601	0.366512	0.223698	0.35824	0.604351	10.3216	20.3665	30.2237	40.3582	50.6044
46.1382	0.231553	0.250772	0.317886	0.511771	0.460458	10.2316	20.2508	30.3179	40.5118	50.4605
46.1582	0.270145	0.250772	0.282566	0.383828	0.489237	10.2701	20.2508	30.2826	40.3838	50.4892
46.1782	0.218689	0.270062	0.211924	0.537359	0.374122	10.2187	20.2701	30.2119	40.5374	50.3741
46.1982	0.218689	0.250772	0.270792	0.307062	0.460458	10.2187	20.2508	30.2708	40.3071	50.4605
46.2182	0.128641	0.366512	0.200151	0.537359	0.460458	10.1286	20.3665	30.2002	40.5374	50.4605
46.2382	0.295873	0.192901	0.270792	0.281474	0.345344	10.2959	20.1929	30.2708	40.2815	50.3453
46.2582	0.180097	0.231481	0.176604	0.409417	0.388512	10.1801	20.2315	30.1766	40.4094	50.3885
46.2782	0.192961	0.327932	0.211924	0.383828	0.244618	10.193	20.3279	30.2119	40.3838	50.2446
46.2982	0.128641	0.327932	0.153056	0.639713	0.43168	10.1286	20.3279	30.1531	40.6397	50.4317
46.3182	0.128641	0.154321	0.306113	0.562948	0.287786	10.1286	20.1543	30.3061	40.5629	50.2878
46.3382	0.270145	0.308642	0.223698	0.409417	0.302176	10.2701	20.3086	30.2237	40.4094	50.3022
46.3582	0.115776	0.405093	0.188377	0.281474	0.345344	10.1158	20.4051	30.1884	40.2815	50.3453
46.3782	0.128641	0.173611	0.211924	0.383828	0.302176	10.1286	20.1736	30.2119	40.3838	50.3022
46.3982	0.128641	0.405093	0.259019	0.230297	0.21584	10.1286	20.4051	30.259	40.2303	50.2158
46.4182	0.115776	0.0771605	0.247245	0.17912	0.187061	10.1158	20.0772	30.2472	40.1791	50.1871
46.4382	0.180097	0.347222	0.176604	0.409417	0.302176	10.1801	20.3472	30.1766	40.4094	50.3022
46.4582	0.128641	0.270062	0.247245	0.281474	0.172672	10.1286	20.2701	30.2472	40.2815	50.1727
46.4782	0.141505	0.231481	0.270792	0.230297	0.158282	10.1415	20.2315	30.2708	40.2303	50.1583
46.4982	0.218689	0.231481	0.153056	0.383828	0.21584	10.2187	20.2315	30.1531	40.3838	50.2158
46.5182	0.192961	0.173611	0.141283	0.332651	0.172672	10.193	20.1736	30.1413	40.3327	50.1727
46.5382	0.141505	0.231481	0.141283	0.17912	0.302176	10.1415	20.2315	30.1413	40.1791	50.3022
46.5582	0.218689	0.289352	0.141283	0.332651	0.20145	10.2187	20.2894	30.1413	40.3327	50.2015
46.5782	0.154369	0.289352	0.105962	0.435005	0.345344	10.1544	20.2894	30.106	40.435	50.3453
46.5982	0.154369	0.231481	0.223698	0.281474	0.20145	10.1544	20.2315	30.2237	40.2815	50.2015
46.6182	0.270145	0.231481	0.211924	0.153531	0.158282	10.2701	20.2315	30.2119	40.1535	50.1583
46.6382	0.205825	0.212191	0.141283	0.281474	0.21584	10.2058	20.2122	30.1413	40.2815	50.2158
46.6582	0.167233	0.231481	0.129509	0.153531	0.172672	10.1672	20.2315	30.1295	40.1535	50.1727
46.6782	0.141505	0.173611	0.247245	0.153531	0.273397	10.1415	20.1736	30.2472	40.1535	50.2734
46.6982	0.167233	0.308642	0.0941886	0.281474	0.230229	10.1672	20.3086	30.0942	40.2815	50.2302
46.7182	0.128641	0.270062	0.176604	0.409417	0.172672	10.1286	20.2701	30.1766	40.4094	50.1727
46.7382	0.167233	0.212191	0.0941886	0.35824	0.21584	10.1672	20.2122	30.0942	40.3582	50.2158
46.7582	0.218689	0.135031	0.16483	0.281474	0.20145	10.2187	20.135	30.1648	40.2815	50.2015
46.7782	0.192961	0.270062	0.105962	0.230297	0.287786	10.193	20.2701	30.106	40.2303	50.2878
46.7982	0.154369	0.231481	0.0941886	0.204708	0.172672	10.1544	20.2315	30.0942	40.2047	50.1727
46.8182	0.180097	0.154321	0.129509	0.230297	0.158282	10.1801	20.1543	30.1295	40.2303	50.1583
46.8382	0.115776	0.192901	0.176604	0.35824	0.20145	10.1158	20.1929	30.1766	40.3582	50.2015
46.8582	0.167233	0.385802	0.16483	0.204708	0.20145	10.1672	20.3858	30.1648	40.2047	50.2015
46.8782	0.128641	0.192901	0.16483	0.383828	0.230229	10.1286	20.1929	30.1648	40.3838	50.2302
46.8982	0.141505	0.173611	0.176604	0.204708	0.230229	10.1415	20.1736	30.1766	40.2047	50.2302
46.9182	0.141505	0.231481	0.141283	0.255885	0.21584	10.1415	20.2315	30.1413	40.2559	50.2158
46.9382	0.128641	0.212191	0.0941886	0.127943	0.244618	10.1286	20.2122	30.0942	40.1279	50.2446
46.9582	0.128641	0.308642	0.176604	0.409417	0.244618	10.1286	20.3086	30.1766	40.4094	50.2446
46.9782	0.0900484	0.250772	0.129509	0.307062	0.187061	10.09	20.2508	30.1295	40.3071	50.1871
46.9982	0.0900484	0.154321	0.082415	0.281474	0.259008	10.09	20.1543	30.0824	40.2815	50.259
47.0182	0.167233	0.115741	0.188377	0.204708	0.172672	10.1672	20.1157	30.1884	40.2047	50.1727
47.0382	0.0514562	0.231481	0.153056	0.307062	0.259008	10.0515	20.2315	30.1531	40.3071	50.259
47.0582	0.192961	0.0964506	0.105962	0.127943	0.187061	10.193	20.0965	30.106	40.1279	50.1871
47.0782	0.0643203	0.289352	0.117736	0.332651	0.158282	10.0643	20.2894	30.1177	40.3327	50.1583
47.0982	0.102912	0.173611	0.0706414	0.127943	0.20145	10.1029	20.1736	30.0706	40.1279	50.2015
47.1182	0.115776	0.192901	0.105962	0.255885	0.244618	10.1158	20.1929	30.106	40.2559	50.2446
47.1382	0.102912	0.173611	0.129509	0.17912	0.187061	10.1029	20.1736	30.1295	40.1791	50.1871
47.1582	0.180097	0.192901	0.129509	0.204708	0.21584	10.1801	20.1929	30.1295	40.2047	50.2158
47.1782	0.115776	0.173611	0.235471	0.102354	0.20145	10.1158	20.1736	30.2355	40.1024	50.2015
47.1982	0.154369	0.192901	0.0706414	0.153531	0.187061	10.1544	20.1929	30.0706	40.1535	50.1871
47.2182	0.0771843	0.154321	0.141283	0.153531	0.20145	10.0772	20.1543	30.1413	40.1535	50.2015
47.2382	0.141505	0.0771605	0.16483	0.153531	0.143893	10.1415	20.0772	30.1648	40.1535	50.1439
47.2582	0.141505	0.231481	0.0941886	0.17912	0.187061	10.1415	20.2315	30.0942	40.1791	50.1871
47.2782	0.115776	0.192901	0.129509	0.127943	0.129504	10.1158	20.1929	30.1295	40.1279	50.1295
47.2982	0.167233	0.173611	0.105962	0.153531	0.172672	10.1672	20.1736	30.106	40.1535	50.1727
47.3182	0.0900484	0.154321	0.0706414	0.230297	0.115115	10.09	20.1543	30.0706	40.2303	50.1151
47.3382	0.180097	0.212191	0.0588679	0.204708	0.21584	10.1801	20.2122	30.0589	40.2047	50.2158
47.3582	0.115776	0.212191	0.0706414	0.127943	0.100725	10.1158	20.2122	30.0706	40.1279	50.1007
47.3782	0.205825	0.289352	0.0941886	0.17912	0.100725	10.2058	20.2894	30.0942	40.1791	50.1007
47.3982	0.0900484	0.192901	0.16483	0.204708	0.129504	10.09	20.1929	30.1648	40.2047	50.1295
47.4182	0.141505	0.270062	0.0706414	0.230297	0.158282	10.1415	20.2701	30.0706	40.2303	50.1583
47.4382	0.141505	0.173611	0.0941886	0.153531	0.172672	10.1415	20.1736	30.0942	40.1535	50.1727
47.4582	0.0257281	0.154321	0.082415	0.230297	0.172672	10.0257	20.1543	30.0824	40.2303	50.1727
47.4782	0.115776	0.154321	0.117736	0.102354	0.172672	10.1158	20.1543	30.1177	40.1024	50.1727
47.4982	0.192961	0.154321	0.141283	0.281474	0.115115	10.193	20.1543	30.1413	40.2815	50.1151
47.5182	0.102912	0.0964506	0.082415	0.281474	0.172672	10.1029	20.0965	30.0824	40.2815	50.1727
47.5382	0.0771843	0.115741	0.129509	0.204708	0.115115	10.0772	20.1157	30.1295	40.2047	50.1151
47.5582	0.154369	0.173611	0.16483	0.127943	0.0863359	10.1544	20.1736	30.1648	40.1279	50.0863
47.5782	0.115776	0.154321	0.082415	0.204708	0.187061	10.1158	20.1543	30.0824	40.2047	50.1871
47.5982	0.102912	0.0578704	0.129509	0.230297	0.172672	10.1029	20.0579	30.1295	40.2303	50.1727
47.6182	0.0771843	0.135031	0.0588679	0.127943	0.143893	10.0772	20.135	30.0589	40.1279	50.1439
47.6382	0.128641	0.135031	0.0470943	0.0767656	0.115115	10.1286	20.135	30.0471	40.0768	50.1151
47.6582	0.167233	0.173611	0.082415	0.204708	0.172672	10.1672	20.1736	30.0824	40.2047	50.1727
47.6782	0.0900484	0.135031	0.0941886	0.230297	0.100725	10.09	20.135	30.0942	40.2303	50.1007
47.6982	0.115776	0.308642	0.129509	0.17912	0.0863359	10.1158	20.3086	30.1295	40.1791	50.0863
47.7182	0.154369	0.173611	0.105962	0.0511771	0.143893	10.1544	20.1736	30.106	40.0512	50.1439
47.7382	0.154369	0.173611	0.117736	0.17912	0.100725	10.1544	20.1736	30.1177	40.1791	50.1007
47.7582	0.141505	0.270062	0.141283	0.102354	0.129504	10.1415	20.2701	30.1413	40.1024	50.1295
47.7782	0.0771843	0.212191	0.082415	0.153531	0.100725	10.0772	20.2122	30.0824	40.1535	50.1007
47.7982	0.102912	0.115741	0.082415	0.17912	0.143893	10.1029	20.1157	30.0824	40.1791	50.1439
47.8182	0.141505	0.115741	0.200151	0.230297	0.158282	10.1415	20.1157	30.2002	40.2303	50.1583
47.8382	0.154369	0.173611	0.0941886	0.204708	0.0863359	10.1544	20.1736	30.0942	40.2047	50.0863
47.8582	0.167233	0.212191	0.0588679	0.127943	0.0863359	10.1672	20.2122	30.0589	40.1279	50.0863
47.8782	0.0900484	0.173611	0.117736	0.102354	0.187061	10.09	20.1736	30.1177	40.1024	50.1871
47.8982	0.115776	0.154321	0.0470943	0.17912	0.143893	10.1158	20.1543	30.0471	40.1791	50.1439
47.9182	0.115776	0.231481	0.153056	0.204708	0.115115	10.1158	20.2315	30.1531	40.2047	50.1151
47.9382	0.102912	0.192901	0.0470943	0.204708	0.100725	10.1029	20.1929	30.0471	40.2047	50.1007
47.9582	0.154369	0.0771605	0.0470943	0.0511771	0.0863359	10.1544	20.0772	30.0471	40.0512	50.0863
47.9782	0.115776	0.0771605	0.082415	0.127943	0.0575573	10.1158	20.0772	30.0824	40.1279	50.0576
47.9982	0.0514562	0.135031	0.117736	0.102354	0.0863359	10.0515	20.135	30.1177	40.1024	50.0863
48.0182	0.0900484	0.173611	0.0588679	0.255885	0.115115	10.09	20.1736	30.0589	40.2559	50.1151
48.0382	0.128641	0.154321	0.0706414	0.230297	0.0863359	10.1286	20.1543	30.0706	40.2303	50.0863
48.0582	0.128641	0.115741	0.105962	0.102354	0.129504	10.1286	20.1157	30.106	40.1024	50.1295
48.0782	0.0771843	0.192901	0.0588679	0.307062	0.158282	10.0772	20.1929	30.0589	40.3071	50.1583
48.0982	0.0771843	0.0771605	0.0470943	0.204708	0.129504	10.0772	20.0772	30.0471	40.2047	50.1295
48.1182	0.167233	0.231481	0.117736	0.204708	0.129504	10.1672	20.2315	30.1177	40.2047	50.1295
48.1382	0.0771843	0.154321	0.082415	0.307062	0.129504	10.0772	20.1543	30.0824	40.3071	50.1295
48.1582	0.128641	0.173611	0.105962	0.153531	0.0575573	10.1286	20.1736	30.106	40.1535	50.0576
48.1782	0.0900484	0.0771605	0.117736	0.0767656	0.143893	10.09	20.0772	30.1177	40.0768	50.1439
48.1982	0.0900484	0.115741	0.141283	0.127943	0.0719466	10.09	20.1157	30.1413	40.1279	50.0719
48.2182	0.180097	0.173611	0.153056	0.127943	0.100725	10.1801	20.1736	30.1531	40.1279	50.1007
48.2382	0.102912	0.154321	0.117736	0.102354	0.172672	10.1029	20.1543	30.1177	40.1024	50.1727
48.2582	0.102912	0.0771605	0.0470943	0.153531	0.0863359	10.1029	20.0772	30.0471	40.1535	50.0863
48.2782	0.154369	0.0964506	0.082415	0.17912	0.0575573	10.1544	20.0965	30.0824	40.1791	50.0576
48.2982	0.102912	0.231481	0.0470943	0.127943	0.0719466	10.1029	20.2315	30.0471	40.1279	50.0719
48.3182	0.244417	0.192901	0.129509	0.0511771	0.0863359	10.2444	20.1929	30.1295	40.0512	50.0863
48.3382	0.115776	0.0578704	0.0353207	0.0255885	0.129504	10.1158	20.0579	30.0353	40.0256	50.1295
48.3582	0.0900484	0.154321	0.129509	0.17912	0.0863359	10.09	20.1543	30.1295	40.1791	50.0863
48.3782	0.115776	0.135031	0.0235471	0.153531	0.115115	10.1158	20.135	30.0235	40.1535	50.1151
48.3982	0.128641	0.231481	0.105962	0.127943	0.143893	10.1286	20.2315	30.106	40.1279	50.1439
48.4182	0.0771843	0.115741	0.141283	0.153531	0.0719466	10.0772	20.1157	30.1413	40.1535	50.0719
48.4382	0.0771843	0.173611	0.0588679	0.17912	0.158282	10.0772	20.1736	30.0589	40.1791	50.1583
48.4582	0.0900484	0.173611	0.153056	0.153531	0.143893	10.09	20.1736	30.1531	40.1535	50.1439
48.4782	0.0771843	0.192901	0.0588679	0.102354	0.0719466	10.0772	20.1929	30.0589	40.1024	50.0719
48.4982	0.115776	0.173611	0.117736	0.153531	0.158282	10.1158	20.1736	30.1177	40.1535	50.1583
48.5182	0.102912	0.135031	0.105962	0.281474	0.129504	10.1029	20.135	30.106	40.2815	50.1295
48.5382	0.180097	0.192901	0.0588679	0.102354	0.0575573	10.1801	20.1929	30.0589	40.1024	50.0576
48.5582	0.0514562	0.0964506	0.082415	0.255885	0.129504	10.0515	20.0965	30.0824	40.2559	50.1295
48.5782	0.115776	0.135031	0.082415	0.204708	0.0863359	10.1158	20.135	30.0824	40.2047	50.0863
48.5982	0.0771843	0.154321	0.129509	0.0767656	0.0863359	10.0772	20.1543	30.1295	40.0768	50.0863
48.6182	0.0257281	0.0964506	0.117736	0.0511771	0.0863359	10.0257	20.0965	30.1177	40.0512	50.0863
48.6382	0.115776	0.154321	0.0117736	0.0255885	0.143893	10.1158	20.1543	30.0118	40.0256	50.1439
48.6582	0.115776	0.154321	0.082415	0.255885	0.100725	10.1158	20.1543	30.0824	40.2559	50.1007
48.6782	0.128641	0.173611	0.117736	0.230297	0.100725	10.1286	20.1736	30.1177	40.2303	50.1007
48.6982	0.0643203	0.135031	0.129509	0.153531	0.129504	10.0643	20.135	30.1295	40.1535	50.1295
48.7182	0.128641	0.173611	0.0941886	0.230297	0.0719466	10.1286	20.1736	30.0942	40.2303	50.0719
48.7382	0.115776	0.231481	0.0470943	0.102354	0.0719466	10.1158	20.2315	30.0471	40.1024	50.0719
48.7582	0.102912	0.135031	0.0353207	0.153531	0.115115	10.1029	20.135	30.0353	40.1535	50.1151
48.7782	0.0771843	0.154321	0.0588679	0.153531	0.20145	10.0772	20.1543	30.0589	40.1535	50.2015
48.7982	0.0643203	0.0578704	0.141283	0.127943	0.129504	10.0643	20.0579	30.1413	40.1279	50.1295
48.8182	0.0643203	0.192901	0.0941886	0.230297	0.143893	10.0643	20.1929	30.0942	40.2303	50.1439
48.8382	0.0514562	0.270062	0.105962	0.127943	0.0575573	10.0515	20.2701	30.106	40.1279	50.0576
48.8582	0.0514562	0.154321	0.0941886	0.102354	0.043168	10.0515	20.1543	30.0942	40.1024	50.0432
48.8782	0.0771843	0.154321	0.129509	0.204708	0.129504	10.0772	20.1543	30.1295	40.2047	50.1295
48.8982	0.115776	0.192901	0.105962	0.0511771	0.0863359	10.1158	20.1929	30.106	40.0512	50.0863
48.9182	0.180097	0.192901	0.0588679	0.230297	0.115115	10.1801	20.1929	30.0589	40.2303	50.1151
48.9382	0.0900484	0.212191	0.0470943	0.102354	0.129504	10.09	20.2122	30.0471	40.1024	50.1295
48.9582	0.0900484	0.173611	0.082415	0.0767656	0.0287786	10.09	20.1736	30.0824	40.0768	50.0288
48.9782	0.115776	0.154321	0.0706414	0.102354	0.0719466	10.1158	20.1543	30.0706	40.1024	50.0719
48.9982	0.0900484	0.212191	0.0941886	0.102354	0.115115	10.09	20.2122	30.0942	40.1024	50.1151
49.0182	0.0643203	0.154321	0.0941886	0.127943	0.115115	10.0643	20.1543	30.0942	40.1279	50.1151
49.0382	0.154369	0.115741	0.117736	0.230297	0.158282	10.1544	20.1157	30.1177	40.2303	50.1583
49.0582	0.102912	0.192901	0.082415	0.230297	0.100725	10.1029	20.1929	30.0824	40.2303	50.1007
49.0782	0.0900484	0.0771605	0.082415	0.127943	0.129504	10.09	20.0772	30.0824	40.1279	50.1295
49.0982	0.0900484	0.135031	0.0941886	0.153531	0.100725	10.09	20.135	30.0942	40.1535	50.1007
49.1182	0.0385922	0.115741	0.0470943	0.281474	0.129504	10.0386	20.1157	30.0471	40.2815	50.1295
49.1382	0.0900484	0.192901	0.117736	0.153531	0.0575573	10.09	20.1929	30.1177	40.1535	50.0576
49.1582	0.0643203	0.0385802	0.0470943	0.127943	0.100725	10.0643	20.0386	30.0471	40.1279	50.1007
49.1782	0.102912	0.0964506	0.129509	0.204708	0.187061	10.1029	20.0965	30.1295	40.2047	50.1871
49.1982	0.0514562	0.192901	0.0588679	0.153531	0.158282	10.0515	20.1929	30.0589	40.1535	50.1583
49.2182	0.0771843	0.135031	0.0588679	0.0767656	0.0575573	10.0772	20.135	30.0589	40.0768	50.0576
49.2382	0.128641	0.115741	0.0470943	0.102354	0.0863359	10.1286	20.1157	30.0471	40.1024	50.0863
49.2582	0.0514562	0.0578704	0.0706414	0.307062	0.100725	10.0515	20.0579	30.0706	40.3071	50.1007
49.2782	0.102912	0.154321	0.0353207	0.153531	0.0863359	10.1029	20.1543	30.0353	40.1535	50.0863
49.2982	0.0771843	0.0578704	0.0353207	0.127943	0.0719466	10.0772	20.0579	30.0353	40.1279	50.0719
49.3182	0.0643203	0.135031	0.0941886	0.0767656	0.0575573	10.0643	20.135	30.0942	40.0768	50.0576
49.3382	0.0771843	0.231481	0.0470943	0.0511771	0.143893	10.0772	20.2315	30.0471	40.0512	50.1439
49.3582	0.102912	0.0771605	0.0470943	0.127943	0.143893	10.1029	20.0772	30.0471	40.1279	50.1439
49.3782	0.102912	0.135031	0.0353207	0.127943	0.100725	10.1029	20.135	30.0353	40.1279	50.1007
49.3982	0.0257281	0.173611	0.0706414	0.102354	0.115115	10.0257	20.1736	30.0706	40.1024	50.1151
49.4182	0.0643203	0.115741	0.0588679	0.153531	0.129504	10.0643	20.1157	30.0589	40.1535	50.1295
49.4382	0.0643203	0.135031	0.0706414	0.17912	0.0863359	10.0643	20.135	30.0706	40.1791	50.0863
49.4582	0.0643203	0.0964506	0.0588679	0.153531	0.0287786	10.0643	20.0965	30.0589	40.1535	50.0288
49.4782	0.0385922	0.115741	0.0470943	0.127943	0.100725	10.0386	20.1157	30.0471	40.1279	50.1007
49.4982	0.115776	0.0964506	0.082415	0.255885	0.115115	10.1158	20.0965	30.0824	40.2559	50.1151
49.5182	0.115776	0.154321	0.0353207	0.17912	0.0863359	10.1158	20.1543	30.0353	40.1791	50.0863
49.5382	0.102912	0.154321	0.0706414	0.102354	0.0863359	10.1029	20.1543	30.0706	40.1024	50.0863
49.5582	0.0900484	0.135031	0.082415	0.102354	0.0719466	10.09	20.135	30.0824	40.1024	50.0719
49.5782	0.115776	0.154321	0.0470943	0.281474	0.100725	10.1158	20.1543	30.0471	40.2815	50.1007
49.5982	0.154369	0.173611	0.0706414	0.230297	0.0863359	10.1544	20.1736	30.0706	40.2303	50.0863
49.6182	0.128641	0.231481	0.105962	0.17912	0.0719466	10.1286	20.2315	30.106	40.1791	50.0719
49.6382	0.0643203	0.135031	0.082415	0.153531	0.100725	10.0643	20.135	30.0824	40.1535	50.1007
49.6582	0.0643203	0.0964506	0.0353207	0.255885	0.0719466	10.0643	20.0965	30.0353	40.2559	50.0719
49.6782	0.167233	0.173611	0.0706414	0.17912	0.129504	10.1672	20.1736	30.0706	40.1791	50.1295
49.6982	0.0771843	0.0771605	0.0588679	0.102354	0.100725	10.0772	20.0772	30.0589	40.1024	50.1007
49.7182	0.0514562	0.115741	0.0588679	0.102354	0.0863359	10.0515	20.1157	30.0589	40.1024	50.0863
49.7382	0.180097	0.173611	0.0706414	0.102354	0.0719466	10.1801	20.1736	30.0706	40.1024	50.0719
49.7582	0.0514562	0.0964506	0.117736	0.230297	0.0863359	10.0515	20.0965	30.1177	40.2303	50.0863
49.7782	0.0385922	0.115741	0.082415	0.102354	0.0719466	10.0386	20.1157	30.0824	40.1024	50.0719
49.7982	0.0900484	0.154321	0.0706414	0.127943	0.100725	10.09	20.1543	30.0706	40.1279	50.1007
49.8182	0.0385922	0.0964506	0.0588679	0.17912	0.100725	10.0386	20.0965	30.0589	40.1791	50.1007
49.8382	0.0514562	0.192901	0.0588679	0.17912	0.115115	10.0515	20.1929	30.0589	40.1791	50.1151
49.8582	0.0514562	0.173611	0.082415	0.153531	0.0575573	10.0515	20.1736	30.0824	40.1535	50.0576
49.8782	0.0385922	0.115741	0.0941886	0.0767656	0.100725	10.0386	20.1157	30.0942	40.0768	50.1007
49.8982	0.0514562	0.115741	0.0706414	0.0767656	0.0863359	10.0515	20.1157	30.0706	40.0768	50.0863
49.9182	0.0385922	0.192901	0.0470943	0.127943	0.0575573	10.0386	20.1929	30.0471	40.1279	50.0576
49.9382	0.0385922	0.0964506	0.0588679	0.102354	0.0719466	10.0386	20.0965	30.0589	40.1024	50.0719
[truncated: 2,003 more rows]

## Sheet: Hall
Sample (mC)	0	50	100	150	200
Concentration (%)	0	0.028	0.056	0.084	0.112
Bulk carrier density (10^23/cm-3)	2.613	3.205	3.606	3.998	4.325
Mobility (cm2/V.s)	7.754	6.812	5.872	5.369	4.983
Resistivity (10^-6 Ohm cm)	5.72	4.891	4.23	3.87	3.67
1/mobility (V.s/cm2)	0.128966	0.1468	0.1703	0.186254	0.200682
Conductivity (1/resistivity)	0.174825	0.204457	0.236407	0.258398	0.27248
Lattice constant	4.058	4.048	4.034	4.022	4.002
DV (Å3)	0	-0.492805	-1.17865	-1.76274	-2.72852
