# Supplementary material for: Unusual hydrogen implanted gold with lattice contraction at increased hydrogen content
Source: Nat Commun. 2021 Mar 10;12:1560. doi: 10.1038/s41467-021-21842-9 (PMC7946955; doi:10.1038/s41467-021-21842-9)
Supplement: Supplementary file 4 — Supplementary Data 2 [file 41467_2021_21842_MOESM4_ESM.xls]

## Sheet: Raman-exp
0mC		50mC		100mC		offset	150mC		offset	200mC		offset		Peaks
wavenumber (cm-1)	int	wavenumber (cm-1)	int	wavenumber (cm-1)	int	500	wavenumber (cm-1)	int	500	wavenumber (cm-1)	int	700		0mC	50mC	100mC	150mC	200mC
80	1599.05	80	4213.99	80	4868.07	5368.07	80	4579	5079	80	6065.07	6765.07		0	460	469	477	481	A1g(sym)
80.9639	1611.3	80.9535	4191.25	80.9639	4797.8	5297.8	80.9639	4664	5164	80.9535	6102.23	6802.23		0	631	628	621	610
81.9278	1635.93	81.9071	4148.48	81.9278	4839.21	5339.21	81.9278	4579.24	5079.24	81.9071	6010.73	6710.73		0	815	815	815	816
82.8917	1645.32	82.8606	4123.56	82.8917	4875.08	5375.08	82.8917	4546.46	5046.46	82.8606	5948.47	6648.47		0	910	912	916	915	A1g(asym)
83.8557	1625.47	83.8142	4139.98	83.8557	4841.94	5341.94	83.8557	4671.41	5171.41	83.8142	5994.01	6694.01		0	1091	1079	1070	1055
84.8196	1618.71	84.7677	4002.25	84.8196	4823.8	5323.8	84.8196	4561.4	5061.4	84.7677	5919.82	6619.82		0	1125	1129	1135	1140	A1g(sym)
85.7835	1598.62	85.7212	3983.48	85.7835	4837.32	5337.32	85.7835	4587.82	5087.82	85.7212	5895.53	6595.53		0	2100	2106	2107	2112
86.7474	1584.95	86.6748	3994.32	86.7474	4888.88	5388.88	86.7474	4642.16	5142.16	86.6748	5925.81	6625.81
87.7113	1590.6	87.6283	3938.55	87.7113	4974.23	5474.23	87.7113	4654.82	5154.82	87.6283	6006.25	6706.25
88.6752	1614.32	88.5819	3964.91	88.6752	4914.61	5414.61	88.6752	4620.33	5120.33	88.5819	5967.04	6667.04
89.6392	1598.6	89.5354	3960.92	89.6392	4777.92	5277.92	89.6392	4602.4	5102.4	89.5354	5889.96	6589.96
90.6031	1594.67	90.4889	3944.84	90.6031	4698.86	5198.86	90.6031	4613.16	5113.16	90.4889	5841.75	6541.75
91.567	1633.49	91.4425	3955.02	91.567	4763.8	5263.8	91.567	4654.53	5154.53	91.4425	5859.4	6559.4
92.5309	1594.41	92.396	3872.67	92.5309	4747.34	5247.34	92.5309	4554.19	5054.19	92.396	5699.03	6399.03
93.4948	1573.85	93.3495	3842.48	93.4948	4714.88	5214.88	93.4948	4539.53	5039.53	93.3495	5674.1	6374.1
94.4587	1590.22	94.3031	3858.6	94.4587	4620.19	5120.19	94.4587	4516.24	5016.24	94.3031	5703.98	6403.98
95.4227	1652.94	95.2566	3867.37	95.4227	4441.19	4941.19	95.4227	4419.35	4919.35	95.2566	5727.97	6427.97
96.3866	1614.67	96.2102	3732.72	96.3866	4571.79	5071.79	96.3866	4403.93	4903.93	96.2102	5687.98	6387.98
97.3505	1581.31	97.1637	3706.52	97.3505	4491.8	4991.8	97.3505	4399.73	4899.73	97.1637	5657.24	6357.24
98.3144	1565.59	98.1172	3786.47	98.3144	4353.08	4853.08	98.3144	4379.77	4879.77	98.1172	5624.05	6324.05
99.2783	1577.36	99.0708	3761.19	99.2783	4272.67	4772.67	99.2783	4326.55	4826.55	99.0708	5583.19	6283.19
100.242	1602.99	100.024	3690.4	100.242	4270.2	4770.2	100.242	4361.68	4861.68	100.024	5660.82	6360.82
101.206	1608.08	100.978	3603.85	101.206	4251.69	4751.69	101.206	4378.56	4878.56	100.978	5724.39	6424.39
102.17	1611.69	101.931	3524.18	102.17	4225.6	4725.6	102.17	4387.25	4887.25	101.931	5728.11	6428.11
103.134	1627.61	102.885	3544.51	103.134	4200.17	4700.17	103.134	4394.18	4894.18	102.885	5638.76	6338.76
104.098	1606.33	103.838	3512.29	104.098	4233.58	4733.58	104.098	4348.57	4848.57	103.838	5628.6	6328.6
105.062	1592.79	104.792	3481.62	105.062	4277.77	4777.77	105.062	4324.76	4824.76	104.792	5611.6	6311.6
106.026	1592.83	105.746	3475.46	106.026	4287.1	4787.1	106.026	4339.12	4839.12	105.746	5597.14	6297.14
106.99	1610.24	106.699	3468.85	106.99	4226.31	4726.31	106.99	4401.94	4901.94	106.699	5590.98	6290.98
107.954	1602.17	107.653	3483.77	107.954	4183.58	4683.58	107.954	4384.04	4884.04	107.653	5526.23	6226.23
108.917	1594.74	108.606	3437.93	108.917	4223.09	4723.09	108.917	4425.82	4925.82	108.606	5468.85	6168.85
109.881	1592.04	109.56	3287.23	109.881	4231.47	4731.47	109.881	4440	4940	109.56	5456.39	6156.39
110.845	1597.09	110.513	3500.2	110.845	4126.76	4626.76	110.845	4356.21	4856.21	110.513	5516.04	6216.04
111.809	1598.78	111.467	3456.98	111.809	4238.26	4738.26	111.809	4192.91	4692.91	111.467	5519.9	6219.9
112.773	1600.01	112.42	3326.7	112.773	4183	4683	112.773	4250.99	4750.99	112.42	5529.61	6229.61
113.737	1611.03	113.374	3261.8	113.737	4110.45	4610.45	113.737	4336.49	4836.49	113.374	5501.06	6201.06
114.701	1636.93	114.327	3213.03	114.701	4134.8	4634.8	114.701	4302.33	4802.33	114.327	5406.41	6106.41
115.665	1584.6	115.281	3247.37	115.665	4153.81	4653.81	115.665	4312.4	4812.4	115.281	5469.92	6169.92
116.629	1574.13	116.234	3281.43	116.629	4151.5	4651.5	116.629	4292.03	4792.03	116.234	5469.36	6169.36
117.593	1564.8	117.188	3203.37	117.593	4082.82	4582.82	117.593	4258.91	4758.91	117.188	5448.25	6148.25
118.557	1528.44	118.142	3265.27	118.557	3921.44	4421.44	118.557	4227.53	4727.53	118.142	5437.29	6137.29
119.521	1533.2	119.095	3259.45	119.521	3888.98	4388.98	119.521	4228.64	4728.64	119.095	5385.05	6085.05
120.484	1559.05	120.049	3209.69	120.484	3879.7	4379.7	120.484	4265.34	4765.34	120.049	5380.78	6080.78
121.448	1575.41	121.002	3176.06	121.448	3847.95	4347.95	121.448	4255.46	4755.46	121.002	5360.98	6060.98
122.412	1562.92	121.956	3127.08	122.412	3766.73	4266.73	122.412	4141.68	4641.68	121.956	5289.52	5989.52
123.376	1578	122.909	3083.71	123.376	3759.73	4259.73	123.376	3978.92	4478.92	122.909	5359.97	6059.97
124.34	1567.27	123.863	3042.3	124.34	3756.58	4256.58	124.34	4006.99	4506.99	123.863	5327.62	6027.62
125.304	1556.97	124.816	2989.11	125.304	3721.12	4221.12	125.304	4043.82	4543.82	124.816	5284.01	5984.01
126.268	1564.25	125.77	2962.64	126.268	3637.23	4137.23	126.268	3976.77	4476.77	125.77	5284.75	5984.75
127.232	1580.05	126.723	2955.33	127.232	3643.95	4143.95	127.232	3960.38	4460.38	126.723	5237.77	5937.77
128.196	1591.23	127.677	2930.02	128.196	3589.97	4089.97	128.196	3987.42	4487.42	127.677	5147.56	5847.56
129.16	1592.12	128.631	2770.76	129.16	3542.32	4042.32	129.16	3986.73	4486.73	128.631	5085.15	5785.15
130.124	1582.39	129.584	2748.45	130.124	3528.65	4028.65	130.124	3923.62	4423.62	129.584	5086.29	5786.29
131.088	1604.55	130.538	2668.94	131.088	3372.09	3872.09	131.088	3923.97	4423.97	130.538	5039.47	5739.47
132.051	1584.99	131.491	2533.49	132.051	3377.98	3877.98	132.051	3969.87	4469.87	131.491	4984.26	5684.26
133.015	1575.45	132.445	2528	133.015	3389.84	3889.84	133.015	3966.49	4466.49	132.445	4987.73	5687.73
133.979	1598.4	133.398	2544.88	133.979	3339.88	3839.88	133.979	3879.53	4379.53	133.398	5065.48	5765.48
134.943	1587.13	134.352	2553.57	134.943	3421.94	3921.94	134.943	3909.1	4409.1	134.352	4981.59	5681.59
135.907	1608.42	135.305	2555.65	135.907	3390.26	3890.26	135.907	3916.67	4416.67	135.305	4947.55	5647.55
136.871	1619.8	136.259	2610.83	136.871	3357.04	3857.04	136.871	3925.89	4425.89	136.259	4933.64	5633.64
137.835	1607.91	137.212	2614.62	137.835	3359.79	3859.79	137.835	3943.34	4443.34	137.212	4930.37	5630.37
138.799	1635.8	138.166	2572.34	138.799	3253.69	3753.69	138.799	3927.14	4427.14	138.166	4977.3	5677.3
139.763	1608.12	139.119	2493.33	139.763	3242.03	3742.03	139.763	3894.78	4394.78	139.119	4927.36	5627.36
140.727	1593.86	140.073	2443.76	140.727	3248.4	3748.4	140.727	3860.7	4360.7	140.073	4905.26	5605.26
141.691	1616.89	141.027	2534.58	141.691	3246.19	3746.19	141.691	3838.34	4338.34	141.027	4944.84	5644.84
142.655	1637.49	141.98	2585.68	142.655	3274.87	3774.87	142.655	3875.25	4375.25	141.98	4913.07	5613.07
143.618	1640.81	142.934	2523.97	143.618	3198.35	3698.35	143.618	3829.35	4329.35	142.934	4881.05	5581.05
144.582	1628.41	143.887	2474.54	144.582	3142.75	3642.75	144.582	3860.15	4360.15	143.887	4881.56	5581.56
145.546	1605.22	144.841	2513.55	145.546	3144.22	3644.22	145.546	3971.01	4471.01	144.841	4912.8	5612.8
146.51	1595.49	145.794	2532.39	146.51	3147.79	3647.79	146.51	3862.75	4362.75	145.794	4898.84	5598.84
147.474	1605.13	146.748	2477.03	147.474	3162.34	3662.34	147.474	3888.12	4388.12	146.748	4920.63	5620.63
148.438	1609.02	147.701	2476.91	148.438	3155.96	3655.96	148.438	3913.35	4413.35	147.701	4941.13	5641.13
149.402	1608.41	148.655	2468.35	149.402	3135.26	3635.26	149.402	3894.59	4394.59	148.655	4954.45	5654.45
150.366	1641.54	149.608	2441.17	150.366	3170.65	3670.65	150.366	3819.63	4319.63	149.608	4983.99	5683.99
151.33	1614.79	150.562	2391.8	151.33	3163.03	3663.03	151.33	3863.77	4363.77	150.562	4940.16	5640.16
152.294	1583.97	151.515	2416.17	152.294	3145.17	3645.17	152.294	3848.07	4348.07	151.515	4915.84	5615.84
153.258	1564.74	152.469	2386.76	153.258	3138.29	3638.29	153.258	3783.38	4283.38	152.469	4932.69	5632.69
154.222	1563.68	153.423	2329	154.222	3187.73	3687.73	154.222	3859.33	4359.33	153.423	4986.67	5686.67
155.185	1576.04	154.376	2265.19	155.185	3129.01	3629.01	155.185	3860.5	4360.5	154.376	4915.54	5615.54
156.149	1587.09	155.33	2368.15	156.149	3083	3583	156.149	3870.67	4370.67	155.33	4844.73	5544.73
157.113	1598.85	156.283	2340.3	157.113	3046.37	3546.37	157.113	3871.99	4371.99	156.283	4824.63	5524.63
158.077	1624.82	157.237	2277.65	158.077	2944.69	3444.69	158.077	3769.94	4269.94	157.237	4926.45	5626.45
159.041	1600.91	158.19	2266.03	159.041	3083.24	3583.24	159.041	3796.85	4296.85	158.19	4939.27	5639.27
160.005	1579.54	159.144	2280.3	160.005	3110.24	3610.24	160.005	3822.34	4322.34	159.144	4828.26	5528.26
160.969	1573.14	160.097	2247.58	160.969	3050.32	3550.32	160.969	3834.87	4334.87	160.097	4678.36	5378.36
161.933	1592.18	161.051	2216.53	161.933	3066.82	3566.82	161.933	3850.73	4350.73	161.051	4683.32	5383.32
162.897	1604.62	162.004	2237.2	162.897	2989.5	3489.5	162.897	3855.25	4355.25	162.004	4745.36	5445.36
163.861	1587.26	162.958	2137.61	163.861	2896.92	3396.92	163.861	3811.48	4311.48	162.958	4694.6	5394.6
164.825	1573.61	163.911	2130.58	164.825	2825.88	3325.88	164.825	3789.54	4289.54	163.911	4637.92	5337.92
165.789	1624.4	164.865	2163.97	165.789	2825.46	3325.46	165.789	3914.71	4414.71	164.865	4785.06	5485.06
166.752	1587.05	165.819	2176.95	166.752	2760.88	3260.88	166.752	3814.76	4314.76	165.819	4768.39	5468.39
167.716	1575.62	166.772	2038.49	167.716	2728.71	3228.71	167.716	3699.55	4199.55	166.772	4746.8	5446.8
168.68	1579.72	167.726	2007.12	168.68	2708.23	3208.23	168.68	3604.71	4104.71	167.726	4723.65	5423.65
169.644	1576.85	168.679	2009.36	169.644	2664.63	3164.63	169.644	3560.87	4060.87	168.679	4690.94	5390.94
170.608	1620.24	169.633	1947.59	170.608	2711.96	3211.96	170.608	3646.22	4146.22	169.633	4764.49	5464.49
171.572	1646.77	170.586	2013.64	171.572	2761.1	3261.1	171.572	3668.4	4168.4	170.586	4739.37	5439.37
172.536	1647.77	171.54	2006.72	172.536	2775.25	3275.25	172.536	3660.74	4160.74	171.54	4684.74	5384.74
173.5	1617.48	172.493	1944.79	173.5	2721.02	3221.02	173.5	3661.66	4161.66	172.493	4675.85	5375.85
174.464	1642.72	173.447	1859.28	174.464	2715.55	3215.55	174.464	3632.19	4132.19	173.447	4664.1	5364.1
175.428	1647.86	174.4	1838	175.428	2740.12	3240.12	175.428	3583.72	4083.72	174.4	4628.56	5328.56
176.392	1646.15	175.354	1824.9	176.392	2724.58	3224.58	176.392	3583.86	4083.86	175.354	4603.08	5303.08
177.356	1649.84	176.307	1829.84	177.356	2624.96	3124.96	177.356	3673.21	4173.21	176.307	4611.71	5311.71
178.319	1689.47	177.261	1871.05	178.319	2635.14	3135.14	178.319	3635.99	4135.99	177.261	4610.28	5310.28
179.283	1680.86	178.215	1806.16	179.283	2665.81	3165.81	179.283	3647.75	4147.75	178.215	4600.21	5300.21
180.247	1645.87	179.168	1812.27	180.247	2675.81	3175.81	180.247	3643.37	4143.37	179.168	4569.29	5269.29
181.211	1602.37	180.122	1844.46	181.211	2647.06	3147.06	181.211	3603.62	4103.62	180.122	4516.54	5216.54
182.175	1597.28	181.075	1824.44	182.175	2635.17	3135.17	182.175	3699.66	4199.66	181.075	4499.08	5199.08
183.139	1623.42	182.029	1853.87	183.139	2630.93	3130.93	183.139	3657.13	4157.13	182.029	4542.76	5242.76
184.103	1629.02	182.982	1864.45	184.103	2604.06	3104.06	184.103	3625.05	4125.05	182.982	4539.52	5239.52
185.067	1605.36	183.936	1894.33	185.067	2554.11	3054.11	185.067	3650.03	4150.03	183.936	4475.85	5175.85
186.031	1624.94	184.889	2006.53	186.031	2549.31	3049.31	186.031	3643.95	4143.95	184.889	4528.45	5228.45
186.995	1631.26	185.843	1965.14	186.995	2635.39	3135.39	186.995	3622.11	4122.11	185.843	4521.31	5221.31
187.959	1644.09	186.796	1961.84	187.959	2647.42	3147.42	187.959	3647.67	4147.67	186.796	4529.82	5229.82
188.923	1663.17	187.75	1945.45	188.923	2583.37	3083.37	188.923	3710.33	4210.33	187.75	4559.42	5259.42
189.886	1666.09	188.703	1823.11	189.886	2614.34	3114.34	189.886	3703.98	4203.98	188.703	4548.41	5248.41
190.85	1634.47	189.657	1860.8	190.85	2652.91	3152.91	190.85	3746.33	4246.33	189.657	4575.91	5275.91
191.814	1627.66	190.611	1889.59	191.814	2662.06	3162.06	191.814	3752.2	4252.2	190.611	4634.23	5334.23
192.778	1634.33	191.564	1897.65	192.778	2643.7	3143.7	192.778	3731.15	4231.15	191.564	4695.1	5395.1
193.742	1597.01	192.518	1880.61	193.742	2620.63	3120.63	193.742	3748.84	4248.84	192.518	4691.85	5391.85
194.706	1608.08	193.471	1903.08	194.706	2658.94	3158.94	194.706	3784.41	4284.41	193.471	4651.85	5351.85
195.67	1598.75	194.425	1907.02	195.67	2661.17	3161.17	195.67	3754.04	4254.04	194.425	4675.07	5375.07
196.634	1579.7	195.378	1892.43	196.634	2638.49	3138.49	196.634	3724.89	4224.89	195.378	4712.9	5412.9
197.598	1583.29	196.332	1863.11	197.598	2629.82	3129.82	197.598	3829.33	4329.33	196.332	4661.56	5361.56
198.562	1629.49	197.285	1936.81	198.562	2743.59	3243.59	198.562	3808.6	4308.6	197.285	4631.93	5331.93
199.526	1622.04	198.239	1938.79	199.526	2780.84	3280.84	199.526	3812.2	4312.2	198.239	4615.32	5315.32
200.49	1600.83	199.192	1914.69	200.49	2757.27	3257.27	200.49	3818.89	4318.89	199.192	4623.6	5323.6
201.453	1618.15	200.146	1937.59	201.453	2704.96	3204.96	201.453	3794.77	4294.77	200.146	4670.2	5370.2
202.417	1573.71	201.099	1983.86	202.417	2733.98	3233.98	202.417	3705.72	4205.72	201.099	4639.82	5339.82
203.381	1552.41	202.053	1997.76	203.381	2681.12	3181.12	203.381	3729.41	4229.41	202.053	4603.17	5303.17
204.345	1551.84	203.007	1980.65	204.345	2675.3	3175.3	204.345	3759.92	4259.92	203.007	4567.82	5267.82
205.309	1567.55	203.96	1936.54	205.309	2799.33	3299.33	205.309	3718.01	4218.01	203.96	4544.83	5244.83
206.273	1565.88	204.914	1996.37	206.273	2686.5	3186.5	206.273	3739.5	4239.5	204.914	4611.3	5311.3
207.237	1583.35	205.867	1997.57	207.237	2702.93	3202.93	207.237	3756.9	4256.9	205.867	4663.11	5363.11
208.201	1589.87	206.821	2102.65	208.201	2713.41	3213.41	208.201	3796.47	4296.47	205.851	4664.05	5364.05
209.165	1575.27	207.955	2024.84	209.165	2652.99	3152.99	209.165	3855.39	4355.39	208.385	4607.91	5307.91
210.129	1584.02	209.134	1992.35	210.129	2582.87	3082.87	210.129	3810.46	4310.46	208.385	4592.19	5292.19
211.093	1599.22	209.995	2050.84	211.093	2618.48	3118.48	211.093	3803.25	4303.25	209.681	4623.09	5323.09
212.057	1591.61	210.635	2031.69	212.057	2631.92	3131.92	212.057	3782.01	4282.01	210.635	4674.4	5374.4
213.02	1564.66	211.588	2029.19	213.02	2595.93	3095.93	213.02	3733.48	4233.48	211.588	4713.67	5413.67
213.984	1573.53	212.542	1974.69	213.984	2581.02	3081.02	213.984	3677.22	4177.22	212.542	4647.25	5347.25
214.948	1582.61	213.495	1904.76	214.948	2610.76	3110.76	214.948	3816.9	4316.9	213.495	4679.38	5379.38
215.912	1584.17	214.449	1897.6	215.912	2604.16	3104.16	215.912	3834.75	4334.75	214.449	4662.15	5362.15
216.876	1581.28	215.403	2025.23	216.876	2577.6	3077.6	216.876	3738.82	4238.82	215.403	4609.65	5309.65
217.84	1585.56	216.356	1872.25	217.84	2613.99	3113.99	217.84	3714.68	4214.68	216.356	4634.06	5334.06
218.804	1572.9	217.31	1888.82	218.804	2658.55	3158.55	218.804	3777.11	4277.11	217.31	4579.44	5279.44
219.768	1597.65	218.263	1931.08	219.768	2669.06	3169.06	219.768	3794.12	4294.12	218.263	4556.24	5256.24
220.732	1634.09	219.217	1877.9	220.732	2681.5	3181.5	220.732	3788.9	4288.9	219.217	4576.06	5276.06
221.696	1633.61	220.17	1889.37	221.696	2758.08	3258.08	221.696	3819.32	4319.32	220.17	4637.79	5337.79
222.66	1617.53	221.124	1834.66	222.66	2653.47	3153.47	222.66	3808.77	4308.77	221.124	4617.04	5317.04
223.624	1619.84	222.077	1790.94	223.624	2652.64	3152.64	223.624	3811.31	4311.31	222.077	4604.95	5304.95
224.587	1620.75	223.031	1814.32	224.587	2683.89	3183.89	224.587	3798.98	4298.98	223.031	4589.27	5289.27
225.551	1601.31	223.984	1857.68	225.551	2670.21	3170.21	225.551	3748.36	4248.36	223.984	4555.85	5255.85
226.515	1599.62	224.938	1871.59	226.515	2679.91	3179.91	226.515	3801.79	4301.79	224.938	4515.24	5215.24
227.479	1614.24	225.892	1883.64	227.479	2711.16	3211.16	227.479	3787.3	4287.3	225.892	4534.45	5234.45
228.443	1619.74	226.845	1911.64	228.443	2756.1	3256.1	228.443	3724.11	4224.11	226.845	4589.42	5289.42
229.407	1604.68	227.799	1953.79	229.407	2791.45	3291.45	229.407	3657.22	4157.22	227.799	4649.98	5349.98
230.371	1602.73	228.752	1919.91	230.371	2668.67	3168.67	230.371	3852.38	4352.38	228.752	4593.83	5293.83
231.335	1587.61	229.706	1949.69	231.335	2678.2	3178.2	231.335	3832.54	4332.54	229.706	4664.22	5364.22
232.299	1593.63	230.659	2082.34	232.299	2706.82	3206.82	232.299	3838.24	4338.24	230.659	4699.21	5399.21
233.263	1623.63	231.613	1969.45	233.263	2723.18	3223.18	233.263	3910.94	4410.94	231.613	4671.28	5371.28
234.227	1638.62	232.566	2074.48	234.227	2767.43	3267.43	234.227	3863.86	4363.86	232.566	4707.9	5407.9
235.191	1616.08	233.52	2113.82	235.191	2699.5	3199.5	235.191	3891.09	4391.09	233.52	4751.57	5451.57
236.154	1605.6	234.473	2001.64	236.154	2717.14	3217.14	236.154	3898.67	4398.67	234.473	4790.85	5490.85
237.118	1608.6	235.427	2027.56	237.118	2782.14	3282.14	237.118	3896.17	4396.17	235.427	4800.64	5500.64
238.082	1605.77	236.38	2061.05	238.082	2718.9	3218.9	238.082	3947.65	4447.65	236.38	4729.66	5429.66
239.046	1596.11	237.334	2101.32	239.046	2750.57	3250.57	239.046	3949.31	4449.31	237.334	4681.75	5381.75
240.01	1606.07	238.288	2135.51	240.01	2794.72	3294.72	240.01	3925.28	4425.28	238.288	4686.34	5386.34
240.974	1616.23	239.241	2100.18	240.974	2838.8	3338.8	240.974	3917.23	4417.23	239.241	4707.79	5407.79
241.938	1598.38	240.195	2118.73	241.938	2875.75	3375.75	241.938	3976.08	4476.08	240.195	4695.93	5395.93
242.902	1593.25	241.148	2111.8	242.902	2840	3340	242.902	3945.57	4445.57	241.148	4749.05	5449.05
243.866	1591.55	242.102	2083.31	243.866	2829.23	3329.23	243.866	3985.32	4485.32	242.102	4741.7	5441.7
244.83	1600.9	243.055	2136.57	244.83	2845.79	3345.79	244.83	4028.69	4528.69	243.055	4744.86	5444.86
245.794	1622.33	244.009	2148.85	245.794	2889.62	3389.62	245.794	4023.75	4523.75	244.009	4802.34	5502.34
246.758	1599.8	244.962	2140.21	246.758	2950.48	3450.48	246.758	3989.23	4489.23	244.962	4762.54	5462.54
247.721	1579.53	245.916	2138.15	247.721	2946.44	3446.44	247.721	4096.52	4596.52	245.916	4747.53	5447.53
248.685	1575.76	246.869	2210.43	248.685	2925.08	3425.08	248.685	4158.39	4658.39	246.869	4752.68	5452.68
249.649	1587.84	247.823	2249.74	249.649	2926.2	3426.2	249.649	4117.93	4617.93	247.823	4771.79	5471.79
250.613	1582.21	248.776	2297.15	250.613	3038.96	3538.96	250.613	4103.22	4603.22	248.776	4785.13	5485.13
251.577	1565.69	249.73	2336.74	251.577	3036.61	3536.61	251.577	4085.36	4585.36	249.73	4822.48	5522.48
252.541	1567.12	250.684	2318.26	252.541	2986.24	3486.24	252.541	4080.44	4580.44	250.684	4893.75	5593.75
253.505	1579.2	251.637	2353.68	253.505	2950.65	3450.65	253.505	4106.77	4606.77	251.637	4952.93	5652.93
254.469	1567.32	252.591	2364.74	254.469	3044.66	3544.66	254.469	4199.41	4699.41	252.591	4881.96	5581.96
255.433	1546.62	253.544	2368.88	255.433	3064.64	3564.64	255.433	4188.51	4688.51	253.544	4902.03	5602.03
256.397	1536.54	254.498	2409.19	256.397	3011.33	3511.33	256.397	4195.09	4695.09	254.498	4941.88	5641.88
257.361	1532.62	255.451	2338.42	257.361	2942	3442	257.361	4181.28	4681.28	255.451	4958.32	5658.32
258.324	1526.24	256.405	2334.61	258.324	2932.6	3432.6	258.324	4082.31	4582.31	256.405	4904.49	5604.49
259.288	1526.33	257.358	2396.84	259.288	3046.84	3546.84	259.288	4142.78	4642.78	257.358	4971.21	5671.21
260.252	1539.37	258.312	2510.88	260.252	3030.59	3530.59	260.252	4152.99	4652.99	258.312	4967.65	5667.65
261.216	1545.64	259.265	2499.62	261.216	3044.61	3544.61	261.216	4155.89	4655.89	259.265	4954.98	5654.98
262.18	1535.35	260.219	2474.19	262.18	3189.2	3689.2	262.18	4182.09	4682.09	260.219	4974.17	5674.17
263.144	1561.85	261.172	2447.08	263.144	3231.55	3731.55	263.144	4202.72	4702.72	261.172	4957.69	5657.69
264.108	1564.65	262.126	2429.18	264.108	3188.12	3688.12	264.108	4234.59	4734.59	262.126	4939.3	5639.3
265.072	1561.91	263.08	2430.3	265.072	3180.03	3680.03	265.072	4193.25	4693.25	263.08	4951.93	5651.93
266.036	1559.51	264.033	2507.27	266.036	3205.46	3705.46	266.036	4114.07	4614.07	264.033	4985.42	5685.42
267	1551.59	264.987	2557.05	267	3059.69	3559.69	267	4276.89	4776.89	264.987	4945.1	5645.1
267.964	1550.27	265.94	2514.45	267.964	3126.15	3626.15	267.964	4185.19	4685.19	265.94	4946.82	5646.82
268.928	1546.57	266.894	2471.02	268.928	3146.06	3646.06	268.928	4178.26	4678.26	266.894	4963.91	5663.91
269.892	1546.02	267.847	2475.69	269.892	3120.92	3620.92	269.892	4236.21	4736.21	267.847	4977.97	5677.97
270.855	1563.01	268.801	2513.45	270.855	3153.27	3653.27	270.855	4188.95	4688.95	268.801	4962.75	5662.75
271.819	1577.07	269.754	2552.56	271.819	3170.6	3670.6	271.819	4200.53	4700.53	269.754	4945.52	5645.52
272.783	1574.29	270.708	2425.37	272.783	3216.35	3716.35	272.783	4234.6	4734.6	270.708	4954.78	5654.78
273.747	1565.53	271.661	2443.8	273.747	3270.23	3770.23	273.747	4262.01	4762.01	271.661	4984.1	5684.1
274.711	1562.24	272.615	2467.33	274.711	3304.95	3804.95	274.711	4259.16	4759.16	272.615	5021.35	5721.35
275.675	1541.48	273.568	2482.12	275.675	3243.96	3743.96	275.675	4337.82	4837.82	273.568	4993.38	5693.38
276.639	1543.98	274.522	2638.82	276.639	3238.27	3738.27	276.639	4332.21	4832.21	274.522	5006.65	5706.65
277.603	1534.44	275.476	2669.08	277.603	3222.56	3722.56	277.603	4283.67	4783.67	275.476	5048.19	5748.19
278.567	1506.74	276.429	2653.14	278.567	3175.8	3675.8	278.567	4235.35	4735.35	276.429	5093.93	5793.93
279.531	1538.54	277.383	2629.06	279.531	3186.68	3686.68	279.531	4298.15	4798.15	277.383	5049.86	5749.86
280.495	1574.74	278.336	2651.99	280.495	3203.02	3703.02	280.495	4344.3	4844.3	278.336	5056.8	5756.8
281.458	1571.47	279.29	2617.97	281.458	3225.8	3725.8	281.458	4366.87	4866.87	279.29	5065.08	5765.08
282.422	1540.39	280.243	2645.32	282.422	3256.24	3756.24	282.422	4373.93	4873.93	280.243	5064.98	5764.98
283.386	1540.51	281.197	2686.39	283.386	3296.7	3796.7	283.386	4390.51	4890.51	281.197	5065.43	5765.43
284.35	1547.29	282.15	2620.35	284.35	3265.82	3765.82	284.35	4415.63	4915.63	282.15	5074.27	5774.27
285.314	1549.82	283.104	2717.55	285.314	3315.4	3815.4	285.314	4336.18	4836.18	283.104	5125.32	5825.32
286.278	1553.51	284.057	2699.88	286.278	3374.51	3874.51	286.278	4263.55	4763.55	284.057	5170.34	5870.34
287.242	1565.86	285.011	2656.15	287.242	3340.16	3840.16	287.242	4346.04	4846.04	285.011	5148	5848
288.206	1562.59	285.964	2721.92	288.206	3376.52	3876.52	288.206	4457.41	4957.41	285.964	5175.77	5875.77
289.17	1568.93	286.918	2704.52	289.17	3449.4	3949.4	289.17	4454.27	4954.27	286.918	5145.46	5845.46
290.134	1563.07	287.872	2706.81	290.134	3486.27	3986.27	290.134	4420.55	4920.55	287.872	5121.24	5821.24
291.098	1540.55	288.825	2718.22	291.098	3458.5	3958.5	291.098	4409.81	4909.81	288.825	5125.79	5825.79
292.062	1565.16	289.779	2729.12	292.062	3485.04	3985.04	292.062	4412.97	4912.97	289.779	5032.01	5732.01
293.025	1556.48	290.732	2747.32	293.025	3502.31	4002.31	293.025	4447.37	4947.37	290.732	5038.6	5738.6
293.989	1540.79	291.686	2785.87	293.989	3496.82	3996.82	293.989	4480.88	4980.88	291.686	5100.1	5800.1
294.953	1534.39	292.639	2823.29	294.953	3479.3	3979.3	294.953	4488.1	4988.1	292.639	5164.18	5864.18
295.917	1560.06	293.593	2853.82	295.917	3489.69	3989.69	295.917	4426.58	4926.58	293.593	5125.97	5825.97
296.881	1543	294.546	2926.22	296.881	3509.41	4009.41	296.881	4471.92	4971.92	294.546	5165.56	5865.56
297.845	1544.38	295.5	2900.2	297.845	3509.23	4009.23	297.845	4506.46	5006.46	295.5	5190.23	5890.23
298.809	1554.66	296.453	2872	298.809	3523.77	4023.77	298.809	4508.56	5008.56	296.453	5190	5890
299.773	1553.6	297.407	2883.9	299.773	3597.24	4097.24	299.773	4469.55	4969.55	297.407	5166.86	5866.86
300.737	1541.16	298.361	2967.24	300.737	3593.19	4093.19	300.737	4495.48	4995.48	298.361	5207.37	5907.37
301.701	1532.42	299.314	2964.43	301.701	3585.62	4085.62	301.701	4517.86	5017.86	299.314	5232.36	5932.36
302.665	1525.26	300.268	2977.62	302.665	3576.84	4076.84	302.665	4537.98	5037.98	300.268	5256.17	5956.17
303.629	1523.71	301.221	3026.04	303.629	3573.07	4073.07	303.629	4553.48	5053.48	301.221	5281.68	5981.68
304.592	1561.77	302.175	3103.43	304.592	3604.31	4104.31	304.592	4544.23	5044.23	302.175	5269.9	5969.9
305.556	1542.29	303.128	3076.77	305.556	3657.18	4157.18	305.556	4562.11	5062.11	303.128	5312.57	6012.57
306.52	1511.69	304.082	3089.78	306.52	3692.53	4192.53	306.52	4634.21	5134.21	304.082	5363.93	6063.93
307.484	1507.8	305.035	3126.97	307.484	3698.95	4198.95	307.484	4708.2	5208.2	305.035	5382.55	6082.55
308.448	1590.42	305.989	3141.85	308.448	3675.3	4175.3	308.448	4640.71	5140.71	305.989	5299.6	5999.6
309.412	1545.97	306.942	2991.64	309.412	3664.73	4164.73	309.412	4668.91	5168.91	306.942	5314.12	6014.12
310.376	1534.09	307.896	3020.51	310.376	3720.2	4220.2	310.376	4667.6	5167.6	307.896	5347.36	6047.36
311.34	1551.22	308.849	3080.8	311.34	3761.73	4261.73	311.34	4651.65	5151.65	308.849	5350.42	6050.42
312.304	1574.72	309.803	3030.93	312.304	3711.19	4211.19	312.304	4649.5	5149.5	309.803	5285.97	5985.97
313.268	1536.78	310.757	3036.4	313.268	3907.77	4407.77	313.268	4661.29	5161.29	310.757	5347.39	6047.39
314.232	1568.86	311.71	3038.16	314.232	3922.37	4422.37	314.232	4714.95	5214.95	311.71	5357.97	6057.97
315.196	1577.64	312.664	3099.85	315.196	3890.43	4390.43	315.196	4722.83	5222.83	312.664	5353.47	6053.47
316.159	1538.8	313.617	3216.22	316.159	3895.49	4395.49	316.159	4670.61	5170.61	313.617	5342.26	6042.26
317.123	1562.57	314.571	3086.36	317.123	3995.96	4495.96	317.123	4699.73	5199.73	314.571	5275.66	5975.66
318.087	1539.29	315.524	3123.47	318.087	3945.91	4445.91	318.087	4747.75	5247.75	315.524	5312.07	6012.07
319.051	1523.1	316.478	3206.59	319.051	3932.16	4432.16	319.051	4807.51	5307.51	316.478	5391.88	6091.88
320.015	1525.06	317.431	3273.72	320.015	3937.14	4437.14	320.015	4827.95	5327.95	317.431	5474.79	6174.79
320.979	1544.36	318.385	3247.34	320.979	3857.85	4357.85	320.979	4719.83	5219.83	318.385	5509.42	6209.42
321.943	1539.75	319.338	3268.98	321.943	3927.99	4427.99	321.943	4728.05	5228.05	319.338	5426.63	6126.63
322.907	1508.24	320.292	3258.05	322.907	3959.57	4459.57	322.907	4783.22	5283.22	320.292	5458.16	6158.16
323.871	1497.18	321.245	3239.45	323.871	3997.56	4497.56	323.871	4818.06	5318.06	321.245	5520.07	6220.07
324.835	1536.07	322.199	3292.04	324.835	4066.26	4566.26	324.835	4788.5	5288.5	322.199	5532	6232
325.799	1529.75	323.152	3333.6	325.799	3983.36	4483.36	325.799	4791.53	5291.53	323.152	5477.32	6177.32
326.763	1530.48	324.106	3299.91	326.763	3958.02	4458.02	326.763	4775.97	5275.97	324.106	5569.67	6269.67
327.726	1534.94	325.06	3250.78	327.726	3993.21	4493.21	327.726	4745.17	5245.17	325.06	5592.16	6292.16
328.69	1534.22	326.013	3260.58	328.69	4016.02	4516.02	328.69	4718.22	5218.22	326.013	5532.76	6232.76
329.654	1505.53	326.967	3326.73	329.654	3807.8	4307.8	329.654	4747.86	5247.86	326.967	5589.11	6289.11
330.618	1528.43	327.92	3374	330.618	3993.48	4493.48	330.618	4860.68	5360.68	327.92	5616.75	6316.75
331.582	1526.97	328.874	3405.76	331.582	4023.34	4523.34	331.582	4857.57	5357.57	328.874	5586.02	6286.02
332.546	1504.54	329.827	3416.02	332.546	4012.78	4512.78	332.546	4829.3	5329.3	329.827	5529.33	6229.33
333.51	1479.06	330.781	3327.17	333.51	4169.06	4669.06	333.51	4909.86	5409.86	330.781	5492.59	6192.59
334.474	1524.17	331.734	3303.65	334.474	4109.78	4609.78	334.474	4910.08	5410.08	331.734	5502.47	6202.47
335.438	1527.64	332.688	3311.57	335.438	4104.83	4604.83	335.438	4853.74	5353.74	332.688	5482.12	6182.12
336.402	1533.31	333.641	3354.91	336.402	4108.71	4608.71	336.402	4827.55	5327.55	333.641	5497.29	6197.29
337.366	1550.63	334.595	3499.63	337.366	4102.13	4602.13	337.366	4853.52	5353.52	334.595	5558.85	6258.85
338.33	1512.79	335.549	3365.67	338.33	4111.73	4611.73	338.33	4817.3	5317.3	335.549	5554.48	6254.48
339.293	1528.95	336.502	3347.23	339.293	4143.42	4643.42	339.293	4865.26	5365.26	336.502	5556.28	6256.28
340.257	1536.05	337.456	3418.73	340.257	4185.46	4685.46	340.257	4910.53	5410.53	337.456	5581.83	6281.83
341.221	1545.82	338.409	3377.14	341.221	4205.59	4705.59	341.221	4926.71	5426.71	338.409	5617.18	6317.18
342.185	1598.48	339.363	3593.73	342.185	4154.71	4654.71	342.185	4899.44	5399.44	339.363	5632.76	6332.76
343.149	1563.73	340.316	3596.2	343.149	4282.99	4782.99	343.149	4965.89	5465.89	340.316	5530.66	6230.66
344.113	1564.21	341.27	3538.09	344.113	4235.59	4735.59	344.113	5025.28	5525.28	341.27	5558.46	6258.46
345.077	1573.52	342.223	3619.15	345.077	4172.22	4672.22	345.077	5024.27	5524.27	342.223	5619.81	6319.81
346.041	1573.97	343.177	3658.9	346.041	4202.73	4702.73	346.041	4942.18	5442.18	343.177	5642.85	6342.85
347.005	1591.51	344.13	3683.38	347.005	4233.98	4733.98	347.005	4885.04	5385.04	344.13	5654.62	6354.62
347.969	1557.73	345.084	3674.88	347.969	4242.69	4742.69	347.969	4938.93	5438.93	345.084	5658.3	6358.3
348.933	1532.93	346.037	3631.42	348.933	4216.46	4716.46	348.933	4978.94	5478.94	346.037	5713	6413
349.897	1540.14	346.991	3611.77	349.897	4183.65	4683.65	349.897	4988.07	5488.07	346.991	5797.51	6497.51
350.86	1592.1	347.945	3634.04	350.86	4214.1	4714.1	350.86	5006.5	5506.5	347.945	5828.36	6528.36
351.824	1546.54	348.898	3600.81	351.824	4256.64	4756.64	351.824	5078.53	5578.53	348.898	5827.99	6527.99
352.788	1546.14	349.852	3534.73	352.788	4235.71	4735.71	352.788	5035.21	5535.21	349.852	5745.92	6445.92
353.752	1558.69	350.805	3598.45	353.752	4236.66	4736.66	353.752	4983.09	5483.09	350.805	5689.22	6389.22
354.716	1551.13	351.759	3546.19	354.716	4324.25	4824.25	354.716	5025.69	5525.69	351.759	5736.85	6436.85
355.68	1564	352.712	3568.54	355.68	4338.3	4838.3	355.68	5140.82	5640.82	352.712	5686.48	6386.48
356.644	1560.1	353.666	3600.91	356.644	4291.31	4791.31	356.644	5069.84	5569.84	353.666	5747.67	6447.67
357.608	1563.73	354.619	3505.56	357.608	4297.94	4797.94	357.608	5033.44	5533.44	354.619	5776.65	6476.65
358.572	1572.72	355.573	3623.26	358.572	4354.92	4854.92	358.572	5070.18	5570.18	355.573	5746.05	6446.05
359.536	1558.37	356.526	3679.25	359.536	4345.06	4845.06	359.536	5073.37	5573.37	356.526	5719.6	6419.6
360.5	1560.56	357.48	3696	360.5	4433.41	4933.41	360.5	5183.7	5683.7	357.48	5665.57	6365.57
361.464	1550	358.433	3706.83	361.464	4464.52	4964.52	361.464	5178.57	5678.57	358.433	5673.38	6373.38
362.427	1541	359.387	3816.63	362.427	4472.07	4972.07	362.427	5143.98	5643.98	359.387	5712	6412
363.391	1548.21	360.341	3810.87	363.391	4503.68	5003.68	363.391	5182.34	5682.34	360.341	5739.32	6439.32
364.355	1535.39	361.294	3776.46	364.355	4532.58	5032.58	364.355	5192.26	5692.26	361.294	5744.79	6444.79
365.319	1545.63	362.248	3756.78	365.319	4519.76	5019.76	365.319	5168.86	5668.86	362.248	5767	6467
366.283	1560.78	363.201	3780.77	366.283	4509.72	5009.72	366.283	5190.68	5690.68	363.201	5746.43	6446.43
367.247	1569.26	364.155	3851.28	367.247	4507.26	5007.26	367.247	5238.13	5738.13	364.155	5722.9	6422.9
368.211	1558.69	365.108	3863.91	368.211	4473.1	4973.1	368.211	5159.34	5659.34	365.108	5885.08	6585.08
369.175	1556.34	366.062	3854.79	369.175	4486.58	4986.58	369.175	5207.45	5707.45	366.062	5843.88	6543.88
370.139	1580.57	367.015	3924.52	370.139	4464.54	4964.54	370.139	5245.35	5745.35	367.015	5865.04	6565.04
371.103	1604.78	367.969	3867.95	371.103	4483.65	4983.65	371.103	5246.87	5746.87	367.969	5913.23	6613.23
372.067	1598.53	368.922	3894.49	372.067	4616.77	5116.77	372.067	5206.47	5706.47	368.922	5921.5	6621.5
373.031	1576.54	369.876	3953.1	373.031	4560.61	5060.61	373.031	5219.69	5719.69	369.876	5942.18	6642.18
373.994	1572.55	370.829	3982.49	373.994	4515.65	5015.65	373.994	5225.3	5725.3	370.829	5883.95	6583.95
374.958	1572.64	371.783	3904	374.958	4527.73	5027.73	374.958	5239	5739	371.783	5896.56	6596.56
375.922	1566.4	372.737	3869.18	375.922	4584.89	5084.89	375.922	5269.7	5769.7	372.737	5960.77	6660.77
376.886	1540.26	373.69	3866.46	376.886	4593.13	5093.13	376.886	5324.45	5824.45	373.69	5825.91	6525.91
377.85	1513.56	374.644	3889.12	377.85	4726.55	5226.55	377.85	5300.3	5800.3	374.644	5892.42	6592.42
378.814	1546.37	375.597	3931.68	378.814	4723.65	5223.65	378.814	5302.45	5802.45	375.597	5920.65	6620.65
379.778	1577.88	376.551	3961.92	379.778	4673.4	5173.4	379.778	5327.51	5827.51	376.551	5920.86	6620.86
380.742	1540.13	377.504	3938.74	380.742	4702.93	5202.93	380.742	5355.46	5855.46	377.504	5934.05	6634.05
381.706	1516.73	378.458	3896.39	381.706	4761.22	5261.22	381.706	5344.06	5844.06	378.458	5966.08	6666.08
382.67	1529.61	379.411	3912.26	382.67	4786.02	5286.02	382.67	5314.43	5814.43	379.411	5993.06	6693.06
383.634	1565.44	380.365	3988.31	383.634	4803.1	5303.1	383.634	5336.88	5836.88	380.365	5965.67	6665.67
384.598	1595.07	381.318	4004.66	384.598	4805.75	5305.75	384.598	5381.68	5881.68	381.318	5911.56	6611.56
385.561	1551.25	382.272	4004.81	385.561	4744.39	5244.39	385.561	5281.41	5781.41	382.272	5967.32	6667.32
386.525	1567.89	383.225	4026.43	386.525	4778.7	5278.7	386.525	5271.23	5771.23	383.225	6047.7	6747.7
387.489	1539.12	384.179	3996.52	387.489	4777.74	5277.74	387.489	5324.26	5824.26	384.179	5989.51	6689.51
388.453	1519.55	385.133	4120.26	388.453	4752.07	5252.07	388.453	5352.33	5852.33	385.133	5927.39	6627.39
389.417	1565.54	386.086	4197.29	389.417	4726.68	5226.68	389.417	5287.42	5787.42	386.086	5996.53	6696.53
390.381	1565.96	387.04	4180.75	390.381	4707.04	5207.04	390.381	5352.03	5852.03	387.04	5973.63	6673.63
391.345	1544.11	387.993	4203.46	391.345	4780.61	5280.61	391.345	5341.01	5841.01	387.993	6038.35	6738.35
392.309	1540.14	388.947	4251.03	392.309	4814.37	5314.37	392.309	5368.8	5868.8	388.947	6056.32	6756.32
393.273	1558.61	389.9	4197.83	393.273	4794.02	5294.02	393.273	5432.85	5932.85	389.9	6022.68	6722.68
394.237	1573.97	390.854	4138.41	394.237	4805.72	5305.72	394.237	5422.39	5922.39	390.854	6048.21	6748.21
395.201	1544.18	391.807	4250.62	395.201	4800.27	5300.27	395.201	5429.7	5929.7	391.807	6145.99	6845.99
396.165	1539.1	392.761	4194.63	396.165	4824.22	5324.22	396.165	5428.04	5928.04	392.761	6174.1	6874.1
397.128	1546.14	393.714	4212.42	397.128	4868.79	5368.79	397.128	5432.03	5932.03	393.714	6150.97	6850.97
398.092	1553.65	394.668	4255.22	398.092	4918.17	5418.17	398.092	5456.83	5956.83	394.668	6109.98	6809.98
399.056	1598.62	395.621	4272.61	399.056	4937.7	5437.7	399.056	5509.38	6009.38	395.621	6099.69	6799.69
400.02	1572.96	396.575	4179.01	400.02	4984.33	5484.33	400.02	5443.31	5943.31	396.575	6083.68	6783.68
400.984	1545.69	397.529	4158.4	400.984	4988.83	5488.83	400.984	5427.88	5927.88	397.529	6096.75	6796.75
401.948	1532.22	398.482	4162.7	401.948	4973.56	5473.56	401.948	5465.92	5965.92	398.482	6107.43	6807.43
402.912	1521.95	399.436	4177.46	402.912	5024.89	5524.89	402.912	5460.93	5960.93	399.436	6032.27	6732.27
403.876	1556.72	400.389	4205.27	403.876	5046.29	5546.29	403.876	5545.52	6045.52	400.389	6063.46	6763.46
404.84	1605.97	401.343	4235.66	404.84	5086.15	5586.15	404.84	5529.33	6029.33	401.343	6075.88	6775.88
405.804	1620.31	402.296	4311.85	405.804	5067.08	5567.08	405.804	5481.48	5981.48	402.296	6068.82	6768.82
406.768	1580.72	403.25	4379.43	406.768	4975.19	5475.19	406.768	5473.24	5973.24	403.25	6052.87	6752.87
407.732	1572.47	404.203	4369.22	407.732	5044.56	5544.56	407.732	5589.21	6089.21	404.203	6070.7	6770.7
408.695	1567.7	405.157	4242.79	408.695	5017.93	5517.93	408.695	5648.16	6148.16	405.157	6089.97	6789.97
409.659	1574.78	406.11	4272.65	409.659	5038.48	5538.48	409.659	5625.1	6125.1	406.11	6137.78	6837.78
410.623	1579.26	407.064	4319.91	410.623	5077.89	5577.89	410.623	5588.91	6088.91	407.064	6168.88	6868.88
411.587	1557.2	408.018	4326.97	411.587	5046.83	5546.83	411.587	5650.01	6150.01	408.018	6109.15	6809.15
412.551	1554.09	408.971	4370.15	412.551	5030.93	5530.93	412.551	5561.24	6061.24	408.971	6153.33	6853.33
413.515	1584.67	409.925	4378.98	413.515	5061.33	5561.33	413.515	5557.12	6057.12	409.925	6170.71	6870.71
414.479	1599.09	410.878	4383.56	414.479	5074.13	5574.13	414.479	5565.28	6065.28	410.878	6136.62	6836.62
415.443	1584.42	411.832	4386.82	415.443	5051.15	5551.15	415.443	5554	6054	411.832	6078.07	6778.07
416.407	1593.22	412.785	4383.77	416.407	5054.16	5554.16	416.407	5555.48	6055.48	412.785	6139.53	6839.53
417.371	1575.68	413.739	4465.02	417.371	5057.72	5557.72	417.371	5580.07	6080.07	413.739	6216.43	6916.43
418.335	1572.51	414.692	4512.89	418.335	5010.2	5510.2	418.335	5586.54	6086.54	414.692	6272.52	6972.52
419.299	1584.96	415.646	4489.95	419.299	5014.83	5514.83	419.299	5607.43	6107.43	415.646	6288.55	6988.55
420.262	1601.22	416.599	4406.02	420.262	5169.04	5669.04	420.262	5678.32	6178.32	416.599	6252.28	6952.28
421.226	1534.19	417.553	4526.27	421.226	5155.66	5655.66	421.226	5714.26	6214.26	417.553	6191.24	6891.24
422.19	1572.78	418.506	4518.68	422.19	5064.15	5564.15	422.19	5701.42	6201.42	418.506	6220.5	6920.5
423.154	1601.03	419.46	4478.96	423.154	5065.02	5565.02	423.154	5715.57	6215.57	419.46	6255.52	6955.52
424.118	1585.82	420.414	4445.38	424.118	5148.26	5648.26	424.118	5739.5	6239.5	420.414	6250.69	6950.69
425.082	1551.14	421.367	4439.62	425.082	5142	5642	425.082	5667.3	6167.3	421.367	6173.72	6873.72
426.046	1576.69	422.321	4423.67	426.046	5251.22	5751.22	426.046	5649.01	6149.01	422.321	6214.78	6914.78
427.01	1564.89	423.274	4416.9	427.01	5238.97	5738.97	427.01	5668.93	6168.93	423.274	6203.8	6903.8
427.974	1564.79	424.228	4412.58	427.974	5249.34	5749.34	427.974	5703.74	6203.74	424.228	6191.28	6891.28
428.938	1607.08	425.181	4408.53	428.938	5342.03	5842.03	428.938	5730.57	6230.57	425.181	6210.61	6910.61
429.902	1626.67	426.135	4491.36	429.902	5151.3	5651.3	429.902	5723.17	6223.17	426.135	6185.34	6885.34
430.866	1589.74	427.088	4503.56	430.866	5237.88	5737.88	430.866	5793.86	6293.86	427.088	6230.46	6930.46
431.829	1597.08	428.042	4536.77	431.829	5337.79	5837.79	431.829	5774.27	6274.27	428.042	6267.24	6967.24
432.793	1625.04	428.995	4601.87	432.793	5377.7	5877.7	432.793	5691.47	6191.47	428.995	6283.31	6983.31
433.757	1606.7	429.949	4610.48	433.757	5338.83	5838.83	433.757	5643.83	6143.83	429.949	6288.27	6988.27
434.721	1566.95	430.902	4600.19	434.721	5316.95	5816.95	434.721	5716.66	6216.66	430.902	6355.5	7055.5
435.685	1575.4	431.856	4631.3	435.685	5219.49	5719.49	435.685	5762.72	6262.72	431.856	6354.42	7054.42
436.649	1590.65	432.81	4699.87	436.649	5209.63	5709.63	436.649	5823.87	6323.87	432.81	6305.66	7005.66
437.613	1594.55	433.763	4783.62	437.613	5288.84	5788.84	437.613	5875	6375	433.763	6268.2	6968.2
438.577	1595.05	434.717	4701	438.577	5221.1	5721.1	438.577	5778.37	6278.37	434.717	6386	7086
439.541	1552.59	435.67	4707.03	439.541	5331.32	5831.32	439.541	5806.62	6306.62	435.67	6400.64	7100.64
440.505	1565.59	436.624	4756.41	440.505	5308.67	5808.67	440.505	5793.03	6293.03	436.624	6395.89	7095.89
441.469	1599.23	437.577	4811.25	441.469	5285.94	5785.94	441.469	5773.11	6273.11	437.577	6406.58	7106.58
442.432	1609.76	438.531	4817.27	442.432	5382.67	5882.67	442.432	5793.71	6293.71	438.531	6446.56	7146.56
443.396	1579.3	439.484	4689.6	443.396	5371.78	5871.78	443.396	5853.26	6353.26	439.484	6432.52	7132.52
444.36	1584.15	440.438	4606.38	444.36	5380.17	5880.17	444.36	5834.3	6334.3	440.438	6400.13	7100.13
445.324	1605.01	441.391	4613.37	445.324	5421.56	5921.56	445.324	5819.76	6319.76	441.391	6368.75	7068.75
446.288	1611.89	442.345	4725.69	446.288	5486.6	5986.6	446.288	5832.05	6332.05	442.345	6378.36	7078.36
447.252	1565.53	443.298	4684.32	447.252	5551.76	6051.76	447.252	5870.58	6370.58	443.298	6480.9	7180.9
448.216	1545.24	444.252	4698.6	448.216	5532.41	6032.41	448.216	5914.37	6414.37	444.252	6408.98	7108.98
449.18	1566.86	445.206	4724.9	449.18	5574.96	6074.96	449.18	5936.26	6436.26	445.206	6403.31	7103.31
450.144	1582.96	446.159	4735.91	450.144	5584.62	6084.62	450.144	5984.97	6484.97	446.159	6442.48	7142.48
451.108	1567.52	447.113	4724.16	451.108	5574.34	6074.34	451.108	6036.95	6536.95	447.113	6483.12	7183.12
452.072	1519.4	448.066	4805.68	452.072	5748.25	6248.25	452.072	5933.82	6433.82	448.066	6427.4	7127.4
453.036	1548.01	449.02	4828.88	453.036	5663.6	6163.6	453.036	6027.98	6527.98	449.02	6503.99	7203.99
453.999	1554.21	449.973	4829.92	453.999	5621.19	6121.19	453.999	6034.15	6534.15	449.973	6518.32	7218.32
454.963	1546.57	450.927	4904.49	454.963	5625.03	6125.03	454.963	6008.81	6508.81	450.927	6502.2	7202.2
455.927	1541.81	451.88	4973.3	455.927	5633.42	6133.42	455.927	6030.46	6530.46	451.88	6497.48	7197.48
456.891	1532.33	452.834	4958.06	456.891	5528.29	6028.29	456.891	6086.19	6586.19	452.834	6451.29	7151.29
457.855	1572.13	453.787	4945.48	457.855	5524.79	6024.79	457.855	5997.52	6497.52	453.787	6533.04	7233.04
458.819	1560.92	454.741	4977.03	458.819	5575.28	6075.28	458.819	5950.21	6450.21	454.741	6547.07	7247.07
459.783	1523.78	455.694	4999.92	459.783	5594.56	6094.56	459.783	5961.31	6461.31	455.694	6544.87	7244.87
460.747	1538.81	456.648	5053.95	460.747	5478.85	5978.85	460.747	5980.4	6480.4	456.648	6574.93	7274.93
461.711	1552.24	457.602	5014.11	461.711	5560.18	6060.18	461.711	5968.15	6468.15	457.602	6573.51	7273.51
462.675	1563.26	458.555	4978.25	462.675	5617.67	6117.67	462.675	6027.1	6527.1	458.555	6553.24	7253.24
463.639	1568.95	459.509	5121.31	463.639	5626.52	6126.52	463.639	6050.83	6550.83	459.509	6570.72	7270.72
464.603	1566.49	460.462	5090.62	464.603	5625.72	6125.72	464.603	6019.7	6519.7	460.462	6579.39	7279.39
465.566	1551.77	461.416	5073	465.566	5754.04	6254.04	465.566	6022.39	6522.39	461.416	6511.61	7211.61
466.53	1524.87	462.369	5051.89	466.53	5689.81	6189.81	466.53	5973.71	6473.71	462.369	6526.23	7226.23
467.494	1518.46	463.323	5020.85	467.494	5609.07	6109.07	467.494	5989.19	6489.19	463.323	6541.82	7241.82
468.458	1523.53	464.276	4993.58	468.458	5650.6	6150.6	468.458	6023.28	6523.28	464.276	6598.61	7298.61
469.422	1526.9	465.23	4965.43	469.422	5835.39	6335.39	469.422	6039.04	6539.04	465.23	6587.22	7287.22
470.386	1509.28	466.183	4943.64	470.386	5742.72	6242.72	470.386	6076.53	6576.53	466.183	6561.47	7261.47
471.35	1514.99	467.137	4947.85	471.35	5759	6259	471.35	6108.93	6608.93	467.137	6554.61	7254.61
472.314	1506.9	468.09	4998.82	472.314	5729.94	6229.94	472.314	6118.2	6618.2	468.09	6576.38	7276.38
473.278	1504.71	469.044	4970.67	473.278	5685.17	6185.17	473.278	6121.1	6621.1	469.044	6585.54	7285.54
474.242	1536.2	469.998	4964.34	474.242	5695.46	6195.46	474.242	6115.36	6615.36	469.998	6559.09	7259.09
475.206	1521.06	470.951	4995.26	475.206	5706.72	6206.72	475.206	6119.16	6619.16	470.951	6599.32	7299.32
476.17	1527.18	471.905	5058.51	476.17	5704.99	6204.99	476.17	6110.75	6610.75	471.905	6538.19	7238.19
477.133	1528.99	472.858	5109.52	477.133	5671.15	6171.15	477.133	6128.4	6628.4	472.858	6539.11	7239.11
478.097	1526.09	473.812	5098.28	478.097	5628.98	6128.98	478.097	6112.39	6612.39	473.812	6605.77	7305.77
479.061	1535.97	474.765	5050.03	479.061	5639.04	6139.04	479.061	6078.24	6578.24	474.765	6626.77	7326.77
480.025	1535.28	480.749	4931.36	480.025	5639.04	6139.04	480.025	6066.45	6566.45	475.719	6622.22	7322.22
480.989	1525.33	476.672	5075.46	480.989	5636.24	6136.24	480.989	6037.5	6537.5	476.672	6631.37	7331.37
481.953	1523.44	477.626	5065.81	481.953	5621.25	6121.25	481.953	5972.88	6472.88	477.626	6593.17	7293.17
482.917	1531.93	478.579	5051	482.917	5588.34	6088.34	482.917	5981.57	6481.57	478.579	6635.73	7335.73
483.881	1524.98	479.533	5044.1	483.881	5535.95	6035.95	483.881	6020.47	6520.47	479.858	6629.75	7329.75
484.845	1524.14	480.468	4932.09	484.845	5478.59	5978.59	484.845	6073.32	6573.32	481.079	6656	7356
485.809	1502.67	481.44	4990.12	485.809	5488.03	5988.03	485.809	6068.06	6568.06	481.537	6629.75	7329.75
486.773	1503.34	482.394	4944.04	486.773	5522.1	6022.1	486.773	6042.5	6542.5	482.394	6566.46	7266.46
487.737	1548.8	483.347	4979.91	487.737	5537.62	6037.62	487.737	6033.93	6533.93	483.347	6623.22	7323.22
488.7	1536.48	484.301	4967.96	488.865	5434.22	5934.22	488.7	6020.5	6520.5	484.132	6569.98	7269.98
489.664	1512.88	485.254	4962.77	489.664	5490.96	5990.96	489.664	6073.64	6573.64	485.254	6578.18	7278.18
490.628	1487.7	486.208	4867.35	490.628	5499.13	5999.13	490.628	6069.32	6569.32	486.208	6575.9	7275.9
491.592	1475.36	487.161	4902.24	491.592	5446.17	5946.17	491.592	6011.79	6511.79	487.161	6508	7208
492.556	1489.8	488.115	4891.34	492.556	5453.85	5953.85	492.556	5947.96	6447.96	488.115	6462.16	7162.16
493.52	1513.42	489.068	4824.66	493.52	5374.44	5874.44	493.52	5967.82	6467.82	489.068	6498.24	7198.24
494.484	1534.97	490.022	4804.4	494.484	5381.9	5881.9	494.484	5992.04	6492.04	490.022	6446.8	7146.8
495.448	1555.32	490.975	4847.13	495.448	5319.23	5819.23	495.448	5991.76	6491.76	490.975	6421.74	7121.74
496.412	1562.36	491.929	4876.79	496.412	5324.59	5824.59	496.412	5964.26	6464.26	491.929	6337.01	7037.01
497.376	1534.51	492.883	4852.1	497.376	5391.75	5891.75	497.376	5924.33	6424.33	493.14	6384.67	7084.67
498.34	1525.14	493.836	4766.39	498.34	5284.93	5784.93	498.34	5947.36	6447.36	493.836	6323.05	7023.05
499.304	1545.86	494.79	4733.58	499.304	5229.5	5729.5	499.304	5876.6	6376.6	494.79	6245.37	6945.37
500.267	1538.61	495.743	4642.41	500.267	5181.27	5681.27	500.267	5803.97	6303.97	495.743	6306.96	7006.96
501.231	1509.89	496.697	4610.9	501.231	5132.04	5632.04	501.231	5782.07	6282.07	496.697	6247.96	6947.96
502.195	1560.61	497.65	4635.3	502.195	5124.44	5624.44	502.195	5820.32	6320.32	497.65	6304.34	7004.34
503.159	1578.38	498.604	4668.35	503.159	5021.43	5521.43	503.159	5833.34	6333.34	498.604	6266.73	6966.73
504.123	1571.15	499.557	4694.41	504.123	5009.06	5509.06	504.123	5793.17	6293.17	499.557	6199.6	6899.6
505.087	1547	500.511	4604.67	505.087	5039.79	5539.79	505.087	5764.63	6264.63	500.511	6178.42	6878.42
506.051	1519.19	501.464	4540.34	506.051	5030.86	5530.86	506.051	5762.79	6262.79	501.464	6220.77	6920.77
507.015	1517.37	502.418	4539.65	507.015	4819.82	5319.82	507.015	5645.05	6145.05	502.418	6184.63	6884.63
507.979	1533.66	503.371	4479.12	507.979	4804.4	5304.4	507.979	5656.56	6156.56	503.371	6113.63	6813.63
508.943	1545.92	504.325	4495.13	508.943	4772.46	5272.46	508.943	5626.68	6126.68	504.325	6147.11	6847.11
509.907	1547.99	505.279	4417.86	509.907	4735.01	5235.01	509.907	5567.19	6067.19	505.279	6166.48	6866.48
510.871	1538.13	506.232	4345.03	510.871	4724.38	5224.38	510.871	5524.51	6024.51	506.232	6059.52	6759.52
511.834	1522.67	507.186	4383.56	511.834	4697.76	5197.76	511.834	5576.91	6076.91	507.186	5978.68	6678.68
512.798	1536.14	508.139	4373.09	512.798	4668.11	5168.11	512.798	5582.19	6082.19	508.139	6020.56	6720.56
513.762	1513.45	509.093	4197.29	513.762	4663	5163	513.762	5538.03	6038.03	509.093	6012.59	6712.59
514.726	1502.25	510.046	4053.35	514.726	4665.3	5165.3	514.726	5515.47	6015.47	510.046	5964.43	6664.43
515.69	1567.15	511	3999.39	515.69	4652.67	5152.67	515.69	5587.49	6087.49	511	5942.1	6642.1
516.654	1529.15	511.953	4018.57	516.654	4725.05	5225.05	516.654	5527.79	6027.79	511.953	5996.48	6696.48
517.618	1554.11	512.907	4047.99	517.618	4657.22	5157.22	517.618	5502.43	6002.43	512.907	5953.66	6653.66
518.582	1559.91	513.86	4041.35	518.582	4567.87	5067.87	518.582	5521.95	6021.95	513.86	5933.18	6633.18
519.546	1529.91	514.814	4064.01	519.546	4539.43	5039.43	519.546	5545.99	6045.99	514.814	5933.95	6633.95
520.51	1484.05	515.767	4112.58	520.51	4633.23	5133.23	520.51	5504.42	6004.42	515.767	5892.07	6592.07
521.474	1502.63	516.721	3969.18	521.474	4514.36	5014.36	521.474	5483.62	5983.62	516.721	5892.79	6592.79
522.438	1533.24	517.674	4047.35	522.438	4383.33	4883.33	522.438	5476.91	5976.91	517.674	5851.56	6551.56
523.401	1548.35	518.628	4018.17	523.401	4326.07	4826.07	523.401	5476.41	5976.41	518.628	5850.48	6550.48
524.365	1546.04	519.582	3936.83	524.365	4356.13	4856.13	524.365	5453.27	5953.27	519.582	5880.08	6580.08
525.329	1548.24	520.535	3935.04	525.329	4420.57	4920.57	525.329	5354.54	5854.54	520.535	5843.32	6543.32
526.293	1533.6	521.489	3919.7	526.293	4343	4843	526.293	5423.81	5923.81	521.489	5879.82	6579.82
527.257	1532.07	522.442	3925.2	527.257	4292.3	4792.3	527.257	5450.11	5950.11	522.442	5839.66	6539.66
528.221	1529.76	523.396	3861.22	528.221	4231.29	4731.29	528.221	5434.98	5934.98	523.396	5807.43	6507.43
529.185	1526.99	524.349	3780.62	529.185	4135.06	4635.06	529.185	5411.93	5911.93	524.349	5828.17	6528.17
530.149	1547.68	525.303	3883.66	530.149	3997.16	4497.16	530.149	5463.11	5963.11	525.303	5888.77	6588.77
531.113	1536.55	526.256	3934.9	531.113	4158.41	4658.41	531.113	5428.84	5928.84	526.256	5795.85	6495.85
532.077	1567.64	527.21	3894.69	532.077	4129.45	4629.45	532.077	5344.76	5844.76	527.21	5764.88	6464.88
533.041	1558.43	528.163	3808.53	533.041	4059.37	4559.37	533.041	5294.71	5794.71	528.163	5768.06	6468.06
534.005	1494.29	529.117	3726.12	534.005	4059.16	4559.16	534.005	5318.68	5818.68	529.117	5771.11	6471.11
534.968	1536.76	530.071	3711.22	534.968	4077.86	4577.86	534.968	5359.07	5859.07	530.071	5755.62	6455.62
535.932	1539.45	531.024	3749.17	535.932	4092.08	4592.08	535.932	5348.44	5848.44	531.024	5692.31	6392.31
536.896	1528.93	531.978	3656.88	536.896	4051.53	4551.53	536.896	5364.02	5864.02	531.978	5662.24	6362.24
537.86	1510.8	532.931	3550.38	537.86	4038.28	4538.28	537.86	5360.9	5860.9	532.931	5665.62	6365.62
538.824	1501.06	533.885	3600.68	538.824	4100.66	4600.66	538.824	5311.48	5811.48	533.885	5672.82	6372.82
539.788	1562.03	534.838	3616.26	539.788	4131.16	4631.16	539.788	5287.11	5787.11	534.838	5581.38	6281.38
540.752	1490.72	535.792	3638.03	540.752	4042.11	4542.11	540.752	5233.51	5733.51	535.792	5614.02	6314.02
541.716	1484.1	536.745	3611.57	541.716	3993.99	4493.99	541.716	5219.87	5719.87	536.745	5607.48	6307.48
542.68	1513.1	537.699	3555.1	542.68	3941.14	4441.14	542.68	5223.23	5723.23	537.699	5594.63	6294.63
543.644	1520.35	538.652	3551.71	543.644	3851.64	4351.64	543.644	5218.59	5718.59	538.652	5619.32	6319.32
544.608	1504.4	539.606	3498.61	544.608	3936.4	4436.4	544.608	5253.88	5753.88	539.606	5615.74	6315.74
545.572	1487.2	540.559	3518.84	545.572	3927.1	4427.1	545.572	5195.25	5695.25	540.559	5594.03	6294.03
546.535	1492.33	541.513	3510.08	546.535	3827.77	4327.77	546.535	5204.2	5704.2	541.513	5579.9	6279.9
547.499	1492.41	542.467	3447.38	547.499	3742.62	4242.62	547.499	5234.35	5734.35	542.467	5555.57	6255.57
548.463	1466.5	543.42	3517.06	548.463	3769.57	4269.57	548.463	5202.49	5702.49	543.42	5515.61	6215.61
549.427	1526.09	544.374	3500.28	549.427	3784.85	4284.85	549.427	5124.14	5624.14	544.374	5613.02	6313.02
550.391	1502.02	545.327	3477.94	550.391	3609.13	4109.13	550.391	5095.65	5595.65	545.327	5582.33	6282.33
551.355	1492.93	546.281	3451.01	551.355	3562.58	4062.58	551.355	5146.58	5646.58	546.281	5552.87	6252.87
552.319	1495.73	547.234	3416.97	552.319	3593.34	4093.34	552.319	5189.82	5689.82	547.234	5530.12	6230.12
553.283	1481.71	548.188	3453.98	553.283	3553.25	4053.25	553.283	5129.75	5629.75	548.188	5490.57	6190.57
554.247	1486.89	549.141	3361.48	554.247	3550.9	4050.9	554.247	5178.39	5678.39	549.141	5500.03	6200.03
555.211	1483.79	550.095	3254.3	555.211	3570.52	4070.52	555.211	5153.74	5653.74	550.095	5503.55	6203.55
556.175	1484.1	551.048	3211.13	556.175	3548.23	4048.23	556.175	5153.24	5653.24	551.048	5475.73	6175.73
557.139	1496.98	552.002	3300.35	557.139	3507.58	4007.58	557.139	5142.13	5642.13	552.002	5425.4	6125.4
558.102	1524.68	552.955	3184.36	558.102	3502.43	4002.43	558.102	5045.11	5545.11	552.955	5376.14	6076.14
559.066	1496.18	553.909	3124.27	559.066	3505.48	4005.48	559.066	4948.25	5448.25	553.909	5344.94	6044.94
560.03	1470.55	554.863	3076.53	560.03	3480.19	3980.19	560.03	4952.23	5452.23	554.863	5315.02	6015.02
560.994	1461.4	555.816	3037.99	560.994	3473.63	3973.63	560.994	4954.41	5454.41	555.816	5300.16	6000.16
561.958	1469.06	556.77	3064.33	561.958	3456.43	3956.43	561.958	4939.05	5439.05	556.77	5291.41	5991.41
562.922	1485.21	557.723	2937.99	562.922	3370.95	3870.95	562.922	4929.4	5429.4	557.723	5266.17	5966.17
563.886	1478.91	558.677	2895.8	563.886	3310.67	3810.67	563.886	4923.39	5423.39	558.677	5172.42	5872.42
564.85	1471.97	559.63	2922.33	564.85	3323.27	3823.27	564.85	4972.33	5472.33	559.63	5215.82	5915.82
565.814	1477.42	560.584	2976.12	565.814	3329.39	3829.39	565.814	4996.86	5496.86	560.584	5199.27	5899.27
566.778	1481.39	561.537	2991.69	566.778	3298.88	3798.88	566.778	4961.38	5461.38	561.537	5134.4	5834.4
567.742	1459.89	562.491	2943.83	567.742	3232.84	3732.84	567.742	4862.75	5362.75	562.491	5140.35	5840.35
568.706	1500.7	563.444	2940.48	568.706	3242.74	3742.74	568.706	4876.79	5376.79	563.444	5162.68	5862.68
569.669	1494.81	564.398	2901.48	569.669	3179.05	3679.05	569.669	4841.66	5341.66	564.398	5148.97	5848.97
570.633	1488.16	565.352	2744.63	570.633	3100.37	3600.37	570.633	4779.86	5279.86	565.352	5131.99	5831.99
571.597	1496.75	566.305	2830.39	571.597	3047.03	3547.03	571.597	4742	5242	566.305	5123.59	5823.59
572.561	1518.78	567.259	2921.29	572.561	3048.6	3548.6	572.561	4790.66	5290.66	567.259	5124.58	5824.58
573.525	1542.37	568.212	2880.65	573.525	3093.11	3593.11	573.525	4809.93	5309.93	568.212	5156.42	5856.42
574.489	1523.46	569.166	2800.28	574.489	3027.26	3527.26	574.489	4864.5	5364.5	569.166	5190.56	5890.56
575.453	1513.85	570.119	2905.45	575.453	2943.04	3443.04	575.453	4826.18	5326.18	570.119	5183.19	5883.19
576.417	1517.17	571.073	2720.35	576.417	2905.16	3405.16	576.417	4719.57	5219.57	571.073	5138.78	5838.78
577.381	1507.94	572.026	2718.96	577.381	2956.99	3456.99	577.381	4669.24	5169.24	572.026	5091.67	5791.67
578.345	1497.8	572.98	2762.49	578.345	2973.4	3473.4	578.345	4782.3	5282.3	572.98	5017.96	5717.96
579.309	1508.82	573.933	2767.05	579.309	2875.68	3375.68	579.309	4694.48	5194.48	573.933	4994.46	5694.46
580.273	1541.89	574.887	2698.79	580.273	2821.69	3321.69	580.273	4670.18	5170.18	574.887	4991.63	5691.63
581.236	1569.52	575.84	2558.51	581.236	2826.96	3326.96	581.236	4720.85	5220.85	575.84	4982.45	5682.45
582.2	1549.47	576.794	2530.08	582.2	2819.11	3319.11	582.2	4704.4	5204.4	576.794	4944.11	5644.11
583.164	1550.5	577.747	2549.08	583.164	2810.03	3310.03	583.164	4684.23	5184.23	577.747	4951.34	5651.34
584.128	1575.2	578.701	2557.59	584.128	2807.38	3307.38	584.128	4695.11	5195.11	578.701	4947.08	5647.08
585.092	1559.57	579.655	2544.03	585.092	2815.84	3315.84	585.092	4693.88	5193.88	579.655	4968.16	5668.16
586.056	1530.35	580.608	2494.57	586.056	2832.91	3332.91	586.056	4653.26	5153.26	580.608	5003.51	5703.51
587.02	1562.6	581.562	2463.53	587.02	2847.31	3347.31	587.02	4568.73	5068.73	581.562	5011.94	5711.94
587.984	1531.85	582.515	2445.42	587.984	2770.36	3270.36	587.984	4698.8	5198.8	582.515	4966.02	5666.02
588.948	1552.26	583.469	2431.14	588.948	2804.83	3304.83	588.948	4686.89	5186.89	583.469	4950.76	5650.76
589.912	1555.62	584.422	2446.71	589.912	2843.37	3343.37	589.912	4641.29	5141.29	584.422	4963.42	5663.42
590.876	1540.07	585.376	2441.68	590.876	2848.3	3348.3	590.876	4598.68	5098.68	585.376	4972.2	5672.2
591.84	1539.3	586.329	2469.81	591.84	2821.06	3321.06	591.84	4563.7	5063.7	586.329	4934.39	5634.39
592.803	1535.82	587.283	2490.25	592.803	2756.81	3256.81	592.803	4661.69	5161.69	587.283	4925.04	5625.04
593.767	1564.39	588.236	2446.52	593.767	2751.06	3251.06	593.767	4656.72	5156.72	588.236	4974.4	5674.4
594.731	1549.68	589.19	2502.66	594.731	2687.15	3187.15	594.731	4632.21	5132.21	589.19	4980.72	5680.72
595.695	1521.53	590.143	2450.7	595.695	2600.95	3100.95	595.695	4617.34	5117.34	590.143	4954.42	5654.42
596.659	1552.92	591.097	2402.72	596.659	2595.21	3095.21	596.659	4617.62	5117.62	591.097	4962.78	5662.78
597.623	1547.36	592.051	2394.46	597.623	2587.71	3087.71	597.623	4676.07	5176.07	592.051	5038.67	5738.67
598.587	1533.26	593.004	2420.86	598.587	2581.17	3081.17	598.587	4670.12	5170.12	593.004	4924.65	5624.65
599.551	1533.57	593.958	2463.59	599.551	2606.36	3106.36	599.551	4660.05	5160.05	593.958	4881.21	5581.21
600.515	1546.53	594.911	2415.74	600.515	2614.94	3114.94	600.515	4651.52	5151.52	594.911	4912.19	5612.19
601.479	1557.33	595.865	2345.27	601.479	2548.05	3048.05	601.479	4629.38	5129.38	595.865	4917.59	5617.59
602.443	1536.31	596.818	2280	602.443	2598.03	3098.03	602.443	4608.22	5108.22	596.818	4922.14	5622.14
603.406	1509.59	597.772	2208.84	603.406	2751.67	3251.67	603.406	4594.83	5094.83	597.772	4939.94	5639.94
604.37	1514.71	598.725	2359.99	604.37	2765.35	3265.35	604.37	4613.36	5113.36	598.725	4904.24	5604.24
605.334	1530.42	599.679	2332.26	605.334	2722.76	3222.76	605.334	4651.95	5151.95	599.679	4844.06	5544.06
606.298	1522.48	600.632	2263.25	606.298	2717.11	3217.11	606.298	4674.26	5174.26	600.632	4824.57	5524.57
607.262	1526.92	601.586	2238.81	607.262	2675.38	3175.38	607.262	4566.72	5066.72	601.586	4908.88	5608.88
608.226	1538.71	602.539	2234.94	608.226	2612.99	3112.99	608.226	4598.48	5098.48	602.539	4901.85	5601.85
609.19	1526.04	603.493	2262.1	609.19	2660.21	3160.21	609.19	4679.9	5179.9	603.493	4882.22	5582.22
610.154	1516.95	604.447	2295.19	610.154	2717.47	3217.47	610.154	4727.46	5227.46	604.447	4904.67	5604.67
611.118	1539.23	605.4	2313.01	611.118	2677.7	3177.7	611.118	4696.51	5196.51	605.4	4980.85	5680.85
612.082	1523.85	606.354	2312.32	612.082	2671.44	3171.44	612.082	4746.62	5246.62	606.354	4927.86	5627.86
613.046	1498.29	607.307	2340.13	613.046	2640.1	3140.1	613.046	4709.9	5209.9	607.307	4917.97	5617.97
614.01	1514.61	608.261	2356.78	614.01	2683.57	3183.57	614.01	4750.95	5250.95	608.261	4952.21	5652.21
614.974	1542.48	609.214	2338.12	614.974	2725.84	3225.84	614.974	4774.87	5274.87	609.214	4993.99	5693.99
615.937	1545.09	610.168	2314.6	615.937	2680.06	3180.06	615.937	4704.85	5204.85	610.168	5077.8	5777.8
616.901	1532.79	611.121	2319.92	616.901	2565.43	3065.43	616.901	4756.31	5256.31	611.121	5022.07	5722.07
617.865	1517.36	612.075	2368.03	617.865	2583.29	3083.29	617.865	4832.41	5332.41	612.075	5021.32	5721.32
618.829	1490.63	613.028	2362.17	618.829	2622.09	3122.09	618.829	4782.18	5282.18	613.028	5016.21	5716.21
619.793	1481.44	613.982	2362.75	619.793	2633.09	3133.09	619.793	4696.24	5196.24	613.982	5018.6	5718.6
620.757	1496.45	614.936	2349.21	620.757	2616.85	3116.85	620.757	4860.1	5360.1	614.936	5028.93	5728.93
621.721	1465.54	615.889	2311.61	621.721	2684.19	3184.19	621.721	4810.1	5310.1	615.889	5014.23	5714.23
622.685	1489.49	616.843	2430.69	622.685	2673.66	3173.66	622.685	4757.27	5257.27	616.843	5001.35	5701.35
623.649	1493.29	617.796	2427.19	623.649	2719.67	3219.67	623.649	4734.7	5234.7	617.796	5021.04	5721.04
624.613	1486.02	618.75	2409.23	624.613	2736.8	3236.8	624.613	4719.16	5219.16	618.75	4995.36	5695.36
625.577	1476.9	619.703	2398.4	625.577	2682.35	3182.35	625.577	4722.07	5222.07	619.703	4928.55	5628.55
626.541	1459.06	620.657	2423.82	626.541	2633.6	3133.6	626.541	4730.92	5230.92	620.657	5002.51	5702.51
627.504	1463.01	621.61	2442.71	627.504	2738.79	3238.79	627.504	4810.1	5310.1	621.61	5028.86	5728.86
628.468	1468.26	622.564	2441.9	628.468	2783.73	3283.73	628.468	4812.99	5312.99	622.564	5010.5	5710.5
629.432	1485.41	623.517	2401.6	629.432	2749.15	3249.15	629.432	4731.29	5231.29	623.517	5064.01	5764.01
630.396	1494.45	624.471	2346.04	630.396	2689.99	3189.99	630.396	4689.3	5189.3	624.471	4992.44	5692.44
631.36	1434.62	625.424	2348.23	631.36	2741.5	3241.5	631.36	4642.33	5142.33	625.424	4987.55	5687.55
632.324	1449.72	626.378	2344.51	632.324	2680.7	3180.7	632.324	4649.23	5149.23	626.378	4974.87	5674.87
633.288	1470.87	627.332	2344.69	633.288	2637.86	3137.86	633.288	4593.35	5093.35	627.332	4995.92	5695.92
634.252	1468.56	628.285	2347.8	634.252	2635.08	3135.08	634.252	4612.33	5112.33	628.285	4961.66	5661.66
635.216	1450.79	629.239	2354.9	635.216	2657.92	3157.92	635.216	4674.19	5174.19	629.239	4896.99	5596.99
636.18	1455.52	630.192	2457.3	636.18	2660.55	3160.55	636.18	4613.69	5113.69	630.192	4918.68	5618.68
637.144	1452.02	631.146	2495.83	637.144	2585.19	3085.19	637.144	4702.56	5202.56	631.146	4925.12	5625.12
638.107	1457.44	632.099	2412.01	638.107	2547.86	3047.86	638.107	4651.97	5151.97	632.099	4904.46	5604.46
639.071	1466.19	633.053	2356.77	639.071	2506.02	3006.02	639.071	4633.53	5133.53	633.053	4919.88	5619.88
640.035	1471.73	634.006	2274	640.035	2448.4	2948.4	640.035	4651.26	5151.26	634.006	4908.69	5608.69
640.999	1471.02	634.96	2178.72	640.999	2389.25	2889.25	640.999	4622.84	5122.84	634.96	4783.64	5483.64
641.963	1501.31	635.913	2262.9	641.963	2422.17	2922.17	641.963	4536.72	5036.72	635.913	4904.03	5604.03
642.927	1510.78	636.867	2312.59	642.927	2391.87	2891.87	642.927	4612.31	5112.31	636.867	4920.18	5620.18
643.891	1490.4	637.82	2249.01	643.891	2381.35	2881.35	643.891	4628.94	5128.94	637.82	4909.96	5609.96
644.855	1460.27	638.774	2146.14	644.855	2389.68	2889.68	644.855	4576.74	5076.74	638.774	4890.54	5590.54
645.819	1446.03	639.728	2221.83	645.819	2385.48	2885.48	645.819	4521.53	5021.53	639.728	4854.51	5554.51
646.783	1448.72	640.681	2118.6	646.783	2326.13	2826.13	646.783	4546.34	5046.34	640.681	4765.02	5465.02
647.747	1487.04	641.635	2092.62	647.747	2325.06	2825.06	647.747	4425.94	4925.94	641.635	4769.44	5469.44
648.711	1491.74	642.588	2097.39	648.711	2274.51	2774.51	648.711	4420.39	4920.39	642.588	4753.19	5453.19
649.674	1484.48	643.542	2109.54	649.674	2239.66	2739.66	649.674	4490.86	4990.86	643.542	4748.28	5448.28
650.638	1489.06	644.495	2129.75	650.638	2276.59	2776.59	650.638	4544.14	5044.14	644.495	4764.66	5464.66
651.602	1486.24	645.449	2084.94	651.602	2328.09	2828.09	651.602	4498.3	4998.3	645.449	4673.79	5373.79
652.566	1457.06	646.402	2056.72	652.566	2281.62	2781.62	652.566	4481.89	4981.89	646.402	4706.22	5406.22
653.53	1474.37	647.356	2048.42	653.53	2330.24	2830.24	653.53	4434.11	4934.11	647.356	4736.64	5436.64
654.494	1500.62	648.309	2043.69	654.494	2356.71	2856.71	654.494	4423.07	4923.07	648.309	4729.89	5429.89
655.458	1504.51	649.263	2003.37	655.458	2312.45	2812.45	655.458	4468.77	4968.77	649.263	4706.85	5406.85
656.422	1481.01	650.216	2009.26	656.422	2298.64	2798.64	656.422	4499.82	4999.82	650.216	4761.28	5461.28
657.386	1500.56	651.17	2003.7	657.386	2217.88	2717.88	657.386	4429.26	4929.26	651.17	4795.97	5495.97
658.35	1505.94	652.124	1975.68	658.35	2136.97	2636.97	658.35	4477.2	4977.2	652.124	4695.16	5395.16
659.314	1503.26	653.077	1950.91	659.314	2142.55	2642.55	659.314	4468.57	4968.57	653.077	4660.36	5360.36
660.278	1502.96	654.031	2000.55	660.278	2225.89	2725.89	660.278	4400.62	4900.62	654.031	4711	5411
661.241	1514.83	654.984	2060.19	661.241	2288.45	2788.45	661.241	4418.61	4918.61	654.984	4708.26	5408.26
662.205	1483.55	655.938	2047.79	662.205	2130.61	2630.61	662.205	4411.75	4911.75	655.938	4738.63	5438.63
663.169	1501.66	656.891	1997.08	663.169	2113.48	2613.48	663.169	4403.23	4903.23	656.891	4736.46	5436.46
664.133	1501.32	657.845	1943.72	664.133	2139.75	2639.75	664.133	4446.38	4946.38	657.845	4697.62	5397.62
665.097	1480.26	658.798	1923.78	665.097	2156.89	2656.89	665.097	4506.29	5006.29	658.798	4660.74	5360.74
666.061	1472.96	659.752	1931.59	666.061	2151.39	2651.39	666.061	4516.42	5016.42	659.752	4670.91	5370.91
667.025	1551.53	660.705	1966.03	667.025	2232.94	2732.94	667.025	4478.51	4978.51	660.705	4682.44	5382.44
667.989	1498.61	661.659	1957.06	667.989	2205.07	2705.07	667.989	4484.6	4984.6	661.659	4739.14	5439.14
668.953	1509.12	662.612	1888.18	668.953	2180.7	2680.7	668.953	4430.81	4930.81	662.612	4749.49	5449.49
669.917	1545.57	663.566	1808.05	669.917	2190.04	2690.04	669.917	4374.91	4874.91	663.566	4719.02	5419.02
670.881	1542.4	664.52	1890.4	670.881	2227.94	2727.94	670.881	4389.91	4889.91	664.52	4686.63	5386.63
671.845	1515.76	665.473	1886.6	671.845	2243.94	2743.94	671.845	4481.74	4981.74	665.473	4718.78	5418.78
672.808	1492.8	666.427	1884.64	672.808	2270.44	2770.44	672.808	4465.55	4965.55	666.427	4776.11	5476.11
673.772	1488.1	667.38	1912.95	673.772	2257.57	2757.57	673.772	4487.85	4987.85	667.38	4749.42	5449.42
674.736	1504.93	668.334	1928.64	674.736	2249.45	2749.45	674.736	4509.56	5009.56	668.334	4698.2	5398.2
675.7	1532.39	669.287	1867.28	675.7	2246.56	2746.56	675.7	4489.17	4989.17	669.287	4678.33	5378.33
676.664	1542.12	670.241	1820.64	676.664	2174.12	2674.12	676.664	4409.83	4909.83	670.241	4712.51	5412.51
677.628	1508.85	671.194	1867.56	677.628	2226.8	2726.8	677.628	4466.96	4966.96	671.194	4668.62	5368.62
678.592	1530.92	672.148	1956.27	678.592	2237.21	2737.21	678.592	4487.36	4987.36	672.148	4714.4	5414.4
679.556	1543.45	673.101	1907.29	679.556	2279.35	2779.35	679.556	4458.15	4958.15	673.101	4729.34	5429.34
680.52	1532.49	674.055	1965.68	680.52	2328.59	2828.59	680.52	4417.67	4917.67	674.055	4714.9	5414.9
681.484	1522.1	675.008	1912.24	681.484	2299.21	2799.21	681.484	4431.62	4931.62	675.008	4749.4	5449.4
682.448	1514.48	675.962	1918.98	682.448	2238.09	2738.09	682.448	4473.19	4973.19	675.962	4732.29	5432.29
683.412	1513.47	676.916	2008.55	683.412	2269.82	2769.82	683.412	4445.53	4945.53	676.916	4712.03	5412.03
684.375	1517.04	677.869	2072.01	684.375	2264.77	2764.77	684.375	4462.28	4962.28	677.869	4727.24	5427.24
685.339	1525.23	678.823	1969.35	685.339	2267.98	2767.98	685.339	4518.46	5018.46	678.823	4753.37	5453.37
686.303	1534.26	679.776	1991.74	686.303	2329.12	2829.12	686.303	4556.44	5056.44	679.776	4762.91	5462.91
687.267	1523.07	680.73	2078.01	687.267	2283.04	2783.04	687.267	4471.8	4971.8	680.73	4804.07	5504.07
688.231	1486.57	681.683	2113.06	688.231	2332.58	2832.58	688.231	4535.96	5035.96	681.683	4779.52	5479.52
689.195	1490.96	682.637	1963.46	689.195	2303.76	2803.76	689.195	4627.66	5127.66	682.637	4791.99	5491.99
690.159	1507.64	683.59	1993.91	690.159	2284.81	2784.81	690.159	4638.4	5138.4	683.59	4771.14	5471.14
691.123	1512.67	684.544	2023.61	691.123	2308.65	2808.65	691.123	4595.9	5095.9	684.544	4723.85	5423.85
692.087	1512.48	685.497	2043.73	692.087	2257.6	2757.6	692.087	4748.74	5248.74	685.497	4821.55	5521.55
693.051	1507.58	686.451	2047.28	693.051	2349.67	2849.67	693.051	4596.18	5096.18	686.451	4861.47	5561.47
694.015	1478.69	687.404	2036.28	694.015	2430.05	2930.05	694.015	4552.27	5052.27	687.404	4841.16	5541.16
694.979	1474.35	688.358	2120.18	694.979	2443.38	2943.38	694.979	4563.46	5063.46	688.358	4835.13	5535.13
695.942	1500.86	689.312	2117.1	695.942	2427.97	2927.97	695.942	4585.39	5085.39	689.312	4816	5516
696.906	1528.66	690.265	2044.35	696.906	2473.58	2973.58	696.906	4599.4	5099.4	690.265	4712.82	5412.82
697.87	1514.66	691.219	2005.39	697.87	2460.11	2960.11	697.87	4708.47	5208.47	691.219	4853.83	5553.83
698.834	1521.77	692.172	2111.09	698.834	2495.75	2995.75	698.834	4736.98	5236.98	692.172	4848.48	5548.48
699.798	1523.63	693.126	2178.31	699.798	2536.75	3036.75	699.798	4670.69	5170.69	693.126	4850.39	5550.39
700.762	1508.83	694.079	2139.38	700.762	2546.2	3046.2	700.762	4634.16	5134.16	694.079	4872.43	5572.43
701.726	1481.92	695.033	2116.56	701.726	2517.86	3017.86	701.726	4706.65	5206.65	695.033	4891.52	5591.52
702.69	1484.86	695.986	2130.08	702.69	2541.83	3041.83	702.69	4655.31	5155.31	695.986	4916.51	5616.51
703.654	1515.11	696.94	2168.37	703.654	2475.46	2975.46	703.654	4689.72	5189.72	696.94	4854.16	5554.16
704.618	1510.89	697.893	2236.95	704.618	2522.1	3022.1	704.618	4720.51	5220.51	697.893	4919.54	5619.54
705.582	1490.09	698.847	2336.89	705.582	2521.94	3021.94	705.582	4741.01	5241.01	698.847	4942.18	5642.18
706.546	1469.12	699.801	2265.78	706.546	2442.43	2942.43	706.546	4749.14	5249.14	699.801	4878.44	5578.44
707.509	1449.85	700.754	2183.58	707.509	2470.03	2970.03	707.509	4738.29	5238.29	700.754	4907.99	5607.99
708.473	1454.17	701.708	2244	708.473	2485.08	2985.08	708.473	4712.66	5212.66	701.708	4945.03	5645.03
709.437	1475.77	702.661	2241.66	709.437	2407.77	2907.77	709.437	4705.41	5205.41	702.661	4953.58	5653.58
710.401	1468.02	703.615	2319.13	710.401	2450.51	2950.51	710.401	4717.71	5217.71	703.615	4982.87	5682.87
711.365	1450.1	704.568	2351.85	711.365	2538.05	3038.05	711.365	4745.83	5245.83	704.568	5011.98	5711.98
712.329	1465.8	705.522	2320.16	712.329	2489.75	2989.75	712.329	4770.52	5270.52	705.522	4995.75	5695.75
713.293	1475.21	706.475	2253.32	713.293	2506.46	3006.46	713.293	4689.71	5189.71	706.475	4988.39	5688.39
714.257	1461.91	707.429	2262.09	714.257	2522.73	3022.73	714.257	4760.75	5260.75	707.429	4971.01	5671.01
715.221	1451.71	708.382	2365.36	715.221	2546.65	3046.65	715.221	4776.18	5276.18	708.382	4969.4	5669.4
716.185	1454.97	709.336	2326.03	716.185	2585.51	3085.51	716.185	4745.97	5245.97	709.336	4968.66	5668.66
717.149	1462.7	710.289	2285.09	717.149	2621.98	3121.98	717.149	4720.22	5220.22	710.289	4974.7	5674.7
718.113	1433.22	711.243	2299.67	718.113	2589.53	3089.53	718.113	4736.42	5236.42	711.243	5053.87	5753.87
719.076	1430.32	712.197	2229.14	719.076	2617.56	3117.56	719.076	4749.56	5249.56	712.197	5022.19	5722.19
720.04	1427.83	713.15	2278.72	720.04	2669.76	3169.76	720.04	4771.05	5271.05	713.15	4985.86	5685.86
721.004	1441.54	714.104	2292.49	721.004	2672.65	3172.65	721.004	4760.09	5260.09	714.104	4951.88	5651.88
721.968	1457.22	715.057	2276.74	721.968	2630.68	3130.68	721.968	4746.33	5246.33	715.057	4934.62	5634.62
722.932	1444.73	716.011	2255.67	722.932	2606.92	3106.92	722.932	4793.85	5293.85	716.011	4949.59	5649.59
723.896	1464.4	716.964	2265.07	723.896	2601.04	3101.04	723.896	4731.98	5231.98	716.964	4948.62	5648.62
724.86	1447.3	717.918	2277.16	724.86	2582.58	3082.58	724.86	4810.49	5310.49	717.918	4964.27	5664.27
725.824	1453.03	718.871	2337.46	725.824	2577.72	3077.72	725.824	4834.45	5334.45	718.871	4979.34	5679.34
726.788	1456.69	719.825	2356.62	726.788	2567.9	3067.9	726.788	4800.7	5300.7	719.825	5012.79	5712.79
727.752	1441.03	720.778	2334.52	727.752	2560.11	3060.11	727.752	4754.02	5254.02	720.778	5067.36	5767.36
728.716	1476.76	721.732	2330.33	728.716	2666.81	3166.81	728.716	4712.82	5212.82	721.732	5074.32	5774.32
729.68	1476.43	722.685	2361.54	729.68	2630.51	3130.51	729.68	4803.91	5303.91	722.685	5061.26	5761.26
730.643	1462.69	723.639	2429.71	730.643	2601.76	3101.76	730.643	4850.36	5350.36	723.639	5080.98	5780.98
731.607	1448.65	724.593	2366.83	731.607	2568.17	3068.17	731.607	4789.13	5289.13	724.593	5101.41	5801.41
732.571	1448.65	725.546	2276.65	732.571	2553.75	3053.75	732.571	4696.98	5196.98	725.546	5102.54	5802.54
733.535	1471.31	726.5	2336.81	733.535	2609.01	3109.01	733.535	4749.49	5249.49	726.5	5081.31	5781.31
734.499	1442.22	727.453	2497.17	734.499	2561.91	3061.91	734.499	4806.02	5306.02	727.453	5003.24	5703.24
735.463	1466.49	728.407	2435.9	735.463	2552.74	3052.74	735.463	4818.49	5318.49	728.407	5007.88	5707.88
736.427	1486.95	729.36	2407.41	736.427	2583.47	3083.47	736.427	4803.19	5303.19	729.36	5059.34	5759.34
737.391	1483.24	730.314	2415.82	737.391	2606.41	3106.41	737.391	4787.41	5287.41	730.314	5079.94	5779.94
738.355	1461.74	731.267	2420.33	738.355	2609.69	3109.69	738.355	4782.25	5282.25	731.267	5034.82	5734.82
739.319	1469.19	732.221	2416.67	739.319	2739.08	3239.08	739.319	4738.3	5238.3	732.221	5057.12	5757.12
740.283	1468.94	733.174	2348.68	740.283	2638.8	3138.8	740.283	4747.73	5247.73	733.174	5117.99	5817.99
741.247	1448.82	734.128	2338.75	741.247	2683.09	3183.09	741.247	4815.47	5315.47	734.128	5075.79	5775.79
742.21	1439.58	735.081	2365.81	742.21	2731.5	3231.5	742.21	4845.21	5345.21	735.081	5051.18	5751.18
743.174	1453.65	736.035	2382.15	743.174	2724.56	3224.56	743.174	4824.23	5324.23	736.035	5071.15	5771.15
744.138	1478.91	736.989	2323.3	744.138	2724.37	3224.37	744.138	4826.7	5326.7	736.989	5059.03	5759.03
745.102	1477.68	737.942	2274.1	745.102	2781.49	3281.49	745.102	4858.78	5358.78	737.942	5089.63	5789.63
746.066	1467.44	738.896	2332.45	746.066	2753.09	3253.09	746.066	4832.9	5332.9	738.896	5114.35	5814.35
747.03	1463.95	739.849	2380.81	747.03	2764.95	3264.95	747.03	4834.92	5334.92	739.849	5112.83	5812.83
747.994	1461.44	740.803	2397.27	747.994	2801.05	3301.05	747.994	4850.33	5350.33	740.803	5109.86	5809.86
748.958	1458.2	741.756	2448.36	748.958	2800.48	3300.48	748.958	4851.68	5351.68	741.756	5132.38	5832.38
749.922	1482.64	742.71	2400.6	749.922	2707.66	3207.66	749.922	4866.64	5366.64	742.71	5172.99	5872.99
750.886	1506.95	743.663	2419.21	750.886	2777.23	3277.23	750.886	4875.95	5375.95	743.663	5113.58	5813.58
751.85	1502.78	744.617	2439.04	751.85	2746.9	3246.9	751.85	4833.46	5333.46	744.617	5165.73	5865.73
752.814	1483.34	745.57	2490.04	752.814	2739.78	3239.78	752.814	4834.17	5334.17	745.57	5180.65	5880.65
753.777	1462.39	746.524	2607.45	753.777	2786.52	3286.52	753.777	4873.88	5373.88	746.524	5131	5831
754.741	1454.26	747.477	2543.68	754.741	2817.15	3317.15	754.741	4871.8	5371.8	747.477	5112.26	5812.26
755.705	1509.52	748.431	2517.48	755.705	2787.47	3287.47	755.705	4924.92	5424.92	748.431	5174.91	5874.91
756.669	1495.77	749.385	2483.67	756.669	2779.03	3279.03	756.669	4919.41	5419.41	749.385	5169.6	5869.6
757.633	1490.5	750.338	2462	757.633	2844.96	3344.96	757.633	4901.61	5401.61	750.338	5174.09	5874.09
758.597	1494.38	751.292	2471.55	758.597	2858.84	3358.84	758.597	4935.39	5435.39	751.292	5170.32	5870.32
759.561	1499.36	752.245	2484.49	759.561	2765.87	3265.87	759.561	5019.31	5519.31	752.245	5147.17	5847.17
760.525	1521.41	753.199	2580.26	760.525	2758.59	3258.59	760.525	5009.52	5509.52	753.199	5159.6	5859.6
761.489	1526.77	754.152	2635.89	761.489	2919.35	3419.35	761.489	4982.27	5482.27	754.152	5182.2	5882.2
762.453	1510.25	755.106	2605.52	762.453	2976.94	3476.94	762.453	4958.62	5458.62	755.106	5127.42	5827.42
763.417	1497.8	756.059	2511.14	763.417	2964.2	3464.2	763.417	4968.47	5468.47	756.059	5133.86	5833.86
764.38	1489.6	757.013	2456.23	764.38	2971.11	3471.11	764.38	4994.91	5494.91	757.013	5182.72	5882.72
765.344	1478.5	757.966	2536.94	765.344	3067.89	3567.89	765.344	5006.83	5506.83	757.966	5178.44	5878.44
766.308	1523.15	758.92	2576.63	766.308	3047.06	3547.06	766.308	5074.09	5574.09	758.92	5226.14	5926.14
767.272	1533.78	759.873	2527.5	767.272	3046.73	3546.73	767.272	5018.7	5518.7	759.873	5201.36	5901.36
768.236	1516.36	760.827	2508.44	768.236	3039.83	3539.83	768.236	5006.84	5506.84	760.827	5220.33	5920.33
769.2	1504.3	761.781	2689.34	769.2	3031.36	3531.36	769.2	5023.56	5523.56	761.781	5251.21	5951.21
770.164	1507.64	762.734	2609.71	770.164	3028.27	3528.27	770.164	5048.04	5548.04	762.734	5247.25	5947.25
771.128	1496.78	763.688	2662.63	771.128	3034.14	3534.14	771.128	5091.97	5591.97	763.688	5187.29	5887.29
772.092	1492.99	764.641	2681.38	772.092	3133.94	3633.94	772.092	5008.72	5508.72	764.641	5305.71	6005.71
773.056	1520.15	765.595	2722.7	773.056	3120.77	3620.77	773.056	5017.46	5517.46	765.595	5326.85	6026.85
774.02	1531.78	766.548	2829.39	774.02	3120.26	3620.26	774.02	5052.2	5552.2	766.548	5307.85	6007.85
774.984	1528.23	767.502	2747.77	774.984	3159.12	3659.12	774.984	5081.52	5581.52	767.502	5333.99	6033.99
775.948	1524.02	768.455	2796.93	775.948	3205.67	3705.67	775.948	5107.92	5607.92	768.455	5429.84	6129.84
776.911	1510.59	769.409	2870.93	776.911	3187.63	3687.63	776.911	5191	5691	769.409	5394.72	6094.72
777.875	1534.76	770.362	2851.71	777.875	3144.59	3644.59	777.875	5228.89	5728.89	770.362	5465.39	6165.39
778.839	1553.58	771.316	2763.2	778.839	3135.29	3635.29	778.839	5252.55	5752.55	771.316	5476.88	6176.88
779.803	1541.59	772.27	2838.79	779.803	3184.86	3684.86	779.803	5231.02	5731.02	772.27	5429.93	6129.93
780.767	1527.23	773.223	2847.89	780.767	3235.21	3735.21	780.767	5194.17	5694.17	773.223	5390.22	6090.22
781.731	1563.93	774.177	2940.64	781.731	3198.12	3698.12	781.731	5209.36	5709.36	774.177	5441.82	6141.82
782.695	1538.2	775.13	2998.17	782.695	3298.09	3798.09	782.695	5191.98	5691.98	775.13	5476.27	6176.27
783.659	1527.57	776.084	3009.35	783.659	3360.46	3860.46	783.659	5170.92	5670.92	776.084	5495.05	6195.05
784.623	1525.05	777.037	3026.87	784.623	3374.9	3874.9	784.623	5205.89	5705.89	777.037	5536.94	6236.94
785.587	1521.83	777.991	2987.67	785.587	3351.62	3851.62	785.587	5266.65	5766.65	777.991	5531.33	6231.33
786.551	1513.93	778.944	3037.26	786.551	3335.41	3835.41	786.551	5278.69	5778.69	778.944	5469.97	6169.97
787.515	1506.64	779.898	3017.31	787.515	3410.18	3910.18	787.515	5144.72	5644.72	779.898	5483.04	6183.04
788.478	1507.23	780.851	2967.4	788.478	3466.59	3966.59	788.478	5230.53	5730.53	780.851	5538.17	6238.17
789.442	1478.41	781.805	2967.97	789.442	3427.54	3927.54	789.442	5274.51	5774.51	781.805	5519.91	6219.91
790.406	1490.4	782.758	3060.54	790.406	3502.42	4002.42	790.406	5268.54	5768.54	782.758	5511.65	6211.65
791.37	1505.97	783.712	3068.26	791.37	3575.66	4075.66	791.37	5268.3	5768.3	783.712	5497.57	6197.57
792.334	1477.47	784.666	3072.26	792.334	3494.39	3994.39	792.334	5309.15	5809.15	784.666	5467.61	6167.61
793.298	1488.68	785.619	3082.75	793.298	3482.11	3982.11	793.298	5267.07	5767.07	785.619	5585.65	6285.65
794.262	1474.26	786.573	3089.98	794.262	3465.78	3965.78	794.262	5294.74	5794.74	786.573	5584.26	6284.26
795.226	1489.5	787.526	3073.81	795.226	3503.18	4003.18	795.226	5279.33	5779.33	787.526	5585.34	6285.34
796.19	1502.76	788.48	3170.77	796.19	3533.19	4033.19	796.19	5284.96	5784.96	788.48	5621.54	6321.54
797.154	1505.48	789.433	3230.88	797.154	3547.85	4047.85	797.154	5308.44	5808.44	789.433	5662.1	6362.1
798.118	1511.44	790.387	3203.44	798.118	3562.8	4062.8	798.118	5290.99	5790.99	790.387	5653.34	6353.34
799.081	1516.34	791.34	3182.29	799.081	3391.49	3891.49	799.081	5242.88	5742.88	791.34	5698.35	6398.35
800.045	1515.98	792.294	3263.12	800.045	3441.91	3941.91	800.045	5328.1	5828.1	792.294	5664.79	6364.79
801.009	1496.43	793.247	3236.69	801.009	3480.84	3980.84	801.009	5337.91	5837.91	793.247	5682.05	6382.05
801.973	1472.17	794.201	3229.15	801.973	3502.97	4002.97	801.973	5318.89	5818.89	794.201	5695.37	6395.37
802.937	1461.2	795.154	3256.29	802.937	3522.61	4022.61	802.937	5325.35	5825.35	795.154	5679.21	6379.21
803.901	1476.1	796.108	3225.86	803.901	3530.83	4030.83	803.901	5352.48	5852.48	796.108	5689.66	6389.66
804.865	1517.39	797.062	3188.72	804.865	3650.92	4150.92	804.865	5381.72	5881.72	797.062	5677.61	6377.61
805.829	1464.02	798.015	3440.48	805.829	3699.06	4199.06	805.829	5355.45	5855.45	798.015	5698	6398
806.793	1455.74	798.969	3344.55	806.793	3626.11	4126.11	806.793	5406.05	5906.05	798.969	5664.17	6364.17
807.757	1477.18	799.922	3253.52	807.757	3542.61	4042.61	807.757	5405.28	5905.28	799.922	5634.68	6334.68
808.721	1483.44	800.876	3224.13	808.721	3552.19	4052.19	808.721	5296.44	5796.44	800.876	5645.6	6345.6
809.685	1485.93	801.829	3233.01	809.685	3617.09	4117.09	809.685	5366.16	5866.16	801.829	5576.78	6276.78
810.648	1470.99	802.783	3225.32	810.648	3572.4	4072.4	810.648	5327.63	5827.63	802.783	5689.75	6389.75
811.612	1472.51	803.736	3279.56	811.612	3619.59	4119.59	811.612	5410.95	5910.95	803.736	5722.25	6422.25
812.576	1479.32	804.69	3241.71	812.576	3658.23	4158.23	812.576	5388.88	5888.88	804.69	5698.76	6398.76
813.54	1472.86	805.643	3278.95	813.54	3665.56	4165.56	813.54	5348.84	5848.84	805.643	5649.48	6349.48
814.504	1448.3	806.597	3332.03	814.504	3664.87	4164.87	814.504	5441.61	5941.61	806.597	5611.67	6311.67
815.468	1458.75	807.55	3337.16	815.468	3668.76	4168.76	815.468	5402.02	5902.02	807.55	5648.94	6348.94
816.432	1470.78	808.504	3318.53	816.432	3561.09	4061.09	816.432	5344.89	5844.89	808.504	5662.25	6362.25
817.396	1477.15	809.458	3254.59	817.396	3553.72	4053.72	817.396	5384.14	5884.14	809.458	5601.58	6301.58
818.36	1494.35	810.411	3318.58	818.36	3553.48	4053.48	818.36	5403.51	5903.51	810.411	5615.06	6315.06
819.324	1503.4	811.365	3372.6	819.324	3539.5	4039.5	819.324	5361.89	5861.89	811.365	5688.76	6388.76
820.288	1475.02	812.318	3367.8	820.288	3555.82	4055.82	820.288	5307.82	5807.82	812.318	5692.63	6392.63
821.252	1490.61	813.272	3336.81	821.252	3553.01	4053.01	821.252	5343.06	5843.06	813.272	5670.44	6370.44
822.216	1458.87	814.225	3365.22	822.216	3490.55	3990.55	822.216	5393.88	5893.88	814.225	5709.16	6409.16
823.179	1466.01	815.179	3425.97	823.179	3507.38	4007.38	823.179	5383.95	5883.95	815.179	5711.54	6411.54
824.143	1483.07	816.132	3417.52	824.143	3552.35	4052.35	824.143	5368.19	5868.19	816.132	5723.98	6423.98
825.107	1492.47	817.086	3404.93	825.107	3582.25	4082.25	825.107	5376.12	5876.12	817.086	5718.84	6418.84
826.071	1506.33	818.039	3434.92	826.071	3598.07	4098.07	826.071	5381	5881	818.039	5721.46	6421.46
827.035	1492.88	818.993	3435.95	827.035	3587.41	4087.41	827.035	5328.15	5828.15	818.993	5640.62	6340.62
827.999	1473.25	819.946	3412.14	827.999	3571.96	4071.96	827.999	5369.3	5869.3	819.946	5610.34	6310.34
828.963	1468.08	820.9	3334.63	828.963	3564.16	4064.16	828.963	5398.19	5898.19	820.9	5607.85	6307.85
829.927	1463.61	821.854	3314.05	829.927	3576.08	4076.08	829.927	5402.9	5902.9	821.854	5614.83	6314.83
830.891	1466	822.807	3353.25	830.891	3586.68	4086.68	830.891	5379.26	5879.26	822.807	5622.04	6322.04
831.855	1514.21	823.761	3372.38	831.855	3538.54	4038.54	831.855	5307.4	5807.4	823.761	5631.59	6331.59
832.819	1476.14	824.714	3279.92	832.819	3571.43	4071.43	832.819	5284.97	5784.97	824.714	5594.05	6294.05
833.782	1495.87	825.668	3242.02	833.782	3584.85	4084.85	833.782	5367.82	5867.82	825.668	5601.6	6301.6
834.746	1486.04	826.621	3229.34	834.746	3578.35	4078.35	834.746	5365.08	5865.08	826.621	5596.07	6296.07
835.71	1464.67	827.575	3239.81	835.71	3595.97	4095.97	835.71	5318.2	5818.2	827.575	5589.28	6289.28
836.674	1459.94	828.528	3271.19	836.674	3634.28	4134.28	836.674	5310.36	5810.36	828.528	5598.68	6298.68
837.638	1450.17	829.482	3312.65	837.638	3579.33	4079.33	837.638	5345.77	5845.77	829.482	5607.05	6307.05
838.602	1436.93	830.435	3310.83	838.602	3540.79	4040.79	838.602	5345.01	5845.01	830.435	5641.26	6341.26
839.566	1459.88	831.389	3352.9	839.566	3597.07	4097.07	839.566	5397.01	5897.01	831.389	5639.22	6339.22
840.53	1471.76	832.342	3354.11	840.53	3605.87	4105.87	840.53	5392.35	5892.35	832.342	5693.4	6393.4
841.494	1472.45	833.296	3335.51	841.494	3599.02	4099.02	841.494	5364.16	5864.16	833.296	5749.97	6449.97
842.458	1475.34	834.25	3360.56	842.458	3638.66	4138.66	842.458	5379.81	5879.81	834.25	5738.14	6438.14
843.422	1474.53	835.203	3377.2	843.422	3673.09	4173.09	843.422	5433.96	5933.96	835.203	5700.89	6400.89
844.386	1461.59	836.157	3433.02	844.386	3658.9	4158.9	844.386	5353.36	5853.36	836.157	5682.07	6382.07
845.349	1504.1	837.11	3367.68	845.349	3514.42	4014.42	845.349	5343.11	5843.11	837.11	5717.45	6417.45
846.313	1507.39	838.064	3333.54	846.313	3522.47	4022.47	846.313	5363.02	5863.02	838.064	5802.82	6502.82
847.277	1485.26	839.017	3378.71	847.277	3630.23	4130.23	847.277	5380.85	5880.85	839.017	5820.11	6520.11
848.241	1484.09	839.971	3349.39	848.241	3662.51	4162.51	848.241	5384.86	5884.86	839.971	5706.41	6406.41
849.205	1470.88	840.924	3365.33	849.205	3626.08	4126.08	849.205	5398.09	5898.09	840.924	5708.76	6408.76
850.169	1484.14	841.878	3400.86	850.169	3647.72	4147.72	850.169	5443.89	5943.89	841.878	5767.49	6467.49
851.133	1463.04	842.831	3381.92	851.133	3769.71	4269.71	851.133	5449.82	5949.82	842.831	5794.88	6494.88
852.097	1473.76	843.785	3336.87	852.097	3783.42	4283.42	852.097	5426.56	5926.56	843.785	5733.78	6433.78
853.061	1484.94	844.738	3324.56	853.061	3761.37	4261.37	853.061	5430.31	5930.31	844.738	5704.42	6404.42
854.025	1451.96	845.692	3358.06	854.025	3851.48	4351.48	854.025	5496.29	5996.29	845.692	5810.08	6510.08
854.989	1489.72	846.646	3417.91	854.989	3867.63	4367.63	854.989	5517.21	6017.21	846.646	5764.36	6464.36
855.953	1518.87	847.599	3365.09	855.953	3948.41	4448.41	855.953	5557.7	6057.7	847.599	5782.75	6482.75
856.917	1497.93	848.553	3384.39	856.917	3915.57	4415.57	856.917	5546.02	6046.02	848.553	5786.33	6486.33
857.88	1477.2	849.506	3454.52	857.88	3889.23	4389.23	857.88	5512.38	6012.38	849.506	5801.17	6501.17
858.844	1472.37	850.46	3386.41	858.844	3910.44	4410.44	858.844	5505.76	6005.76	850.46	5802.18	6502.18
859.808	1472.79	851.413	3427.72	859.808	3942.33	4442.33	859.808	5551.78	6051.78	851.413	5762	6462
860.772	1475.7	852.367	3467.47	860.772	3914.01	4414.01	860.772	5574.71	6074.71	852.367	5776.84	6476.84
861.736	1499.99	853.32	3525.73	861.736	4044.99	4544.99	861.736	5692.08	6192.08	853.32	5885.57	6585.57
862.7	1482.51	854.274	3582.29	862.7	4052.75	4552.75	862.7	5668.38	6168.38	854.274	5926.34	6626.34
863.664	1470.29	855.227	3616.92	863.664	4028.18	4528.18	863.664	5677.82	6177.82	855.227	5981.16	6681.16
864.628	1473.11	856.181	3629.9	864.628	4022.27	4522.27	864.628	5711.24	6211.24	856.181	6028.03	6728.03
865.592	1477.35	857.135	3603.93	865.592	4036.16	4536.16	865.592	5682.63	6182.63	857.135	6012.55	6712.55
866.556	1504.6	858.088	3690.67	866.556	4072.54	4572.54	866.556	5781.59	6281.59	858.088	6073.98	6773.98
867.52	1515.41	859.042	3761.88	867.52	4098.26	4598.26	867.52	5688.23	6188.23	859.042	6091.3	6791.3
868.483	1469.7	859.995	3819.88	868.483	4148.98	4648.98	868.483	5689.87	6189.87	859.995	6036.59	6736.59
869.447	1455.71	860.949	3898.13	869.447	4178.39	4678.39	869.447	5699.52	6199.52	860.949	6060.44	6760.44
870.411	1468.74	861.902	3856.48	870.411	4213.3	4713.3	870.411	5715.7	6215.7	861.902	6137.86	6837.86
871.375	1456.63	862.856	3905.38	871.375	4300.56	4800.56	871.375	5792.11	6292.11	862.856	6154.42	6854.42
872.339	1463.95	863.809	3848.71	872.339	4358.2	4858.2	872.339	5891.25	6391.25	863.809	6162.77	6862.77
873.303	1483.57	864.763	3825.51	873.303	4307.53	4807.53	873.303	5954.82	6454.82	864.763	6131.23	6831.23
874.267	1457.92	865.716	3865.96	874.267	4411.85	4911.85	874.267	5881.83	6381.83	865.716	6143.98	6843.98
875.231	1466.45	866.67	3872.05	875.231	4518.16	5018.16	875.231	5846.58	6346.58	866.67	6197.81	6897.81
876.195	1487.89	867.623	3930.88	876.195	4576.92	5076.92	876.195	5906.63	6406.63	867.623	6251.18	6951.18
877.159	1466.47	868.577	3910.02	877.159	4629.28	5129.28	877.159	5988.81	6488.81	868.577	6258.44	6958.44
878.123	1490.6	869.531	3927.83	878.123	4698.17	5198.17	878.123	5910.34	6410.34	869.531	6228.22	6928.22
879.087	1461.29	870.484	3946.75	879.087	4613.24	5113.24	879.087	5999.92	6499.92	870.484	6191.03	6891.03
880.05	1429.93	871.438	3962.64	880.05	4738.87	5238.87	880.05	6033.82	6533.82	871.438	6188.1	6888.1
881.014	1440.75	872.391	4090.17	881.014	4831.22	5331.22	881.014	6051.24	6551.24	872.391	6249.57	6949.57
881.978	1464.29	873.345	4040.1	881.978	4787.46	5287.46	881.978	6043.55	6543.55	873.345	6334.31	7034.31
882.942	1448	874.298	4070.56	882.942	4689.69	5189.69	882.942	6000.12	6500.12	874.298	6377.02	7077.02
883.906	1413.48	875.252	4112.63	883.906	4809.18	5309.18	883.906	6028.44	6528.44	875.252	6375.67	7075.67
884.87	1470.49	876.205	4195.1	884.87	4792.19	5292.19	884.87	6086.73	6586.73	876.205	6480.73	7180.73
885.834	1446.2	877.159	4330.12	885.834	4812.92	5312.92	885.834	6127.89	6627.89	877.159	6424.38	7124.38
886.798	1421.04	878.112	4331.63	886.798	4849.48	5349.48	886.798	6152.75	6652.75	878.112	6455.7	7155.7
887.762	1432.48	879.066	4388.94	887.762	4879.01	5379.01	887.762	6158.8	6658.8	879.066	6543.38	7243.38
888.726	1468.76	880.019	4409.1	888.726	4887.4	5387.4	888.726	6176.42	6676.42	880.019	6558.17	7258.17
889.69	1479.6	880.973	4412.19	889.69	4870.16	5370.16	889.69	6327.71	6827.71	880.973	6589.13	7289.13
890.654	1464.15	881.927	4450.97	890.654	5007.36	5507.36	890.654	6211.64	6711.64	881.927	6568.83	7268.83
891.617	1463.66	882.88	4555.85	891.617	5015.75	5515.75	891.617	6234.85	6734.85	882.88	6603.4	7303.4
892.581	1459	883.834	4528.52	892.581	5077.52	5577.52	892.581	6302.59	6802.59	883.834	6699.6	7399.6
893.545	1455.07	884.787	4618.84	893.545	5154.3	5654.3	893.545	6346.23	6846.23	884.787	6770.58	7470.58
894.509	1455.73	885.741	4649.63	894.509	5206.03	5706.03	894.509	6333.39	6833.39	885.741	6745.48	7445.48
895.473	1435.65	886.694	4692.51	895.473	5437.75	5937.75	895.473	6268.13	6768.13	886.694	6687.73	7387.73
896.437	1454.82	887.648	4757.83	896.437	5372.58	5872.58	896.437	6386.45	6886.45	887.648	6747.17	7447.17
897.401	1432.24	888.601	4744.22	897.401	5376.36	5876.36	897.401	6368.86	6868.86	888.601	6752.21	7452.21
898.365	1441.13	889.555	4645.53	898.365	5457.07	5957.07	898.365	6411.41	6911.41	889.555	6713.9	7413.9
899.329	1467.6	890.508	4680.02	899.329	5512.96	6012.96	899.329	6490.95	6990.95	890.508	6731.91	7431.91
900.293	1465.33	891.462	4772.38	900.293	5510.58	6010.58	900.293	6517.75	7017.75	891.462	6833.98	7533.98
901.257	1406.71	892.415	4862.3	901.257	5602.04	6102.04	901.257	6461.75	6961.75	892.415	6867.62	7567.62
902.221	1455.58	893.369	4916.62	902.221	5666.39	6166.39	902.221	6464.25	6964.25	893.369	6836.91	7536.91
903.184	1430.82	894.323	4945.63	903.184	5620.83	6120.83	903.184	6509.78	7009.78	894.323	6796.75	7496.75
904.148	1420.78	895.276	4920.6	904.148	5627.49	6127.49	904.148	6613.72	7113.72	895.276	6853.06	7553.06
905.112	1416.99	896.23	4927.5	905.112	5663.81	6163.81	905.112	6656.51	7156.51	896.23	6907.73	7607.73
906.076	1415.04	897.183	4951.45	906.076	5684.82	6184.82	906.076	6581.91	7081.91	897.183	6918.51	7618.51
907.04	1449.8	898.137	5011.53	907.04	5697.1	6197.1	907.04	6488.31	6988.31	898.137	6995.17	7695.17
908.004	1439.16	899.09	5118.67	908.004	5662.63	6162.63	908.004	6495.69	6995.69	899.09	6999.92	7699.92
908.968	1442.21	900.044	5228.73	908.968	5732.45	6232.45	908.968	6596.82	7096.82	900.044	7004.98	7704.98
909.932	1428.65	900.997	5279.17	909.709	5723.91	6223.91	909.932	6641.1	7141.1	900.997	6979.99	7679.99
910.896	1421.16	901.951	5303.71	911.087	5741	6241	910.896	6666.43	7166.43	901.951	6987.18	7687.18
911.86	1431.07	902.904	5281.75	911.86	5750.57	6250.57	911.86	6680.36	7180.36	902.904	7041.23	7741.23
912.824	1445.65	903.858	5274.34	912.824	5676.05	6176.05	912.824	6632.12	7132.12	904.171	7051.84	7751.84
913.788	1468.39	904.811	5340.92	913.788	5702.3	6202.3	913.788	6610.4	7110.4	904.866	7059.7	7759.7
914.751	1451.99	905.765	5359.48	914.751	5713.91	6213.91	914.751	6642.43	7142.43	905.765	7092.51	7792.51
915.715	1473.03	906.719	5393.86	915.715	5693.23	6193.23	915.715	6718.55	7218.55	906.719	7093.86	7793.86
916.679	1462.41	907.672	5459.2	916.679	5729.48	6229.48	916.679	6643.67	7143.67	907.672	7063.03	7763.03
917.643	1439.86	908.626	5470.25	917.643	5723.54	6223.54	917.643	6591.26	7091.26	908.967	7085.89	7785.89
918.607	1474.02	909.579	5537.2	918.433	5687.21	6187.21	918.607	6657.12	7157.12	910.01	7080.65	7780.65
919.571	1468.24	910.533	5486.1	919.514	5675.26	6175.26	919.571	6578.86	7078.86	911.191	7088.51	7788.51
920.535	1444.82	911.486	5491.52	920.325	5661.31	6161.31	920.535	6526.06	7026.06	912.234	7096.37	7796.37
921.499	1434.97	912.44	5382.87	921.609	5637.4	6137.4	921.499	6592.72	7092.72	913.207	7091.13	7791.13
922.463	1434.62	913.393	5458.23	922.555	5629.44	6129.44	922.463	6600.55	7100.55	913.902	7083.27	7783.27
923.427	1447.43	914.347	5532	923.298	5613.5	6113.5	923.427	6559.92	7059.92	914.805	7099.75	7799.75
924.391	1464.93	915.3	5487.29	924.109	5599.55	6099.55	924.391	6558	7058	915.709	7088.99	7788.99
925.355	1436.24	916.254	5359.98	924.92	5571.66	6071.66	925.355	6550.29	7050.29	916.474	7085.89	7785.89
926.318	1449.94	917.207	5321.28	926.136	5551.74	6051.74	926.318	6495.75	6995.75	917.377	7062.32	7762.32
927.282	1411.27	918.161	5459.74	927.217	5535.8	6035.8	927.282	6529.83	7029.83	918.489	7038.75	7738.75
928.246	1422.96	919.115	5492.52	928.028	5519.86	6019.86	928.246	6464.68	6964.68	919.532	7004.7	7704.7
929.21	1461.38	920.068	5424.67	929.21	5528.12	6028.12	929.21	6448.86	6948.86	920.627	6991.6	7691.6
930.174	1472.57	921.022	5366.48	930.174	5496.09	5996.09	930.174	6530.9	7030.9	921.667	6986.06	7686.06
931.138	1449.28	921.975	5446.69	931.138	5496.83	5996.83	931.138	6415.79	6915.79	922.361	6958.4	7658.4
932.102	1455.21	922.929	5460.63	932.102	5465.57	5965.57	932.102	6552.4	7052.4	923.402	6927.96	7627.96
933.066	1426.24	923.882	5454.51	933.066	5390.79	5890.79	933.066	6471.19	6971.19	924.096	6905.82	7605.82
934.03	1433.61	924.836	5367.31	934.03	5428.79	5928.79	934.03	6506.7	7006.7	925.137	6894.75	7594.75
934.994	1455.44	925.789	5332.46	934.994	5444.36	5944.36	934.994	6506.93	7006.93	925.857	6852.79	7552.79
935.958	1466.92	926.743	5375.65	935.958	5377.25	5877.25	935.958	6435.48	6935.48	926.899	6842.31	7542.31
936.922	1463.3	927.696	5344.66	936.922	5323.44	5823.44	936.922	6463.95	6963.95	927.696	6804.01	7504.01
937.885	1416.13	928.65	5414.54	937.885	5322.74	5822.74	937.885	6454.61	6954.61	928.706	6782.08	7482.08
938.849	1473.51	929.603	5261	938.849	5373.52	5873.52	938.849	6357.88	6857.88	929.679	6753.27	7453.27
939.813	1443.96	930.557	5213.83	939.813	5365.97	5865.97	939.813	6278.94	6778.94	930.557	6699.19	7399.19
940.777	1437.12	931.511	5218.35	940.777	5402.92	5902.92	940.777	6271.95	6771.95	931.511	6687.49	7387.49
941.741	1460.68	932.464	5184.67	941.741	5403.02	5903.02	941.741	6305.91	6805.91	932.39	6690.41	7390.41
942.705	1449.62	933.418	5130.11	942.705	5266.63	5766.63	942.705	6320.06	6820.06	933.418	6682.99	7382.99
943.669	1426.36	934.371	5080.4	943.669	5283.54	5783.54	943.669	6338.22	6838.22	934.371	6644.37	7344.37
944.633	1414.38	935.325	5065.2	944.633	5205.41	5705.41	944.633	6379.24	6879.24	935.325	6621.94	7321.94
945.597	1449.81	936.278	5099.33	945.597	5248.76	5748.76	945.597	6322.39	6822.39	936.278	6680.56	7380.56
946.561	1432.68	937.232	5133.22	946.561	5333.32	5833.32	946.561	6306.75	6806.75	937.232	6667.4	7367.4
947.525	1415.45	938.185	5120.33	947.525	5334.41	5834.41	947.525	6321.92	6821.92	938.185	6631.26	7331.26
948.489	1444.85	939.139	5054.21	948.489	5242.56	5742.56	948.489	6320.77	6820.77	939.139	6660.89	7360.89
949.452	1445.14	940.092	4945.04	949.452	5249.11	5749.11	949.452	6316.25	6816.25	940.092	6664.22	7364.22
950.416	1488.12	941.046	4944.28	950.416	5316.29	5816.29	950.416	6269.66	6769.66	941.046	6606.4	7306.4
951.38	1468.29	942	5001.12	951.38	5196.02	5696.02	951.38	6327.84	6827.84	942	6659.43	7359.43
952.344	1470.8	942.953	5034.72	952.344	5146.46	5646.46	952.344	6314.39	6814.39	942.953	6601.17	7301.17
953.308	1457.36	943.907	5006.37	953.308	5095.24	5595.24	953.308	6261.93	6761.93	943.907	6574.52	7274.52
954.272	1436.07	944.86	4961.44	954.272	5025.96	5525.96	954.272	6213.27	6713.27	944.97	6606.6	7306.6
955.236	1466.75	945.814	4956.56	955.236	5042.21	5542.21	955.236	6183.78	6683.78	945.874	6603.98	7303.98
956.2	1485.73	946.767	4998.99	956.2	5159.78	5659.78	956.2	6267.52	6767.52	946.916	6606.6	7306.6
957.164	1461.13	947.721	4969.5	957.164	5024	5524	957.164	6321.49	6821.49	947.889	6611.83	7311.83
958.128	1458.02	948.674	4952.96	958.128	5000.1	5500.1	958.128	6256.87	6756.87	948.674	6582.23	7282.23
959.092	1467.09	949.628	5003.33	959.092	4984.15	5484.15	959.092	6180.35	6680.35	949.628	6579.8	7279.8
960.056	1470.47	950.581	5028.31	960.056	4940.16	5440.16	960.056	6162.17	6662.17	950.581	6620.64	7320.64
961.019	1466.23	951.535	4922.89	961.019	4917.16	5417.16	961.019	6201.66	6701.66	951.535	6619.5	7319.5
961.983	1486.53	952.488	4908.05	961.983	4989.67	5489.67	961.983	6223.88	6723.88	952.488	6607.81	7307.81
962.947	1442.3	953.442	4900.32	962.947	4910.29	5410.29	962.947	6141.34	6641.34	953.442	6646.15	7346.15
963.911	1436.93	954.396	4875.34	963.911	4936.67	5436.67	963.911	6095.14	6595.14	954.396	6582.59	7282.59
964.875	1458.18	955.349	4832.11	964.875	4950.98	5450.98	964.875	6138.58	6638.58	955.349	6482.9	7182.9
965.839	1485.07	956.303	4779.94	965.839	4944.86	5444.86	965.839	6177.19	6677.19	956.303	6447.4	7147.4
966.803	1497.12	957.256	4740.4	966.803	4947.69	5447.69	966.803	6175.47	6675.47	957.256	6476.83	7176.83
967.767	1481.17	958.21	4826.71	967.767	4980.36	5480.36	967.767	6202.39	6702.39	958.21	6463.06	7163.06
968.731	1433.35	959.163	4804.4	968.731	5010.56	5510.56	968.731	6137.81	6637.81	959.163	6464.99	7164.99
969.695	1459.11	960.117	4770.6	969.695	4996.94	5496.94	969.695	6080.78	6580.78	960.117	6484.07	7184.07
970.659	1470.89	961.07	4786.13	970.659	4922.1	5422.1	970.659	6123.63	6623.63	961.07	6462.13	7162.13
971.622	1481.69	962.024	4764.9	971.622	4863.81	5363.81	971.622	6160.33	6660.33	962.024	6415.3	7115.3
972.586	1495.72	962.977	4802.17	972.586	4882.06	5382.06	972.586	6124.5	6624.5	962.977	6412.29	7112.29
973.55	1502.79	963.931	4694.47	973.55	4938.54	5438.54	973.55	6050.97	6550.97	963.931	6482.84	7182.84
974.514	1493.79	964.884	4660.62	974.514	4822.3	5322.3	974.514	6096.12	6596.12	964.884	6495.21	7195.21
975.478	1479.37	965.838	4669.72	975.478	4753.68	5253.68	975.478	6021.29	6521.29	965.838	6492.53	7192.53
976.442	1484.9	966.792	4683.67	976.442	4785.92	5285.92	976.442	6056.51	6556.51	966.792	6466.2	7166.2
977.406	1457.29	967.745	4718.33	977.406	4799.03	5299.03	977.406	6058.23	6558.23	967.745	6436.66	7136.66
978.37	1447.46	968.699	4768.54	978.37	4735.36	5235.36	978.37	6059.14	6559.14	968.699	6415.79	7115.79
979.334	1464.28	969.652	4689.13	979.334	4666.76	5166.76	979.334	6090.83	6590.83	969.652	6421.96	7121.96
980.298	1444.36	970.606	4655	980.298	4723.78	5223.78	980.298	6104.9	6604.9	970.606	6473.61	7173.61
981.262	1494.22	971.559	4703.15	981.262	4588.05	5088.05	981.262	6058.59	6558.59	971.559	6521.99	7221.99
982.226	1470.79	972.513	4764.02	982.226	4587.49	5087.49	982.226	5977.99	6477.99	972.513	6455.7	7155.7
983.19	1497.05	973.466	4730.47	983.19	4549.96	5049.96	983.19	6005.32	6505.32	973.466	6447.28	7147.28
984.153	1509.24	974.42	4712.32	984.153	4559.92	5059.92	984.153	6069.82	6569.82	974.42	6389.8	7089.8
985.117	1502.05	975.373	4665.02	985.117	4585.53	5085.53	985.117	6063.25	6563.25	975.373	6340.32	7040.32
986.081	1502.77	976.327	4654.45	986.081	4549.92	5049.92	986.081	5962.08	6462.08	976.327	6382.7	7082.7
987.045	1491.42	977.28	4659.21	987.045	4498.85	4998.85	987.045	5935.84	6435.84	977.28	6372.25	7072.25
988.009	1497.93	978.234	4629.27	988.009	4651.6	5151.6	988.009	5927.94	6427.94	978.234	6311.41	7011.41
988.973	1528.13	979.188	4544.03	988.973	4572.55	5072.55	988.973	5966.11	6466.11	979.188	6300.93	7000.93
989.937	1509.9	980.141	4544.5	989.937	4596.19	5096.19	989.937	5997.39	6497.39	980.141	6252.99	6952.99
990.901	1488.54	981.095	4438.03	990.901	4638.98	5138.98	990.901	5947.21	6447.21	981.095	6203.68	6903.68
991.865	1489.7	982.048	4490.82	991.865	4617.3	5117.3	991.865	5868.88	6368.88	982.048	6201.53	6901.53
992.829	1480.26	983.002	4442.96	992.829	4568.31	5068.31	992.829	5904.48	6404.48	983.002	6250.38	6950.38
993.793	1440.46	983.955	4378.61	993.793	4427.56	4927.56	993.793	5937.9	6437.9	983.955	6284.75	6984.75
994.756	1458.86	984.909	4451.79	994.756	4551.7	5051.7	994.756	5974.52	6474.52	984.909	6233.23	6933.23
995.72	1497.55	985.862	4332.68	995.72	4526.11	5026.11	995.72	5954.2	6454.2	985.862	6313.03	7013.03
996.684	1509.01	986.816	4388.69	996.684	4449.44	4949.44	996.684	5978.82	6478.82	986.816	6317.69	7017.69
997.648	1502.65	987.769	4387.92	997.648	4420.03	4920.03	997.648	5964.8	6464.8	987.769	6258.82	6958.82
998.612	1498.74	988.723	4400.21	998.612	4438.51	4938.51	998.612	5863.82	6363.82	988.723	6227.46	6927.46
999.576	1485.37	989.676	4380.12	999.576	4391.6	4891.6	999.576	5855.13	6355.13	989.676	6215.14	6915.14
1000.54	1519.72	990.63	4306.79	1000.54	4372.08	4872.08	1000.54	5883.13	6383.13	990.63	6267.42	6967.42
1001.5	1453.88	991.584	4318.03	1001.5	4397.34	4897.34	1001.5	5906.34	6406.34	991.584	6345.45	7045.45
1002.47	1450.35	992.537	4423.07	1002.47	4374.84	4874.84	1002.47	5906.2	6406.2	992.537	6335.57	7035.57
1003.43	1465.13	993.491	4440.64	1003.43	4403.27	4903.27	1003.43	5902.07	6402.07	993.491	6265.98	6965.98
1004.4	1465.42	994.444	4412.26	1004.4	4423.14	4923.14	1004.4	5896.28	6396.28	994.444	6211.15	6911.15
1005.36	1461.16	995.398	4346.02	1005.36	4327.97	4827.97	1005.36	5883.48	6383.48	995.398	6221.08	6921.08
1006.32	1458.23	996.351	4293.39	1006.32	4336.35	4836.35	1006.32	5895.02	6395.02	996.351	6239.58	6939.58
1007.29	1461.77	997.305	4355.2	1007.29	4370.63	4870.63	1007.29	5874.22	6374.22	997.305	6203.81	6903.81
1008.25	1485.95	998.258	4381.11	1008.25	4357.78	4857.78	1008.25	5905.9	6405.9	998.258	6221.18	6921.18
1009.22	1472.87	999.212	4267.3	1009.22	4365.41	4865.41	1009.22	5848.31	6348.31	999.212	6189.3	6889.3
1010.18	1457.39	1000.17	4252.28	1010.18	4444.08	4944.08	1010.18	5831.38	6331.38	1000.17	6184.31	6884.31
1011.14	1463.24	1001.12	4262.64	1011.14	4492.59	4992.59	1011.14	5861.58	6361.58	1001.12	6215.62	6915.62
1012.11	1463.19	1002.07	4222.77	1012.11	4353.79	4853.79	1012.11	5771.32	6271.32	1002.07	6177.63	6877.63
1013.07	1448.01	1003.03	4143.38	1013.07	4432.94	4932.94	1013.07	5852.24	6352.24	1003.03	6175.95	6875.95
1014.03	1486.65	1003.98	4125.55	1014.03	4330.15	4830.15	1014.03	5921.25	6421.25	1003.98	6156.95	6856.95
1015	1462.24	1004.93	4148.42	1015	4329.4	4829.4	1015	5887.03	6387.03	1004.93	6157.81	6857.81
1015.96	1479.45	1005.89	4136.16	1015.96	4333.31	4833.31	1015.96	5864.12	6364.12	1005.89	6177.61	6877.61
1016.93	1487.11	1006.84	4106.07	1016.93	4340.12	4840.12	1016.93	5841.15	6341.15	1006.84	6192.63	6892.63
1017.89	1450.98	1007.79	4101.96	1017.89	4359.32	4859.32	1017.89	5813.06	6313.06	1007.79	6180.33	6880.33
1018.85	1492.9	1008.75	4144.87	1018.85	4324.16	4824.16	1018.85	5880.38	6380.38	1008.75	6147.71	6847.71
1019.82	1484.39	1009.7	4161.56	1019.82	4328.33	4828.33	1019.82	5828.13	6328.13	1009.7	6202.48	6902.48
1020.78	1458.79	1010.65	4250.58	1020.78	4284.23	4784.23	1020.78	5860.22	6360.22	1010.65	6220.93	6920.93
1021.75	1463.95	1011.61	4218.34	1021.75	4318.54	4818.54	1021.75	5894.18	6394.18	1011.61	6258.64	6958.64
1022.71	1465.91	1012.56	4225.6	1022.71	4317.06	4817.06	1022.71	5879.8	6379.8	1012.56	6273.91	6973.91
1023.67	1448.03	1013.52	4205.96	1023.67	4281.32	4781.32	1023.67	5885.12	6385.12	1013.52	6262.92	6962.92
1024.64	1432.98	1014.47	4128.15	1024.64	4289.68	4789.68	1024.64	5958.16	6458.16	1014.47	6248.21	6948.21
1025.6	1473.65	1015.42	4190.31	1025.6	4331.93	4831.93	1025.6	5928.24	6428.24	1015.42	6223.74	6923.74
1026.57	1493.79	1016.38	4157	1026.57	4309.92	4809.92	1026.57	5846.02	6346.02	1016.38	6217.36	6917.36
1027.53	1496.42	1017.33	4239.96	1027.53	4308.44	4808.44	1027.53	5905.13	6405.13	1017.33	6249.55	6949.55
1028.49	1481.01	1018.28	4292.22	1028.49	4298.09	4798.09	1028.49	5877.97	6377.97	1018.28	6249.42	6949.42
1029.46	1467.01	1019.24	4309.94	1029.46	4295.39	4795.39	1029.46	5865.58	6365.58	1019.24	6265.47	6965.47
1030.42	1467.51	1020.19	4276.77	1030.42	4300.85	4800.85	1030.42	5892.01	6392.01	1020.19	6291.58	6991.58
1031.39	1476.31	1021.14	4167.29	1031.39	4311.09	4811.09	1031.39	5885.49	6385.49	1021.14	6265.9	6965.9
1032.35	1463.2	1022.1	4223.36	1032.35	4387.16	4887.16	1032.35	5932.52	6432.52	1022.1	6194.48	6894.48
1033.31	1450.73	1023.05	4190.11	1033.31	4474.47	4974.47	1033.31	5821.99	6321.99	1023.05	6257	6957
1034.28	1469.71	1024	4113.04	1034.28	4433.38	4933.38	1034.28	5832.4	6332.4	1024	6195.33	6895.33
1035.24	1486.82	1024.96	4157.09	1035.24	4452.49	4952.49	1035.24	5835.46	6335.46	1024.96	6223.09	6923.09
1036.2	1479.41	1025.91	4214.67	1036.2	4467.19	4967.19	1036.2	5884.2	6384.2	1025.91	6259.07	6959.07
1037.17	1463.89	1026.86	4140.58	1037.17	4505.54	5005.54	1037.17	5967	6467	1026.86	6234.64	6934.64
1038.13	1471.75	1027.82	4228.65	1038.13	4670.61	5170.61	1038.13	5973.4	6473.4	1027.82	6208.01	6908.01
1039.1	1440.96	1028.77	4159.77	1039.1	4543.77	5043.77	1039.1	5975.09	6475.09	1028.77	6208.46	6908.46
1040.06	1492.07	1029.73	4188.3	1040.06	4468.37	4968.37	1040.06	5895.18	6395.18	1029.73	6234.99	6934.99
1041.02	1488.33	1030.68	4166.49	1041.02	4412.92	4912.92	1041.02	6004.75	6504.75	1030.68	6289.94	6989.94
1041.99	1472.64	1031.63	4177.9	1041.99	4403.08	4903.08	1041.99	5982.34	6482.34	1031.63	6330.14	7030.14
1042.95	1457.33	1032.59	4251.92	1042.95	4417.12	4917.12	1042.95	5947.39	6447.39	1032.59	6374.13	7074.13
1043.92	1441.96	1033.54	4223.51	1043.92	4429.47	4929.47	1043.92	5999.41	6499.41	1033.54	6410.16	7110.16
1044.88	1432.89	1034.49	4285.41	1044.88	4431	4931	1044.88	5988	6488	1034.49	6385.08	7085.08
1045.84	1448.02	1035.45	4237.94	1045.84	4377.17	4877.17	1045.84	5930.37	6430.37	1035.45	6407.6	7107.6
1046.81	1445.95	1036.4	4289.43	1046.81	4467.96	4967.96	1046.81	6023.12	6523.12	1036.4	6349.18	7049.18
1047.77	1442.34	1037.35	4327.2	1047.77	4500.78	5000.78	1047.77	6049.99	6549.99	1037.35	6397.35	7097.35
1048.74	1452.47	1038.31	4302.66	1048.74	4523.42	5023.42	1048.74	6043.34	6543.34	1038.31	6385.55	7085.55
1049.7	1467.49	1039.26	4283.48	1049.7	4533.81	5033.81	1049.7	5954.62	6454.62	1039.26	6345.28	7045.28
1050.66	1470.73	1040.21	4342.83	1050.66	4530.95	5030.95	1050.66	5865.64	6365.64	1040.21	6352.79	7052.79
1051.63	1455.99	1041.17	4367.57	1051.63	4547.23	5047.23	1051.63	6012.78	6512.78	1041.17	6387.18	7087.18
1052.59	1442.1	1042.12	4389.9	1052.59	4522.28	5022.28	1052.59	6048.81	6548.81	1042.12	6418.18	7118.18
1053.56	1429.5	1043.07	4403.54	1053.56	4551.88	5051.88	1053.56	6032.37	6532.37	1043.07	6399.11	7099.11
1054.52	1433.56	1044.03	4351.27	1054.52	4625.47	5125.47	1054.52	6090.37	6590.37	1044.03	6365.7	7065.7
1055.48	1445.14	1044.98	4253.38	1055.48	4656.18	5156.18	1055.48	6098.05	6598.05	1044.98	6349.12	7049.12
1056.45	1446.13	1045.94	4277.56	1056.45	4617.45	5117.45	1056.45	6074.5	6574.5	1045.94	6344.45	7044.45
1057.41	1428.5	1046.89	4276.89	1057.41	4587.61	5087.61	1057.41	6094.31	6594.31	1046.89	6347.71	7047.71
1058.38	1411.21	1047.84	4297.92	1058.38	4689.12	5189.12	1058.38	6054.85	6554.85	1047.84	6375.81	7075.81
1059.34	1461.42	1048.8	4262.27	1059.34	4662.59	5162.59	1059.34	6083.94	6583.94	1048.8	6378.37	7078.37
1060.3	1441.08	1049.75	4240.69	1060.3	4633.46	5133.46	1060.3	6025.19	6525.19	1049.75	6377.05	7077.05
1061.27	1476.61	1050.7	4271.62	1061.27	4670.63	5170.63	1061.27	6060.26	6560.26	1050.7	6401.4	7101.4
1062.23	1483.82	1051.66	4328.23	1062.23	4703.25	5203.25	1062.23	6026.24	6526.24	1051.66	6431.33	7131.33
1063.19	1470.24	1052.61	4381.14	1063.19	4710.42	5210.42	1063.19	6059.33	6559.33	1052.61	6433.47	7133.47
1064.16	1476.26	1053.56	4354.94	1064.16	4699.11	5199.11	1064.16	6103.05	6603.05	1053.56	6404.12	7104.12
1065.12	1490.03	1054.52	4366.81	1065.12	4666.94	5166.94	1065.12	6095.01	6595.01	1054.52	6429.81	7129.81
1066.09	1459.83	1055.47	4395.11	1066.09	4635.24	5135.24	1066.09	6091.96	6591.96	1055.47	6525.4	7225.4
1067.05	1485.59	1056.42	4410.24	1067.05	4597.69	5097.69	1067.05	6080.86	6580.86	1056.42	6462.12	7162.12
1068.01	1436.74	1057.38	4404.27	1068.01	4582.98	5082.98	1068.01	6051.34	6551.34	1057.38	6486.53	7186.53
1068.98	1425.28	1058.33	4409.32	1068.98	4643.38	5143.38	1068.98	5996.64	6496.64	1058.33	6498.5	7198.5
1069.94	1440.66	1059.28	4509.73	1069.94	4660.35	5160.35	1069.94	6183.2	6683.2	1059.28	6462.12	7162.12
1070.91	1453.97	1060.24	4498.98	1070.91	4578.61	5078.61	1070.91	6163.25	6663.25	1060.24	6501.66	7201.66
1071.87	1504.43	1061.19	4489.36	1071.87	4557.99	5057.99	1071.87	6141.35	6641.35	1061.19	6506.61	7206.61
1072.83	1461.98	1062.15	4473.25	1072.83	4636.56	5136.56	1072.83	6122.78	6622.78	1062.15	6501.3	7201.3
1073.8	1443.81	1063.1	4471.47	1073.8	4599.1	5099.1	1073.8	6101.12	6601.12	1063.1	6491	7191
1074.76	1435.33	1064.05	4512.59	1074.76	4565.36	5065.36	1074.76	6053.87	6553.87	1064.05	6388.66	7088.66
1075.73	1470.83	1065.01	4512.55	1075.73	4587.2	5087.2	1075.73	6052.88	6552.88	1065.01	6437.83	7137.83
1076.69	1492.98	1065.96	4445.79	1076.69	4617.51	5117.51	1076.69	6089.81	6589.81	1065.96	6493.81	7193.81
1077.65	1472.71	1066.91	4462.41	1077.65	4644.99	5144.99	1077.65	6140.81	6640.81	1066.91	6431.2	7131.2
1078.62	1470.42	1067.87	4413.65	1078.62	4767.92	5267.92	1078.62	6149.62	6649.62	1067.87	6406.61	7106.61
1079.58	1446.3	1068.82	4390.98	1079.58	4662.33	5162.33	1079.58	5955.15	6455.15	1068.82	6380.04	7080.04
1080.55	1447.31	1069.77	4432.55	1080.55	4675.79	5175.79	1080.55	5992.21	6492.21	1069.77	6374.99	7074.99
1081.51	1466.4	1070.73	4402.19	1081.51	4720.14	5220.14	1081.51	6011.19	6511.19	1070.73	6409.64	7109.64
1082.47	1462.32	1071.68	4485.26	1082.47	4723.56	5223.56	1082.47	6061.15	6561.15	1071.68	6386.74	7086.74
1083.44	1460.12	1072.63	4463.88	1083.44	4652.71	5152.71	1083.44	6098.53	6598.53	1072.63	6380.03	7080.03
1084.4	1474.77	1073.59	4481.4	1084.4	4650.08	5150.08	1084.4	6064.88	6564.88	1073.59	6430.5	7130.5
1085.36	1479.61	1074.54	4438.1	1085.36	4668.68	5168.68	1085.36	5984.86	6484.86	1074.54	6443.23	7143.23
1086.33	1496.19	1075.49	4423.19	1086.33	4671.07	5171.07	1086.33	6042.41	6542.41	1075.49	6362.22	7062.22
1087.29	1449.5	1076.45	4543.73	1087.29	4664.49	5164.49	1087.29	6109.91	6609.91	1076.45	6452.92	7152.92
1088.26	1444.24	1077.4	4616.76	1088.26	4625.91	5125.91	1088.26	5991.33	6491.33	1077.4	6454.04	7154.04
1089.22	1430.36	1078.36	4441.39	1089.22	4551.53	5051.53	1089.22	6089.57	6589.57	1078.36	6461.21	7161.21
1090.18	1433.09	1079.31	4599.2	1090.18	4502.84	5002.84	1090.18	6166.26	6666.26	1079.31	6484.61	7184.61
1091.15	1445.55	1080.26	4608.1	1091.15	4534.71	5034.71	1091.15	6069.66	6569.66	1080.26	6509.45	7209.45
1092.11	1426.84	1081.22	4538.98	1092.11	4617.45	5117.45	1092.11	6010.42	6510.42	1081.22	6507.28	7207.28
1093.08	1451.77	1082.17	4554.35	1093.08	4563.6	5063.6	1093.08	6136.98	6636.98	1082.17	6429.43	7129.43
1094.04	1493.42	1083.12	4530.82	1094.04	4587.36	5087.36	1094.04	6070.99	6570.99	1083.12	6458.95	7158.95
1095	1491.09	1084.08	4610.25	1095	4555.13	5055.13	1095	6117.39	6617.39	1084.08	6491.08	7191.08
1095.97	1460.57	1085.03	4611	1095.97	4569.47	5069.47	1095.97	6095.52	6595.52	1085.03	6478.28	7178.28
1096.93	1468.19	1085.98	4601.86	1096.93	4617.42	5117.42	1096.93	6076.42	6576.42	1085.98	6460.15	7160.15
1097.9	1481.15	1086.94	4555.92	1097.9	4618.33	5118.33	1097.9	6066.7	6566.7	1086.94	6438	7138
1098.86	1439.48	1087.89	4535.11	1098.86	4563.51	5063.51	1098.86	6027.67	6527.67	1087.89	6392.34	7092.34
1099.82	1465.98	1088.84	4571.21	1099.82	4673.29	5173.29	1099.82	6113.04	6613.04	1088.84	6393.76	7093.76
1100.79	1481.29	1089.8	4585.53	1100.79	4718.45	5218.45	1100.79	6049.64	6549.64	1089.8	6383.56	7083.56
1101.75	1463.86	1090.75	4631.88	1101.75	4712.8	5212.8	1101.75	6086.11	6586.11	1090.75	6361.7	7061.7
1102.72	1467.75	1091.71	4520.93	1102.72	4713.83	5213.83	1102.72	6121.87	6621.87	1091.71	6395.08	7095.08
1103.68	1471.52	1092.66	4453.63	1103.68	4702.91	5202.91	1103.68	6068.95	6568.95	1092.66	6466.12	7166.12
1104.64	1471.96	1093.61	4431.1	1104.64	4710.72	5210.72	1104.64	6050.32	6550.32	1093.61	6479.89	7179.89
1105.61	1478.53	1094.57	4461.81	1105.61	4722.77	5222.77	1105.61	6142.59	6642.59	1094.57	6404.47	7104.47
1106.57	1477.5	1095.52	4460.92	1106.57	4707.84	5207.84	1106.57	6094.04	6594.04	1095.52	6386.25	7086.25
1107.53	1456.4	1096.47	4601.15	1107.53	4633.14	5133.14	1107.53	6072.17	6572.17	1096.47	6387.74	7087.74
1108.5	1466.98	1097.43	4479.54	1108.5	4639.11	5139.11	1108.5	6013.45	6513.45	1097.43	6415.82	7115.82
1109.46	1474.18	1098.38	4526.65	1109.46	4594.45	5094.45	1109.46	5982.76	6482.76	1098.38	6450.04	7150.04
1110.43	1467.38	1099.33	4595.17	1110.43	4651.78	5151.78	1110.43	6025.69	6525.69	1099.33	6461.15	7161.15
1111.39	1459.05	1100.29	4621.52	1111.39	4683.24	5183.24	1111.39	6084	6584	1100.29	6451.92	7151.92
1112.35	1462.39	1101.24	4612.24	1112.35	4637.34	5137.34	1112.35	6089.96	6589.96	1101.24	6439.14	7139.14
1113.32	1473.48	1102.19	4602.44	1113.32	4713.25	5213.25	1113.32	6064.77	6564.77	1102.19	6436.89	7136.89
1114.28	1477.5	1103.15	4582.79	1114.28	4607.62	5107.62	1114.28	6141.67	6641.67	1103.15	6479.65	7179.65
1115.25	1465.06	1104.1	4454.21	1115.25	4636.31	5136.31	1115.25	6034.08	6534.08	1104.1	6550.19	7250.19
1116.21	1442.8	1105.05	4599.2	1116.21	4642.19	5142.19	1116.21	6141.73	6641.73	1105.05	6519.71	7219.71
1117.17	1448.58	1106.01	4623.74	1117.17	4609.15	5109.15	1117.17	6160.27	6660.27	1106.01	6496.28	7196.28
1118.14	1451.92	1106.96	4600.51	1118.14	4614.38	5114.38	1118.14	6094.43	6594.43	1106.96	6496.96	7196.96
1119.1	1451.06	1107.92	4598.2	1119.1	4658.6	5158.6	1119.1	6094.64	6594.64	1107.92	6489.23	7189.23
1120.07	1467.87	1108.87	4580.28	1120.07	4669.5	5169.5	1120.07	6193.91	6693.91	1108.87	6456.02	7156.02
1121.03	1431.14	1109.82	4614.75	1121.03	4691.78	5191.78	1121.03	6073.78	6573.78	1109.82	6450.53	7150.53
1121.99	1449.49	1110.78	4599.26	1121.99	4718.42	5218.42	1121.99	6091.35	6591.35	1110.78	6451.79	7151.79
1122.96	1429.67	1111.73	4503.96	1122.96	4638.62	5138.62	1122.96	6082.19	6582.19	1111.73	6483.31	7183.31
1123.92	1452.19	1112.68	4529.27	1123.92	4714.28	5214.28	1123.92	6159.05	6659.05	1112.68	6470.61	7170.61
1124.89	1464.34	1113.64	4575.74	1124.89	4712.35	5212.35	1124.89	6089.73	6589.73	1113.64	6441.44	7141.44
1125.85	1450.58	1114.59	4587.65	1125.85	4764.99	5264.99	1125.85	5994.81	6494.81	1114.59	6439.83	7139.83
1126.81	1438.97	1115.54	4623.61	1126.81	4745.43	5245.43	1126.81	6059.86	6559.86	1115.54	6459.42	7159.42
1127.78	1440.17	1116.5	4488.35	1127.78	4727.45	5227.45	1127.78	6054.35	6554.35	1116.5	6426.3	7126.3
1128.74	1430.08	1117.45	4425.17	1128.74	4815.72	5315.72	1128.74	6179.36	6679.36	1117.45	6374.86	7074.86
1129.7	1458.42	1118.4	4497.09	1129.7	4779.26	5279.26	1129.7	6094.84	6594.84	1118.4	6521.7	7221.7
1130.67	1466.14	1119.36	4595.66	1130.67	4689.09	5189.09	1130.67	6166.81	6666.81	1119.36	6442.1	7142.1
1131.63	1446.68	1120.31	4643.77	1131.63	4670.02	5170.02	1131.63	6154.17	6654.17	1120.31	6424.26	7124.26
1132.6	1451.19	1121.26	4605.1	1132.6	4712.48	5212.48	1132.6	6095.28	6595.28	1121.26	6498.36	7198.36
1133.56	1469.55	1122.22	4508.73	1133.56	4725.88	5225.88	1133.56	6097.11	6597.11	1122.22	6563.91	7263.91
1134.52	1433.18	1123.17	4602.25	1134.52	4662.04	5162.04	1134.52	6146.38	6646.38	1123.17	6573.22	7273.22
1135.49	1443.04	1124.13	4631.25	1135.49	4654.66	5154.66	1135.49	6228.26	6728.26	1124.13	6533.43	7233.43
1136.45	1444	1125.08	4697.94	1136.45	4673.5	5173.5	1136.45	6206.96	6706.96	1125.08	6579.4	7279.4
1137.42	1461.05	1126.03	4675.69	1137.42	4618.43	5118.43	1137.42	6195.86	6695.86	1126.03	6552.5	7252.5
1138.38	1452	1126.99	4666.99	1138.38	4600.48	5100.48	1138.38	6165.2	6665.2	1126.99	6570.62	7270.62
1139.34	1446.63	1127.94	4650.89	1139.34	4617.82	5117.82	1139.34	6163.58	6663.58	1127.94	6597.75	7297.75
1140.31	1446.87	1128.89	4644.15	1140.31	4679.43	5179.43	1140.31	6170.2	6670.2	1128.89	6590.17	7290.17
1141.27	1437.71	1129.85	4664.77	1141.27	4734	5234	1141.27	6135.7	6635.7	1129.85	6577.22	7277.22
1142.24	1441.57	1130.8	4672	1142.24	4604.04	5104.04	1142.24	6106.03	6606.03	1130.8	6512.97	7212.97
1143.2	1424.53	1131.75	4660.35	1143.2	4660.58	5160.58	1143.2	6182.4	6682.4	1131.75	6466.04	7166.04
1144.16	1435.82	1132.71	4588.09	1144.16	4647.09	5147.09	1144.16	6184.82	6684.82	1132.71	6459.14	7159.14
1145.13	1455.41	1133.66	4550.52	1145.13	4652.16	5152.16	1145.13	6094.13	6594.13	1133.66	6507.03	7207.03
1146.09	1441.41	1134.61	4570.84	1146.09	4665.82	5165.82	1146.09	6043.14	6543.14	1134.61	6469.08	7169.08
1147.06	1433.69	1135.57	4477.06	1147.06	4684.94	5184.94	1147.06	6086.38	6586.38	1135.57	6457.42	7157.42
1148.02	1452.61	1136.52	4602.21	1148.02	4703.63	5203.63	1148.02	6163.15	6663.15	1136.52	6512.35	7212.35
1148.98	1450.39	1137.48	4537.88	1148.98	4710.34	5210.34	1148.98	6170.29	6670.29	1137.48	6489.84	7189.84
1149.95	1399.35	1138.43	4561.99	1149.95	4717.39	5217.39	1149.95	6134.03	6634.03	1138.43	6451.52	7151.52
1150.91	1420.17	1139.38	4558.77	1150.91	4638.34	5138.34	1150.91	6070.15	6570.15	1139.38	6522.97	7222.97
1151.87	1446.39	1140.34	4573.5	1151.87	4653.23	5153.23	1151.87	6069.57	6569.57	1140.34	6611.59	7311.59
1152.84	1441.04	1141.29	4634.18	1152.84	4642.55	5142.55	1152.84	6058.51	6558.51	1141.29	6585.79	7285.79
1153.8	1423.49	1142.24	4606.41	1153.8	4636.93	5136.93	1153.8	6066.34	6566.34	1142.24	6578.05	7278.05
1154.77	1434.42	1143.2	4613.73	1154.77	4610.1	5110.1	1154.77	6117.02	6617.02	1143.2	6556.24	7256.24
1155.73	1469.61	1144.15	4628.56	1155.73	4555.04	5055.04	1155.73	6167.1	6667.1	1144.15	6503.62	7203.62
1156.69	1457.54	1145.1	4573.75	1156.69	4582.51	5082.51	1156.69	6130.19	6630.19	1145.1	6597.22	7297.22
1157.66	1445.88	1146.06	4579.67	1157.66	4597.55	5097.55	1157.66	6136	6636	1146.06	6529.61	7229.61
1158.62	1437	1147.01	4622.78	1158.62	4464.95	4964.95	1158.62	6147.88	6647.88	1147.01	6493.73	7193.73
1159.59	1456.41	1147.96	4650.23	1159.59	4502.35	5002.35	1159.59	6034.44	6534.44	1147.96	6518.69	7218.69
1160.55	1471.64	1148.92	4683.79	1160.55	4551.21	5051.21	1160.55	6048.57	6548.57	1148.92	6490.77	7190.77
1161.51	1467.46	1149.87	4608.49	1161.51	4529	5029	1161.51	6065.77	6565.77	1149.87	6474.63	7174.63
1162.48	1461.75	1150.82	4688.4	1162.48	4490.61	4990.61	1162.48	6051.41	6551.41	1150.82	6479.03	7179.03
1163.44	1472.38	1151.78	4635.81	1163.44	4525.91	5025.91	1163.44	6101.82	6601.82	1151.78	6447.73	7147.73
1164.41	1460.71	1152.73	4641.02	1164.41	4572.01	5072.01	1164.41	6046.88	6546.88	1152.73	6469.96	7169.96
1165.37	1434.43	1153.69	4643.97	1165.37	4456.86	4956.86	1165.37	5973.43	6473.43	1153.69	6461.93	7161.93
1166.33	1425.39	1154.64	4560.46	1166.33	4546.82	5046.82	1166.33	6016.34	6516.34	1154.64	6374.48	7074.48
1167.3	1456.41	1155.59	4474.09	1167.3	4534.73	5034.73	1167.3	6024.09	6524.09	1155.59	6429.4	7129.4
1168.26	1449.82	1156.55	4504.17	1168.26	4535.32	5035.32	1168.26	5966.96	6466.96	1156.55	6465.33	7165.33
1169.23	1445.79	1157.5	4524.39	1169.23	4562.36	5062.36	1169.23	5955.84	6455.84	1157.5	6415.14	7115.14
1170.19	1463.2	1158.45	4598.07	1170.19	4578.02	5078.02	1170.19	6012.66	6512.66	1158.45	6365.09	7065.09
1171.15	1443.51	1159.41	4534.33	1171.15	4583.4	5083.4	1171.15	6014.23	6514.23	1159.41	6409.85	7109.85
1172.12	1474.05	1160.36	4460.71	1172.12	4550.21	5050.21	1172.12	6027.82	6527.82	1160.36	6367.75	7067.75
1173.08	1468.9	1161.31	4485.75	1173.08	4509.15	5009.15	1173.08	6074.78	6574.78	1161.31	6386.21	7086.21
1174.04	1474.92	1162.27	4523.43	1174.04	4466.93	4966.93	1174.04	6024.01	6524.01	1162.27	6387.18	7087.18
1175.01	1471.14	1163.22	4492.08	1175.01	4529.46	5029.46	1175.01	6009.17	6509.17	1163.22	6382.64	7082.64
1175.97	1493.57	1164.17	4481.32	1175.97	4566.12	5066.12	1175.97	6000.42	6500.42	1164.17	6383.95	7083.95
1176.94	1497.7	1165.13	4540.42	1176.94	4517.56	5017.56	1176.94	5988.18	6488.18	1165.13	6384.39	7084.39
1177.9	1457.49	1166.08	4570.3	1177.9	4445.33	4945.33	1177.9	5991.25	6491.25	1166.08	6380.51	7080.51
1178.86	1457.22	1167.03	4571.23	1178.86	4432.71	4932.71	1178.86	6007.15	6507.15	1167.03	6384.85	7084.85
1179.83	1487.24	1167.99	4547.38	1179.83	4418.97	4918.97	1179.83	6020.44	6520.44	1167.99	6368.5	7068.5
1180.79	1495.29	1168.94	4500.1	1180.79	4452.02	4952.02	1180.79	5978.72	6478.72	1168.94	6376.75	7076.75
1181.76	1483.39	1169.9	4518.63	1181.76	4397.55	4897.55	1181.76	5868.9	6368.9	1169.9	6409.69	7109.69
1182.72	1481.15	1170.85	4524.04	1182.72	4356.78	4856.78	1182.72	5947.91	6447.91	1170.85	6421.9	7121.9
1183.68	1489.06	1171.8	4529.11	1183.68	4354.72	4854.72	1183.68	6032.61	6532.61	1171.8	6438.51	7138.51
1184.65	1496.31	1172.76	4581.41	1184.65	4369.84	4869.84	1184.65	6016.9	6516.9	1172.76	6450.66	7150.66
1185.61	1498.92	1173.71	4603.11	1185.61	4375.77	4875.77	1185.61	5962.21	6462.21	1173.71	6416.99	7116.99
1186.58	1501.06	1174.66	4563.07	1186.58	4374.97	4874.97	1186.58	5916.42	6416.42	1174.66	6346.88	7046.88
1187.54	1456.82	1175.62	4491.58	1187.54	4414.7	4914.7	1187.54	5911.75	6411.75	1175.62	6429.81	7129.81
1188.5	1476.12	1176.57	4412.83	1188.5	4439.82	4939.82	1188.5	5961.35	6461.35	1176.57	6340.67	7040.67
1189.47	1465.13	1177.52	4487.58	1189.47	4397.97	4897.97	1189.47	5983.71	6483.71	1177.52	6356.95	7056.95
1190.43	1504.49	1178.48	4426.65	1190.43	4407.21	4907.21	1190.43	6006.29	6506.29	1178.48	6357.04	7057.04
1191.4	1510.94	1179.43	4412.21	1191.4	4404.33	4904.33	1191.4	6007.25	6507.25	1179.43	6323.92	7023.92
1192.36	1482.32	1180.38	4367.48	1192.36	4392.57	4892.57	1192.36	5952.6	6452.6	1180.38	6276.78	6976.78
1193.32	1495.48	1181.34	4292.89	1193.32	4415.37	4915.37	1193.32	5882.89	6382.89	1181.34	6242.08	6942.08
1194.29	1522.31	1182.29	4291.76	1194.29	4374.26	4874.26	1194.29	5935.63	6435.63	1182.29	6266.62	6966.62
1195.25	1528.99	1183.24	4451.75	1195.25	4390.94	4890.94	1195.25	5913.22	6413.22	1183.24	6289.96	6989.96
1196.21	1479.63	1184.2	4499.3	1196.21	4381.53	4881.53	1196.21	5894.75	6394.75	1184.2	6223.9	6923.9
1197.18	1502.4	1185.15	4366.71	1197.18	4375.88	4875.88	1197.18	5903.91	6403.91	1185.15	6273.88	6973.88
1198.14	1494.79	1186.11	4328.47	1198.14	4350.08	4850.08	1198.14	5919.02	6419.02	1186.11	6259.51	6959.51
1199.11	1480.02	1187.06	4361.36	1199.11	4305.31	4805.31	1199.11	5928.39	6428.39	1187.06	6228.18	6928.18
1200.07	1483.88	1188.01	4380.51	1200.07	4276.71	4776.71	1200.07	5924.65	6424.65	1188.01	6261.96	6961.96
1201.03	1496.74	1188.97	4354.58	1201.03	4289.42	4789.42	1201.03	5916.81	6416.81	1188.97	6330.36	7030.36
1202	1536.29	1189.92	4351.06	1202	4300.46	4800.46	1202	5937.54	6437.54	1189.92	6323.58	7023.58
1202.96	1539.85	1190.87	4478.58	1202.96	4260.48	4760.48	1202.96	5891.69	6391.69	1190.87	6343.2	7043.2
1203.93	1501.04	1191.83	4354.36	1203.93	4275.19	4775.19	1203.93	5911.79	6411.79	1191.83	6286.7	6986.7
1204.89	1496.07	1192.78	4434	1204.89	4273.74	4773.74	1204.89	5875.77	6375.77	1192.78	6334.07	7034.07
1205.85	1530.37	1193.73	4512.77	1205.85	4254.73	4754.73	1205.85	5878.5	6378.5	1193.73	6345.87	7045.87
1206.82	1557.32	1194.69	4438.67	1206.82	4215.63	4715.63	1206.82	5909.05	6409.05	1194.69	6326.4	7026.4
1207.78	1550.58	1195.64	4340.19	1207.78	4223.29	4723.29	1207.78	5892.34	6392.34	1195.64	6317.68	7017.68
1208.75	1519.79	1196.59	4408.56	1208.75	4283.86	4783.86	1208.75	5833.55	6333.55	1196.59	6314.26	7014.26
1209.71	1479.31	1197.55	4440.26	1209.71	4183.62	4683.62	1209.71	5896.6	6396.6	1197.55	6283.88	6983.88
1210.67	1512.8	1198.5	4425.04	1210.67	4220.41	4720.41	1210.67	5880.27	6380.27	1198.5	6283.76	6983.76
1211.64	1497.23	1199.46	4377.89	1211.64	4360.62	4860.62	1211.64	5845.86	6345.86	1199.46	6205.14	6905.14
1212.6	1472.79	1200.41	4438.07	1212.6	4327.8	4827.8	1212.6	5903.16	6403.16	1200.41	6320.06	7020.06
1213.57	1490.26	1201.36	4428.32	1213.57	4305.2	4805.2	1213.57	5907.56	6407.56	1201.36	6271.2	6971.2
1214.53	1497.05	1202.32	4383.3	1214.53	4337.26	4837.26	1214.53	5921.94	6421.94	1202.32	6224.81	6924.81
1215.49	1492.38	1203.27	4357.17	1215.49	4383.18	4883.18	1215.49	5933.13	6433.13	1203.27	6252.13	6952.13
1216.46	1505.76	1204.22	4252.83	1216.46	4415.05	4915.05	1216.46	5903.64	6403.64	1204.22	6253.71	6953.71
1217.42	1479.23	1205.18	4415.29	1217.42	4451.52	4951.52	1217.42	5993.83	6493.83	1205.18	6330.28	7030.28
1218.39	1515.78	1206.13	4408.14	1218.39	4434.74	4934.74	1218.39	5946.1	6446.1	1206.13	6272.67	6972.67
1219.35	1506.86	1207.08	4292.06	1219.35	4383.07	4883.07	1219.35	6035.85	6535.85	1207.08	6229.02	6929.02
1220.31	1490.3	1208.04	4272.32	1220.31	4376.18	4876.18	1220.31	5955.15	6455.15	1208.04	6267.54	6967.54
1221.28	1478.72	1208.99	4334.02	1221.28	4363.77	4863.77	1221.28	5923.74	6423.74	1208.99	6263.4	6963.4
1222.24	1482.65	1209.94	4378.51	1222.24	4336.72	4836.72	1222.24	5912.26	6412.26	1209.94	6253.17	6953.17
1223.2	1485.36	1210.9	4358.88	1223.2	4307.64	4807.64	1223.2	5855.71	6355.71	1210.9	6274.17	6974.17
1224.17	1479.14	1211.85	4343.53	1224.17	4264.53	4764.53	1224.17	5823.65	6323.65	1211.85	6302.51	7002.51
1225.13	1495.14	1212.8	4352.54	1225.13	4184.68	4684.68	1225.13	5946.63	6446.63	1212.8	6303.37	7003.37
1226.1	1466.31	1213.76	4437.55	1226.1	4270.7	4770.7	1226.1	5864.63	6364.63	1213.76	6298.61	6998.61
1227.06	1455.59	1214.71	4432.47	1227.06	4251.99	4751.99	1227.06	5939.62	6439.62	1214.71	6307.1	7007.1
1228.02	1442.51	1215.67	4402.24	1228.02	4237.49	4737.49	1228.02	5919.89	6419.89	1215.67	6316.49	7016.49
1228.99	1477.07	1216.62	4385.2	1228.99	4210.21	4710.21	1228.99	5953.1	6453.1	1216.62	6302.62	7002.62
1229.95	1498.34	1217.57	4399.21	1229.95	4266.37	4766.37	1229.95	5893.39	6393.39	1217.57	6367.8	7067.8
1230.92	1487.41	1218.53	4475.56	1230.92	4344.97	4844.97	1230.92	5818.16	6318.16	1218.53	6433.69	7133.69
1231.88	1470.02	1219.48	4471.76	1231.88	4340.74	4840.74	1231.88	5858.43	6358.43	1219.48	6404.21	7104.21
1232.84	1453.39	1220.43	4429.17	1232.84	4301.33	4801.33	1232.84	5910.06	6410.06	1220.43	6367.68	7067.68
1233.81	1424.2	1221.39	4520.83	1233.81	4315.86	4815.86	1233.81	5966.92	6466.92	1221.39	6304.54	7004.54
1234.77	1454.8	1222.34	4483.31	1234.77	4381.63	4881.63	1234.77	5921.21	6421.21	1222.34	6378.33	7078.33
1235.74	1469.43	1223.29	4385.92	1235.74	4355.11	4855.11	1235.74	5984.3	6484.3	1223.29	6312.04	7012.04
1236.7	1458.38	1224.25	4314.15	1236.7	4388.02	4888.02	1236.7	5984.95	6484.95	1224.25	6319.01	7019.01
1237.66	1449.86	1225.2	4275.69	1237.66	4414.15	4914.15	1237.66	5899.2	6399.2	1225.2	6316.19	7016.19
1238.63	1445.5	1226.15	4357.71	1238.63	4441.69	4941.69	1238.63	5850.41	6350.41	1226.15	6307.1	7007.1
1239.59	1433.64	1227.11	4319.68	1239.59	4449.58	4949.58	1239.59	5874.46	6374.46	1227.11	6321.3	7021.3
1240.56	1419.1	1228.06	4335.93	1240.56	4383.48	4883.48	1240.56	5877.53	6377.53	1228.06	6333.42	7033.42
1241.52	1427.14	1229.01	4286.5	1241.52	4428.87	4928.87	1241.52	5939.29	6439.29	1229.01	6377.15	7077.15
1242.48	1451.67	1229.97	4296.69	1242.48	4355.67	4855.67	1242.48	5918.92	6418.92	1229.97	6412.67	7112.67
1243.45	1411.92	1230.92	4380.56	1243.45	4404.39	4904.39	1243.45	5977.67	6477.67	1230.92	6398.95	7098.95
1244.41	1422.53	1231.88	4467.25	1244.41	4450.64	4950.64	1244.41	5952.58	6452.58	1231.88	6417.77	7117.77
1245.37	1426.82	1232.83	4489.76	1245.37	4452.98	4952.98	1245.37	5998.51	6498.51	1232.83	6450.15	7150.15
1246.34	1415.52	1233.78	4381.22	1246.34	4410.21	4910.21	1246.34	6054.54	6554.54	1233.78	6460.98	7160.98
1247.3	1415.53	1234.74	4363.79	1247.3	4350.36	4850.36	1247.3	6037.01	6537.01	1234.74	6414.92	7114.92
1248.27	1436.48	1235.69	4411.71	1248.27	4309.84	4809.84	1248.27	6010.33	6510.33	1235.69	6370.18	7070.18
1249.23	1445.46	1236.64	4436.44	1249.23	4313.74	4813.74	1249.23	6097.84	6597.84	1236.64	6510.63	7210.63
1250.19	1446.12	1237.6	4464.56	1250.19	4418.4	4918.4	1250.19	5967.41	6467.41	1237.6	6556.33	7256.33
1251.16	1436.81	1238.55	4528.38	1251.16	4404.13	4904.13	1251.16	5994.17	6494.17	1238.55	6549.31	7249.31
1252.12	1461.36	1239.5	4587.3	1252.12	4396.82	4896.82	1252.12	6026.84	6526.84	1239.5	6522.91	7222.91
1253.09	1440.4	1240.46	4536.19	1253.09	4369.52	4869.52	1253.09	5937.49	6437.49	1240.46	6453.97	7153.97
1254.05	1408.09	1241.41	4468.13	1254.05	4377.17	4877.17	1254.05	5979.69	6479.69	1241.41	6472.39	7172.39
1255.01	1403.99	1242.36	4509.41	1255.01	4415.93	4915.93	1255.01	6046.99	6546.99	1242.36	6488.52	7188.52
1255.98	1420.54	1243.32	4514.75	1255.98	4428.34	4928.34	1255.98	5980.33	6480.33	1243.32	6427.53	7127.53
1256.94	1429.39	1244.27	4496.71	1256.94	4421.36	4921.36	1256.94	5990.86	6490.86	1244.27	6456.61	7156.61
1257.91	1458.5	1245.22	4529.38	1257.91	4572.12	5072.12	1257.91	6022.87	6522.87	1245.22	6477.97	7177.97
1258.87	1423.54	1246.18	4562.56	1258.87	4407.13	4907.13	1258.87	6000.67	6500.67	1246.18	6485.41	7185.41
1259.83	1444.28	1247.13	4489.03	1259.83	4424.88	4924.88	1259.83	6083.26	6583.26	1247.13	6416.1	7116.1
1260.8	1446.99	1248.09	4416.32	1260.8	4434.12	4934.12	1260.8	6011.83	6511.83	1248.09	6368.64	7068.64
1261.76	1398.4	1249.04	4551.13	1261.76	4498.83	4998.83	1261.76	5993.72	6493.72	1249.04	6425.27	7125.27
1262.73	1409.69	1249.99	4453.06	1262.73	4514.16	5014.16	1262.73	6038.9	6538.9	1249.99	6472.41	7172.41
1263.69	1459.41	1250.95	4485.5	1263.69	4486.13	4986.13	1263.69	6051.35	6551.35	1250.95	6449.83	7149.83
1264.65	1428.01	1251.9	4488.99	1264.65	4528.03	5028.03	1264.65	6024.83	6524.83	1251.9	6407.33	7107.33
1265.62	1429.14	1252.85	4464.04	1265.62	4513.43	5013.43	1265.62	6052.2	6552.2	1252.85	6320.68	7020.68
1266.58	1408.7	1253.81	4470.18	1266.58	4545.28	5045.28	1266.58	6022.21	6522.21	1253.81	6412.68	7112.68
1267.54	1453.89	1254.76	4511.91	1267.54	4419.24	4919.24	1267.54	5898.04	6398.04	1254.76	6451.08	7151.08
1268.51	1440.81	1255.71	4623.76	1268.51	4457.87	4957.87	1268.51	6022.14	6522.14	1255.71	6497.81	7197.81
1269.47	1420.06	1256.67	4560.19	1269.47	4352.89	4852.89	1269.47	5994.7	6494.7	1256.67	6506.42	7206.42
1270.44	1415.75	1257.62	4540.66	1270.44	4393.61	4893.61	1270.44	5962.06	6462.06	1257.62	6480.55	7180.55
1271.4	1431.78	1258.57	4630.65	1271.4	4473.39	4973.39	1271.4	5990.85	6490.85	1258.57	6476.43	7176.43
1272.36	1437.51	1259.53	4595.54	1272.36	4408.37	4908.37	1272.36	6019.28	6519.28	1259.53	6497.85	7197.85
1273.33	1406.54	1260.48	4524.4	1273.33	4393.76	4893.76	1273.33	6033.35	6533.35	1260.48	6486.37	7186.37
1274.29	1449.34	1261.44	4582.67	1274.29	4296.17	4796.17	1274.29	5939.68	6439.68	1261.44	6535.88	7235.88
1275.26	1457.79	1262.39	4692.49	1275.26	4409.52	4909.52	1275.26	5921.33	6421.33	1262.39	6489.48	7189.48
1276.22	1431.98	1263.34	4646.35	1276.22	4343.74	4843.74	1276.22	5948.93	6448.93	1263.34	6500.69	7200.69
1277.18	1425.86	1264.3	4599.61	1277.18	4408.33	4908.33	1277.18	5966.69	6466.69	1264.3	6488.65	7188.65
1278.15	1443.22	1265.25	4663.6	1278.15	4415.57	4915.57	1278.15	5974.17	6474.17	1265.25	6438.97	7138.97
1279.11	1452.11	1266.2	4664.78	1279.11	4390.45	4890.45	1279.11	6007.36	6507.36	1266.2	6442.92	7142.92
1280.08	1442.92	1267.16	4666.95	1280.08	4427.58	4927.58	1280.08	6010.2	6510.2	1267.16	6453.21	7153.21
1281.04	1439.83	1268.11	4635.03	1281.04	4495.01	4995.01	1281.04	5960.94	6460.94	1268.11	6381.2	7081.2
1282	1464.52	1269.06	4570.67	1282	4472.87	4972.87	1282	6015.05	6515.05	1269.06	6351.99	7051.99
1282.97	1509.05	1270.02	4612.74	1282.97	4546.84	5046.84	1282.97	5995.89	6495.89	1270.02	6394.9	7094.9
1283.93	1448.67	1270.97	4632.43	1283.93	4526.63	5026.63	1283.93	5902.71	6402.71	1270.97	6402.81	7102.81
1284.9	1440.77	1271.92	4479.81	1284.9	4547.01	5047.01	1284.9	5936.5	6436.5	1271.92	6382.93	7082.93
1285.86	1453.84	1272.88	4435.64	1285.86	4506.01	5006.01	1285.86	6040.21	6540.21	1272.88	6361.93	7061.93
1286.82	1460.75	1273.83	4500.16	1286.82	4532.57	5032.57	1286.82	6063.91	6563.91	1273.83	6370.64	7070.64
1287.79	1453.43	1274.78	4526.77	1287.79	4530.68	5030.68	1287.79	6010.57	6510.57	1274.78	6415.44	7115.44
1288.75	1456.66	1275.74	4540.37	1288.75	4505.58	5005.58	1288.75	5949.85	6449.85	1275.74	6470.85	7170.85
1289.71	1476.29	1276.69	4603.36	1289.71	4581.8	5081.8	1289.71	5907.4	6407.4	1276.69	6496.26	7196.26
1290.68	1438.62	1277.65	4628.54	1290.68	4559.02	5059.02	1290.68	5889.11	6389.11	1277.65	6470.4	7170.4
1291.64	1462.11	1278.6	4577.76	1291.64	4494.11	4994.11	1291.64	5889.11	6389.11	1278.6	6400.99	7100.99
1292.61	1584.26	1279.55	4637.18	1292.61	4352.71	4852.71	1292.61	5885.19	6385.19	1279.55	6425.02	7125.02
1293.57	1601.74	1280.51	4660.72	1293.57	4348.94	4848.94	1293.57	5859.96	6359.96	1280.51	6423.75	7123.75
1294.53	1615.47	1281.46	4594.74	1294.53	4351.68	4851.68	1294.53	5856.84	6356.84	1281.46	6363.46	7063.46
1295.5	1593.25	1282.41	4627.88	1295.5	4274.68	4774.68	1295.5	5850.86	6350.86	1282.41	6334.47	7034.47
1296.46	1583.85	1283.37	4664.52	1296.46	4244.45	4744.45	1296.46	5850.76	6350.76	1283.37	6306.51	7006.51
1297.43	1592.07	1284.32	4607.38	1297.43	4264.77	4764.77	1297.43	5886.28	6386.28	1284.32	6345.89	7045.89
1298.39	1589.57	1285.27	4638.63	1298.39	4309.13	4809.13	1298.39	5913	6413	1285.27	6398.34	7098.34
1299.35	1571.4	1286.23	4665.18	1299.35	4367.52	4867.52	1299.35	5855.9	6355.9	1286.23	6339.69	7039.69
1300.32	1578.6	1287.18	4627.49	1300.32	4287.08	4787.08	1300.32	5822.93	6322.93	1287.18	6440.55	7140.55
1301.28	1580.13	1288.13	4653.01	1301.28	4410.2	4910.2	1301.28	5870.44	6370.44	1288.13	6350.93	7050.93
1302.25	1604.32	1289.09	4705.62	1302.25	4424.14	4924.14	1302.25	5784.03	6284.03	1289.09	6348.9	7048.9
1303.21	1599.9	1290.04	4699.28	1303.21	4326.69	4826.69	1303.21	5859.82	6359.82	1290.04	6353.66	7053.66
1304.17	1581.24	1290.99	4663.6	1304.17	4343.95	4843.95	1304.17	5883.71	6383.71	1290.99	6319.93	7019.93
1305.14	1573	1291.95	4453.69	1305.14	4417.87	4917.87	1305.14	5830.9	6330.9	1291.95	6315.84	7015.84
1306.1	1584.49	1292.9	4546	1306.1	4431.83	4931.83	1306.1	5853.7	6353.7	1292.9	6318.21	7018.21
1307.07	1594.75	1293.86	4555.73	1307.07	4399.17	4899.17	1307.07	5954.72	6454.72	1293.86	6289.17	6989.17
1308.03	1572.17	1294.81	4349.96	1308.03	4427.01	4927.01	1308.03	5878.74	6378.74	1294.81	6307.46	7007.46
1308.99	1558.19	1295.76	4509.11	1308.99	4416.06	4916.06	1308.99	5895.42	6395.42	1295.76	6254.72	6954.72
1309.96	1582.85	1296.72	4471.47	1309.96	4502.98	5002.98	1309.96	5894.63	6394.63	1296.72	6425.54	7125.54
1310.92	1549.98	1297.67	4462.25	1310.92	4399.15	4899.15	1310.92	5855.27	6355.27	1297.67	6419.77	7119.77
1311.88	1559.07	1298.62	4434.88	1311.88	4430.41	4930.41	1311.88	5813.6	6313.6	1298.62	6413.19	7113.19
1312.85	1579.12	1299.58	4384.92	1312.85	4484.87	4984.87	1312.85	5910.55	6410.55	1299.58	6417.07	7117.07
1313.81	1584.32	1300.53	4430.87	1313.81	4500.3	5000.3	1313.81	5985.33	6485.33	1300.53	6391.64	7091.64
1314.78	1588.02	1301.48	4639.24	1314.78	4486.81	4986.81	1314.78	5937.1	6437.1	1301.48	6419.88	7119.88
1315.74	1600.53	1302.44	4572.69	1315.74	4457.85	4957.85	1315.74	5924.41	6424.41	1302.44	6552.38	7252.38
1316.7	1580.62	1303.39	4661.72	1316.7	4429.45	4929.45	1316.7	6076.41	6576.41	1303.39	6503.07	7203.07
1317.67	1580.08	1304.34	4566.7	1317.67	4408.39	4908.39	1317.67	6135.05	6635.05	1304.34	6475.37	7175.37
1318.63	1584.58	1305.3	4622.31	1318.63	4508.38	5008.38	1318.63	6097.3	6597.3	1305.3	6531.1	7231.1
1319.6	1579.02	1306.25	4693.45	1319.6	4506.34	5006.34	1319.6	6206.81	6706.81	1306.25	6599.25	7299.25
1320.56	1584.21	1307.21	4674.83	1320.56	4460.98	4960.98	1320.56	6229.92	6729.92	1307.21	6549.24	7249.24
1321.52	1577.83	1308.16	4635.42	1321.52	4457.38	4957.38	1321.52	6220.16	6720.16	1308.16	6542.39	7242.39
1322.49	1579.42	1309.11	4701.5	1322.49	4492.16	4992.16	1322.49	6253.45	6753.45	1309.11	6605.83	7305.83
1323.45	1595.14	1310.07	4741.17	1323.45	4502.22	5002.22	1323.45	6281.37	6781.37	1310.07	6633.25	7333.25
1324.42	1584.73	1311.02	4798.54	1324.42	4492.7	4992.7	1324.42	6233.49	6733.49	1311.02	6577.04	7277.04
1325.38	1565.2	1311.97	4699.98	1325.38	4624.1	5124.1	1325.38	6256.19	6756.19	1311.97	6518.25	7218.25
1326.34	1537.12	1312.93	4729.7	1326.34	4574.73	5074.73	1326.34	6105.21	6605.21	1312.93	6606.33	7306.33
1327.31	1557.22	1313.88	4768.64	1327.31	4543.99	5043.99	1327.31	6122.25	6622.25	1313.88	6492.02	7192.02
1328.27	1552.33	1314.83	4726.93	1328.27	4673.45	5173.45	1328.27	6012.27	6512.27	1314.83	6536.69	7236.69
1329.24	1583.15	1315.79	4638.1	1329.24	4635.33	5135.33	1329.24	6049.46	6549.46	1315.79	6525.17	7225.17
1330.2	1582.99	1316.74	4585.33	1330.2	4627.61	5127.61	1330.2	6104.82	6604.82	1316.74	6541.51	7241.51
1331.16	1553.14	1317.69	4623.13	1331.16	4680.62	5180.62	1331.16	6091.97	6591.97	1317.69	6516.84	7216.84
1332.13	1545.02	1318.65	4725.71	1332.13	4643.79	5143.79	1332.13	6061.17	6561.17	1318.65	6426.22	7126.22
1333.09	1551.45	1319.6	4615.89	1333.09	4571.18	5071.18	1333.09	6030.19	6530.19	1319.6	6514.48	7214.48
1334.06	1584.04	1320.55	4692.36	1334.06	4620.92	5120.92	1334.06	6035.13	6535.13	1320.55	6558.16	7258.16
1335.02	1574.93	1321.51	4689.49	1335.02	4600.2	5100.2	1335.02	6066.29	6566.29	1321.51	6617.13	7317.13
1335.98	1579.69	1322.46	4674.46	1335.98	4568.08	5068.08	1335.98	6076.15	6576.15	1322.46	6561.56	7261.56
1336.95	1557.66	1323.42	4752.02	1336.95	4583.84	5083.84	1336.95	6097.74	6597.74	1323.42	6559.99	7259.99
1337.91	1541.87	1324.37	4724.36	1337.91	4620.7	5120.7	1337.91	6042.02	6542.02	1324.37	6559.02	7259.02
1338.87	1567.12	1325.32	4769.67	1338.87	4576.99	5076.99	1338.87	6027.93	6527.93	1325.32	6578.69	7278.69
1339.84	1574.56	1326.28	4675.22	1339.84	4521.72	5021.72	1339.84	6079.17	6579.17	1326.28	6626.91	7326.91
1340.8	1536.13	1327.23	4711.67	1340.8	4547.98	5047.98	1340.8	6101.41	6601.41	1327.23	6670.74	7370.74
1341.77	1555.74	1328.18	4757.73	1341.77	4556.03	5056.03	1341.77	6080.87	6580.87	1328.18	6686.01	7386.01
1342.73	1547.68	1329.14	4789.27	1342.73	4625.86	5125.86	1342.73	6054.28	6554.28	1329.14	6654.5	7354.5
1343.69	1512.81	1330.09	4809.79	1343.69	4599.82	5099.82	1343.69	6112.03	6612.03	1330.09	6664.1	7364.1
1344.66	1532.05	1331.04	4833.13	1344.66	4532	5032	1344.66	6122.98	6622.98	1331.04	6669.77	7369.77
1345.62	1534.33	1332	4855.51	1345.62	4620.4	5120.4	1345.62	6077.99	6577.99	1332	6654.74	7354.74
1346.59	1559.85	1332.95	4801.84	1346.59	4635.4	5135.4	1346.59	6052.93	6552.93	1332.95	6647.66	7347.66
1347.55	1578.75	1333.9	4895.72	1347.55	4680.86	5180.86	1347.55	6050.76	6550.76	1333.9	6612.65	7312.65
1348.51	1560.74	1334.86	4855.01	1348.51	4733.89	5233.89	1348.51	6040.44	6540.44	1334.86	6626.66	7326.66
1349.48	1531.8	1335.81	4878.22	1349.48	4701.45	5201.45	1349.48	6023.95	6523.95	1335.81	6701.92	7401.92
1350.44	1537.72	1336.76	4896.02	1350.44	4760.19	5260.19	1350.44	6043.25	6543.25	1336.76	6630.02	7330.02
1351.41	1539.55	1337.72	4837.23	1351.41	4857.74	5357.74	1351.41	6090.24	6590.24	1337.72	6617.37	7317.37
1352.37	1554.01	1338.67	4720.91	1352.37	4880.24	5380.24	1352.37	6138.72	6638.72	1338.67	6637.78	7337.78
1353.33	1531.51	1339.63	4643.1	1353.33	4833.16	5333.16	1353.33	6111.82	6611.82	1339.63	6681.25	7381.25
1354.3	1563.41	1340.58	4680.14	1354.3	4814.49	5314.49	1354.3	6188.4	6688.4	1340.58	6678.8	7378.8
1355.26	1525.95	1341.53	4703.03	1355.26	4910.35	5410.35	1355.26	6176.55	6676.55	1341.53	6670.9	7370.9
1356.23	1515.7	1342.49	4720.17	1356.23	4954.63	5454.63	1356.23	6168.67	6668.67	1342.49	6644.57	7344.57
1357.19	1559.16	1343.44	4815.21	1357.19	4908.36	5408.36	1357.19	6184.41	6684.41	1343.44	6632.01	7332.01
1358.15	1565.16	1344.39	4846.62	1358.15	4874.03	5374.03	1358.15	6183.35	6683.35	1344.39	6689.57	7389.57
1359.12	1530.55	1345.35	4830.22	1359.12	4849.3	5349.3	1359.12	6255.79	6755.79	1345.35	6785.18	7485.18
1360.08	1572.75	1346.3	4824.47	1360.08	4798.03	5298.03	1360.08	6241.31	6741.31	1346.3	6806.23	7506.23
1361.04	1536.01	1347.25	4860.41	1361.04	4958.52	5458.52	1361.04	6234.28	6734.28	1347.25	6799.67	7499.67
1362.01	1579.89	1348.21	4959.89	1362.01	4865.72	5365.72	1362.01	6173.17	6673.17	1348.21	6750.7	7450.7
1362.97	1540.42	1349.16	4948.5	1362.97	4782.36	5282.36	1362.97	6177.13	6677.13	1349.16	6783.28	7483.28
1363.94	1508.29	1350.11	4908.41	1363.94	4818.39	5318.39	1363.94	6216.39	6716.39	1350.11	6786.58	7486.58
1364.9	1513.74	1351.07	4917.67	1364.9	4852.7	5352.7	1364.9	6219.97	6719.97	1351.07	6779.02	7479.02
1365.86	1532.51	1352.02	4960.05	1365.86	4839.13	5339.13	1365.86	6196.67	6696.67	1352.02	6805.91	7505.91
1366.83	1533.96	1352.97	5034.2	1366.83	4832.23	5332.23	1366.83	6207.44	6707.44	1352.97	6834.45	7534.45
1367.79	1518.08	1353.93	5070.99	1367.79	4854.65	5354.65	1367.79	6272.01	6772.01	1353.93	6799.73	7499.73
1368.76	1532.3	1354.88	5053.69	1368.76	4910.8	5410.8	1368.76	6343.29	6843.29	1354.88	6781.71	7481.71
1369.72	1558.02	1355.84	5096.36	1369.72	4853.9	5353.9	1369.72	6178.76	6678.76	1355.84	6847.77	7547.77
1370.68	1531.19	1356.79	5111.52	1370.68	4864.53	5364.53	1370.68	6182.88	6682.88	1356.79	6776.7	7476.7
1371.65	1528.11	1357.74	4934.1	1371.65	4832.08	5332.08	1371.65	6235.24	6735.24	1357.74	6741.45	7441.45
1372.61	1535.41	1358.7	4979.44	1372.61	4835.22	5335.22	1372.61	6255.83	6755.83	1358.7	6729.21	7429.21
1373.58	1536.77	1359.65	5007.79	1373.58	4830.52	5330.52	1373.58	6246.31	6746.31	1359.65	6733.75	7433.75
1374.54	1539.49	1360.6	5054.96	1374.54	4823.24	5323.24	1374.54	6212.28	6712.28	1360.6	6720.6	7420.6
1375.5	1553.16	1361.56	5000.19	1375.5	4857.4	5357.4	1375.5	6191.07	6691.07	1361.56	6696.75	7396.75
1376.47	1566.38	1362.51	4890.17	1376.47	4909.64	5409.64	1376.47	6229.34	6729.34	1362.51	6687.88	7387.88
1377.43	1556.49	1363.46	4953.15	1377.43	4893.76	5393.76	1377.43	6260.24	6760.24	1363.46	6607.92	7307.92
1378.4	1512.87	1364.42	4962.15	1378.4	4983.83	5483.83	1378.4	6270.49	6770.49	1364.42	6701.67	7401.67
1379.36	1568.07	1365.37	4968.92	1379.36	4916.4	5416.4	1379.36	6195	6695	1365.37	6795.21	7495.21
1380.32	1546.88	1366.32	4911.41	1380.32	4889.69	5389.69	1380.32	6234.33	6734.33	1366.32	6773.24	7473.24
1381.29	1550.15	1367.28	4976.65	1381.29	4860.42	5360.42	1381.29	6184.39	6684.39	1367.28	6816	7516
1382.25	1549.3	1368.23	4971.51	1382.25	4804.41	5304.41	1382.25	6215.71	6715.71	1368.23	6796.49	7496.49
1383.21	1545.23	1369.19	5013.52	1383.21	4821.75	5321.75	1383.21	6253.6	6753.6	1369.19	6756.67	7456.67
1384.18	1555.08	1370.14	5092.88	1384.18	4883.17	5383.17	1384.18	6233.65	6733.65	1370.14	6776.63	7476.63
1385.14	1565.05	1371.09	5054.68	1385.14	4862.7	5362.7	1385.14	6238.76	6738.76	1371.09	6825.57	7525.57
1386.11	1546.72	1372.05	4955.95	1386.11	4822.33	5322.33	1386.11	6248.59	6748.59	1372.05	6843.13	7543.13
1387.07	1530.25	1373	5092.63	1387.07	4824.39	5324.39	1387.07	6162.85	6662.85	1373	6804.88	7504.88
1388.03	1541.69	1373.95	5024.12	1388.03	4833.17	5333.17	1388.03	6198.59	6698.59	1373.95	6771.67	7471.67
1389	1578.91	1374.91	5055.01	1389	4719.68	5219.68	1389	6195.83	6695.83	1374.91	6826.47	7526.47
1389.96	1578.8	1375.86	4984.76	1389.96	4832.42	5332.42	1389.96	6227.46	6727.46	1375.86	6807.53	7507.53
1390.93	1568.56	1376.81	5013.33	1390.93	4845.85	5345.85	1390.93	6217.2	6717.2	1376.81	6762.21	7462.21
1391.89	1554.52	1377.77	5037.88	1391.89	4830.77	5330.77	1391.89	6232.76	6732.76	1377.77	6738.63	7438.63
1392.85	1565.44	1378.72	5009.64	1392.85	4854.21	5354.21	1392.85	6224.69	6724.69	1378.72	6740.5	7440.5
1393.82	1587.84	1379.67	5081.94	1393.82	4893.84	5393.84	1393.82	6185.08	6685.08	1379.67	6742.3	7442.3
1394.78	1562.97	1380.63	5016.07	1394.78	4967.85	5467.85	1394.78	6257.03	6757.03	1380.63	6730.63	7430.63
1395.75	1568.34	1381.58	5039.4	1395.75	4985.23	5485.23	1395.75	6293.49	6793.49	1381.58	6738.11	7438.11
1396.71	1558.75	1382.53	4952.48	1396.71	4976.86	5476.86	1396.71	6195.3	6695.3	1382.53	6775.91	7475.91
1397.67	1547.49	1383.49	4949.84	1397.67	4978.67	5478.67	1397.67	6289.71	6789.71	1383.49	6788.75	7488.75
1398.64	1562.69	1384.44	4992.27	1398.64	5016.63	5516.63	1398.64	6286.87	6786.87	1384.44	6791.21	7491.21
1399.6	1579.62	1385.4	4996.31	1399.6	4924.21	5424.21	1399.6	6195.07	6695.07	1385.4	6746.7	7446.7
1400.57	1579.05	1386.35	4943.94	1400.57	4903.1	5403.1	1400.57	6209.83	6709.83	1386.35	6736.53	7436.53
1401.53	1552.38	1387.3	4907.67	1401.53	4977.33	5477.33	1401.53	6306.89	6806.89	1387.3	6757.06	7457.06
1402.49	1549.42	1388.26	4961.13	1402.49	5012.2	5512.2	1402.49	6325.32	6825.32	1388.26	6773.32	7473.32
1403.46	1594.59	1389.21	4982.54	1403.46	4935.91	5435.91	1403.46	6229.22	6729.22	1389.21	6769.95	7469.95
1404.42	1595.22	1390.16	4862.51	1404.42	4835.17	5335.17	1404.42	6178.22	6678.22	1390.16	6748.88	7448.88
1405.38	1586.35	1391.12	5034.09	1405.38	4850.41	5350.41	1405.38	6208.04	6708.04	1391.12	6846.28	7546.28
1406.35	1576.17	1392.07	5036.85	1406.35	4820.24	5320.24	1406.35	6328.28	6828.28	1392.07	6767.83	7467.83
1407.31	1546.88	1393.02	4979.06	1407.31	4863.3	5363.3	1407.31	6163.82	6663.82	1393.02	6755.75	7455.75
1408.28	1585.55	1393.98	5020.28	1408.28	4822.34	5322.34	1408.28	6247.16	6747.16	1393.98	6805.29	7505.29
1409.24	1594.27	1394.93	5099.31	1409.24	4831.15	5331.15	1409.24	6252.15	6752.15	1394.93	6824.77	7524.77
1410.2	1595.77	1395.88	5063.25	1410.2	4859.93	5359.93	1410.2	6263.31	6763.31	1395.88	6832.99	7532.99
1411.17	1613.6	1396.84	4988.48	1411.17	4918.33	5418.33	1411.17	6268.5	6768.5	1396.84	6807.98	7507.98
1412.13	1619.29	1397.79	4983.74	1412.13	4925.52	5425.52	1412.13	6234.01	6734.01	1397.79	6793.48	7493.48
1413.1	1601.25	1398.74	5122.1	1413.1	4806.57	5306.57	1413.1	6231.94	6731.94	1398.74	6842.01	7542.01
1414.06	1619.88	1399.7	5052.25	1414.06	4857.79	5357.79	1414.06	6189.79	6689.79	1399.7	6764.17	7464.17
1415.02	1596.69	1400.65	4965.57	1415.02	4852.51	5352.51	1415.02	6320.7	6820.7	1400.65	6787.2	7487.2
1415.99	1602.69	1401.61	4926.36	1415.99	4912.77	5412.77	1415.99	6252.88	6752.88	1401.61	6767.83	7467.83
1416.95	1592.92	1402.56	4939.21	1416.95	4911.21	5411.21	1416.95	6215.02	6715.02	1402.56	6755.57	7455.57
1417.92	1603.35	1403.51	4944.34	1417.92	4912.08	5412.08	1417.92	6266.34	6766.34	1403.51	6803.95	7503.95
1418.88	1610.17	1404.47	4903.5	1418.88	4963.25	5463.25	1418.88	6279.72	6779.72	1404.47	6834.43	7534.43
1419.84	1595.72	1405.42	4943.92	1419.84	5001.35	5501.35	1419.84	6223.84	6723.84	1405.42	6789.78	7489.78
1420.81	1572.08	1406.37	4921.69	1420.81	4960.92	5460.92	1420.81	6241.64	6741.64	1406.37	6763.3	7463.3
1421.77	1559.15	1407.33	4870.54	1421.77	4945.62	5445.62	1421.77	6330.16	6830.16	1407.33	6802.12	7502.12
1422.74	1566.43	1408.28	4957.49	1422.74	5072.18	5572.18	1422.74	6294.81	6794.81	1408.28	6803.37	7503.37
1423.7	1604.82	1409.23	4942.22	1423.7	5055.14	5555.14	1423.7	6286.02	6786.02	1409.23	6807.6	7507.6
1424.66	1634.89	1410.19	4878.55	1424.66	5026.32	5526.32	1424.66	6290.45	6790.45	1410.19	6859.01	7559.01
1425.63	1598.34	1411.14	4900.63	1425.63	4949.23	5449.23	1425.63	6351.64	6851.64	1411.14	6771.8	7471.8
1426.59	1566.01	1412.09	4963.44	1426.59	5001.18	5501.18	1426.59	6341.64	6841.64	1412.09	6850	7550
1427.55	1602.32	1413.05	4929.2	1427.55	5007.25	5507.25	1427.55	6280.14	6780.14	1413.05	6866.88	7566.88
1428.52	1598.14	1414	4980.56	1428.52	5041.55	5541.55	1428.52	6340.73	6840.73	1414	6832.42	7532.42
1429.48	1574.8	1414.95	4888.25	1429.48	5034.93	5534.93	1429.48	6277.76	6777.76	1414.95	6863.71	7563.71
1430.45	1594.82	1415.91	4999.38	1430.45	4995.88	5495.88	1430.45	6217.28	6717.28	1415.91	6903.84	7603.84
1431.41	1629.14	1416.86	4963.64	1431.41	4980.83	5480.83	1431.41	6340.24	6840.24	1416.86	6886.29	7586.29
1432.37	1606.75	1417.82	5063.16	1432.37	4966.4	5466.4	1432.37	6358.76	6858.76	1417.82	6900.38	7600.38
1433.34	1599.6	1418.77	5084.07	1433.34	5006.86	5506.86	1433.34	6306.45	6806.45	1418.77	6886.28	7586.28
1434.3	1611.6	1419.72	4985.46	1434.3	4954.03	5454.03	1434.3	6328.45	6828.45	1419.72	6975.39	7675.39
1435.27	1582.73	1420.68	4984.83	1435.27	5003.13	5503.13	1435.27	6242.78	6742.78	1420.68	6952.96	7652.96
1436.23	1583.15	1421.63	5148.26	1436.23	5013.92	5513.92	1436.23	6279.01	6779.01	1421.63	6906.64	7606.64
1437.19	1567.52	1422.58	5085.68	1437.19	5070	5570	1437.19	6306.84	6806.84	1422.58	6904.02	7604.02
1438.16	1571.39	1423.54	5032.3	1438.16	5112.1	5612.1	1438.16	6332.14	6832.14	1423.54	6902.82	7602.82
1439.12	1567.58	1424.49	5031.8	1439.12	5112.61	5612.61	1439.12	6377.04	6877.04	1424.49	6875.52	7575.52
1440.09	1556.58	1425.44	5057.77	1440.09	5053.98	5553.98	1440.09	6416.99	6916.99	1425.44	6868.24	7568.24
1441.05	1563.25	1426.4	5088.87	1441.05	5018.86	5518.86	1441.05	6407.47	6907.47	1426.4	6862.65	7562.65
1442.01	1576.37	1427.35	4984.49	1442.01	5128.84	5628.84	1442.01	6355.63	6855.63	1427.35	6823.22	7523.22
1442.98	1578.47	1428.3	4976	1442.98	5204.75	5704.75	1442.98	6344.34	6844.34	1428.3	6977.27	7677.27
1443.94	1545.38	1429.26	5068.75	1443.94	5135.54	5635.54	1443.94	6383.01	6883.01	1429.26	6928.33	7628.33
1444.91	1584.81	1430.21	4938.46	1444.91	5120.01	5620.01	1444.91	6430.64	6930.64	1430.21	6896.48	7596.48
1445.87	1569.25	1431.17	5069.5	1445.87	5176.49	5676.49	1445.87	6429.3	6929.3	1431.17	6907.94	7607.94
1446.83	1612.12	1432.12	4942.88	1446.83	5176.39	5676.39	1446.83	6391.3	6891.3	1432.12	6868.18	7568.18
1447.8	1589.31	1433.07	5018.86	1447.8	5118.53	5618.53	1447.8	6435.13	6935.13	1433.07	6947.43	7647.43
1448.76	1557.11	1434.03	5019.04	1448.76	5126.81	5626.81	1448.76	6434.17	6934.17	1434.03	6980.73	7680.73
1449.72	1558.41	1434.98	5040.76	1449.72	5137.71	5637.71	1449.72	6414.2	6914.2	1434.98	6970.09	7670.09
1450.69	1555.52	1435.93	5176.85	1450.69	5062.25	5562.25	1450.69	6451.94	6951.94	1435.93	6988.93	7688.93
1451.65	1538.38	1436.89	5209.2	1451.65	5004.54	5504.54	1451.65	6470.25	6970.25	1436.89	6961.13	7661.13
1452.62	1555.11	1437.84	5094.64	1452.62	5053.65	5553.65	1452.62	6441.88	6941.88	1437.84	6919.97	7619.97
1453.58	1506.29	1438.79	5093.38	1453.58	5034.09	5534.09	1453.58	6424.44	6924.44	1438.79	6906.4	7606.4
1454.54	1530.93	1439.75	5122.08	1454.54	5032.63	5532.63	1454.54	6413.2	6913.2	1439.75	7038.64	7738.64
1455.51	1493.58	1440.7	5070.21	1455.51	5099.48	5599.48	1455.51	6397.23	6897.23	1440.7	7042.5	7742.5
1456.47	1515.68	1441.65	5216.9	1456.47	5099.47	5599.47	1456.47	6439.05	6939.05	1441.65	7074.41	7774.41
1457.44	1535.92	1442.61	5218.59	1457.44	5069.57	5569.57	1457.44	6360.31	6860.31	1442.61	7002.7	7702.7
1458.4	1526.21	1443.56	5188.99	1458.4	5061.86	5561.86	1458.4	6342.32	6842.32	1443.56	6986.29	7686.29
1459.36	1498.11	1444.51	5203.29	1459.36	5144.9	5644.9	1459.36	6418.89	6918.89	1444.51	7064.88	7764.88
1460.33	1512.51	1445.47	5203.23	1460.33	5200.14	5700.14	1460.33	6465.73	6965.73	1445.47	7084.98	7784.98
1461.29	1560.66	1446.42	5189.74	1461.29	5144.49	5644.49	1461.29	6423.73	6923.73	1446.42	6987.28	7687.28
1462.26	1512.46	1447.38	5216.07	1462.26	5218.75	5718.75	1462.26	6385.72	6885.72	1447.38	6949.71	7649.71
1463.22	1507.64	1448.33	5184.36	1463.22	5218.83	5718.83	1463.22	6560.23	7060.23	1448.33	6965.81	7665.81
1464.18	1522.3	1449.28	5051.13	1464.18	5258.22	5758.22	1464.18	6468.44	6968.44	1449.28	6911.91	7611.91
1465.15	1534.52	1450.24	5027.81	1465.15	5243.27	5743.27	1465.15	6357.64	6857.64	1450.24	6972.25	7672.25
1466.11	1542.7	1451.19	5186.65	1466.11	5195.23	5695.23	1466.11	6455.42	6955.42	1451.19	6935.85	7635.85
1467.08	1539.9	1452.14	5125.27	1467.08	5219.79	5719.79	1467.08	6493.34	6993.34	1452.14	6855.68	7555.68
1468.04	1519.28	1453.1	5096.41	1468.04	5274.9	5774.9	1468.04	6394.36	6894.36	1453.1	6910.98	7610.98
1469	1509.31	1454.05	5064.38	1469	5295.97	5795.97	1469	6385.16	6885.16	1454.05	6973.53	7673.53
1469.97	1530.41	1455	5058.27	1469.97	5227.79	5727.79	1469.97	6469.03	6969.03	1455	6982.83	7682.83
1470.93	1547.09	1455.96	5159.46	1470.93	5136	5636	1470.93	6487.83	6987.83	1455.96	6993.88	7693.88
1471.9	1524.58	1456.91	5209.34	1471.9	5157.95	5657.95	1471.9	6443.33	6943.33	1456.91	6986.95	7686.95
1472.86	1535.07	1457.86	5107.1	1472.86	5196.38	5696.38	1472.86	6345.42	6845.42	1457.86	6992.37	7692.37
1473.82	1524.89	1458.82	5197.93	1473.82	5197.45	5697.45	1473.82	6436.17	6936.17	1458.82	6963.94	7663.94
1474.79	1523.3	1459.77	5239.59	1474.79	5217.61	5717.61	1474.79	6450.83	6950.83	1459.77	7094.47	7794.47
1475.75	1515.53	1460.72	5186.13	1475.75	5187.72	5687.72	1475.75	6489.68	6989.68	1460.72	7088.67	7788.67
1476.71	1513.05	1461.68	5154.76	1476.71	5164.96	5664.96	1476.71	6522.08	7022.08	1461.68	7032.58	7732.58
1477.68	1507.15	1462.63	5203.62	1477.68	5109.64	5609.64	1477.68	6521.28	7021.28	1462.63	7074.16	7774.16
1478.64	1499.24	1463.59	5203.48	1478.64	5072.52	5572.52	1478.64	6475.18	6975.18	1463.59	7052.58	7752.58
1479.61	1506.44	1464.54	5166.25	1479.61	5073.77	5573.77	1479.61	6451.42	6951.42	1464.54	7005.08	7705.08
1480.57	1518.58	1465.49	5238.35	1480.57	5124.55	5624.55	1480.57	6468.78	6968.78	1465.49	7014.56	7714.56
1481.53	1520.19	1466.45	5204.94	1481.53	5205.52	5705.52	1481.53	6468.88	6968.88	1466.45	7040.32	7740.32
1482.5	1536.03	1467.4	5138.81	1482.5	5213.8	5713.8	1482.5	6456.74	6956.74	1467.4	7061.37	7761.37
1483.46	1551.47	1468.35	5227.28	1483.46	5140.73	5640.73	1483.46	6503.81	7003.81	1468.35	7038.49	7738.49
1484.43	1539.6	1469.31	5265.98	1484.43	5159.5	5659.5	1484.43	6410.79	6910.79	1469.31	6974.01	7674.01
1485.39	1502.86	1470.26	5209.85	1485.39	5168.58	5668.58	1485.39	6476.51	6976.51	1470.26	7037.82	7737.82
1486.35	1519.21	1471.21	5129.73	1486.35	5215.28	5715.28	1486.35	6440.01	6940.01	1471.21	6999.48	7699.48
1487.32	1506.47	1472.17	5163.8	1487.32	5235.31	5735.31	1487.32	6422.42	6922.42	1472.17	6950.53	7650.53
1488.28	1520.49	1473.12	5211.46	1488.28	5200.63	5700.63	1488.28	6427.53	6927.53	1473.12	6935.2	7635.2
1489.25	1541.92	1474.07	5126.9	1489.25	5201.33	5701.33	1489.25	6444.5	6944.5	1474.07	6949.23	7649.23
1490.21	1524.73	1475.03	5047.11	1490.21	5292.41	5792.41	1490.21	6445.38	6945.38	1475.03	6948.88	7648.88
1491.17	1506.81	1475.98	5046.42	1491.17	5320.75	5820.75	1491.17	6460.06	6960.06	1475.98	6950.3	7650.3
1492.14	1546.17	1476.94	5187.94	1492.14	5219.09	5719.09	1492.14	6515.82	7015.82	1476.94	6983.18	7683.18
1493.1	1560.57	1477.89	5147.11	1493.1	5281.51	5781.51	1493.1	6499.63	6999.63	1477.89	6980.63	7680.63
1494.07	1463.05	1478.84	5111.31	1494.07	5250.2	5750.2	1494.07	6413.78	6913.78	1478.84	7042.45	7742.45
1495.03	1512.35	1479.8	5114.04	1495.03	5196.24	5696.24	1495.03	6449	6949	1479.8	7040.92	7740.92
1495.99	1554.68	1480.75	5206.88	1495.99	5181.68	5681.68	1495.99	6399.25	6899.25	1480.75	7000.51	7700.51
1496.96	1537.28	1481.7	5228.2	1496.96	5182.11	5682.11	1496.96	6317.42	6817.42	1481.7	6931.69	7631.69
1497.92	1526.86	1482.66	5177.7	1497.92	5164.55	5664.55	1497.92	6390.7	6890.7	1482.66	7046.16	7746.16
1498.88	1516.01	1483.61	5195.4	1498.88	5137.68	5637.68	1498.88	6454.52	6954.52	1483.61	7047.82	7747.82
1499.85	1533.07	1484.56	5130.74	1499.85	5109.45	5609.45	1499.85	6486.13	6986.13	1484.56	7018.38	7718.38
1500.81	1553.67	1485.52	5193.07	1500.81	5109.6	5609.6	1500.81	6500.06	7000.06	1485.52	7039.67	7739.67
1501.78	1529.3	1486.47	5196.71	1501.78	5150.8	5650.8	1501.78	6463.13	6963.13	1486.47	7055.24	7755.24
1502.74	1492.26	1487.42	5320.49	1502.74	5181.55	5681.55	1502.74	6414.19	6914.19	1487.42	7028.54	7728.54
1503.7	1519.43	1488.38	5242.62	1503.7	5146.27	5646.27	1503.7	6463.77	6963.77	1488.38	6975.4	7675.4
1504.67	1516.46	1489.33	5245.36	1504.67	5129.35	5629.35	1504.67	6390.47	6890.47	1489.33	6988.41	7688.41
1505.63	1545.73	1490.28	5233.34	1505.63	5068.55	5568.55	1505.63	6502.1	7002.1	1490.28	7057.25	7757.25
1506.6	1528.33	1491.24	5193.45	1506.6	5132.07	5632.07	1506.6	6441.33	6941.33	1491.24	7001.75	7701.75
1507.56	1543.84	1492.19	5198.28	1507.56	5220.13	5720.13	1507.56	6442.69	6942.69	1492.19	6963.66	7663.66
1508.52	1564.26	1493.15	5198.16	1508.52	5232.34	5732.34	1508.52	6456.41	6956.41	1493.15	6968.31	7668.31
1509.49	1549.64	1494.1	5133.34	1509.49	5202.28	5702.28	1509.49	6440.51	6940.51	1494.1	7027.35	7727.35
1510.45	1527.63	1495.05	5111.27	1510.45	5229.51	5729.51	1510.45	6412.84	6912.84	1495.05	6980.82	7680.82
1511.42	1520.73	1496.01	5151.74	1511.42	5247.15	5747.15	1511.42	6410.01	6910.01	1496.01	6951.51	7651.51
1512.38	1525.83	1496.96	5129.33	1512.38	5218.64	5718.64	1512.38	6449.02	6949.02	1496.96	6993.14	7693.14
1513.34	1527.6	1497.91	5019.78	1513.34	5226.16	5726.16	1513.34	6456.1	6956.1	1497.91	6963.57	7663.57
1514.31	1518	1498.87	5007.2	1514.31	5234.22	5734.22	1514.31	6348.14	6848.14	1498.87	6954.83	7654.83
1515.27	1550.84	1499.82	5048.91	1515.27	5187.52	5687.52	1515.27	6404.7	6904.7	1499.82	6915.11	7615.11
1516.24	1536.03	1500.77	5057.36	1516.24	5246.27	5746.27	1516.24	6438.63	6938.63	1500.77	6975.06	7675.06
1517.2	1541.06	1501.73	5067.13	1517.2	5194.63	5694.63	1517.2	6349.38	6849.38	1501.73	7028.07	7728.07
1518.16	1525.85	1502.68	5156.92	1518.16	5229.79	5729.79	1518.16	6395	6895	1502.68	6960.34	7660.34
1519.13	1524.58	1503.63	5236.04	1519.13	5287.54	5787.54	1519.13	6485.24	6985.24	1503.63	7026.86	7726.86
1520.09	1522.72	1504.59	5124.44	1520.09	5127.73	5627.73	1520.09	6508.3	7008.3	1504.59	7070.65	7770.65
1521.05	1523.5	1505.54	4997.07	1521.05	5090.33	5590.33	1521.05	6505.28	7005.28	1505.54	7112.84	7812.84
1522.02	1538.54	1506.49	5093.94	1522.02	5119.23	5619.23	1522.02	6516.85	7016.85	1506.49	7140.8	7840.8
1522.98	1548.94	1507.45	5166.65	1522.98	5064.72	5564.72	1522.98	6487.21	6987.21	1507.45	7119.42	7819.42
1523.95	1539.24	1508.4	5206.59	1523.95	5045.06	5545.06	1523.95	6436.63	6936.63	1508.4	7073.9	7773.9
1524.91	1537.13	1509.36	5168.88	1524.91	5140.76	5640.76	1524.91	6482.55	6982.55	1509.36	7041.77	7741.77
1525.87	1542.15	1510.31	5186.66	1525.87	5269.05	5769.05	1525.87	6451.61	6951.61	1510.31	7033.78	7733.78
1526.84	1537.47	1511.26	5235.96	1526.84	5200.37	5700.37	1526.84	6419.98	6919.98	1511.26	7061.72	7761.72
1527.8	1540.4	1512.22	5108.56	1527.8	5172.78	5672.78	1527.8	6492.35	6992.35	1512.22	6968.82	7668.82
1528.77	1537.56	1513.17	5117.69	1528.77	5269.99	5769.99	1528.77	6393.13	6893.13	1513.17	7066.06	7766.06
1529.73	1559.15	1514.12	5261.24	1529.73	5267.1	5767.1	1529.73	6449.09	6949.09	1514.12	6993.43	7693.43
1530.69	1550.69	1515.08	5115.01	1530.69	5193.24	5693.24	1530.69	6441.31	6941.31	1515.08	6985.26	7685.26
1531.66	1546.78	1516.03	5239.75	1531.66	5227.98	5727.98	1531.66	6434.65	6934.65	1516.03	6950.92	7650.92
1532.62	1555.51	1516.98	5127.16	1532.62	5246.9	5746.9	1532.62	6426.04	6926.04	1516.98	6952.37	7652.37
1533.59	1560.31	1517.94	5129.62	1533.59	5331.69	5831.69	1533.59	6418.68	6918.68	1517.94	7010.93	7710.93
1534.55	1571.84	1518.89	5086.17	1534.55	5409.61	5909.61	1534.55	6439.91	6939.91	1518.89	7044.08	7744.08
1535.51	1592.29	1519.84	4958.58	1535.51	5268.55	5768.55	1535.51	6473.06	6973.06	1519.84	7038.54	7738.54
1536.48	1570.89	1520.8	4945.97	1536.48	5316.4	5816.4	1536.48	6501.29	7001.29	1520.8	7046.38	7746.38
1537.44	1569.72	1521.75	5062.32	1537.44	5278.39	5778.39	1537.44	6504.45	7004.45	1521.75	7030.16	7730.16
1538.41	1564.03	1522.7	5041.78	1538.41	5347.68	5847.68	1538.41	6580.1	7080.1	1522.7	7023.56	7723.56
1539.37	1563.59	1523.66	5012.85	1539.37	5254.3	5754.3	1539.37	6520.11	7020.11	1523.66	6997.18	7697.18
1540.33	1546.15	1524.61	5109.9	1540.33	5203.48	5703.48	1540.33	6493.27	6993.27	1524.61	7049.36	7749.36
1541.3	1600.63	1525.57	5136.17	1541.3	5333.66	5833.66	1541.3	6573.92	7073.92	1525.57	7079.93	7779.93
1542.26	1580.36	1526.52	5098.84	1542.26	5309.75	5809.75	1542.26	6496.8	6996.8	1526.52	7110.43	7810.43
1543.22	1565.27	1527.47	5122.01	1543.22	5264.04	5764.04	1543.22	6449.31	6949.31	1527.47	7146.33	7846.33
1544.19	1559.27	1528.43	5133.81	1544.19	5236.06	5736.06	1544.19	6441.67	6941.67	1528.43	7160	7860
1545.15	1559.9	1529.38	5125.36	1545.15	5205.96	5705.96	1545.15	6421.71	6921.71	1529.38	7138.68	7838.68
1546.12	1584.42	1530.33	5145.35	1546.12	5205.61	5705.61	1546.12	6435.22	6935.22	1530.33	7127.01	7827.01
1547.08	1592.67	1531.29	5173.55	1547.08	5219.25	5719.25	1547.08	6486.96	6986.96	1531.29	7138.25	7838.25
1548.04	1592.09	1532.24	5160.32	1548.04	5236.59	5736.59	1548.04	6541.88	7041.88	1532.24	7061.81	7761.81
1549.01	1563.45	1533.19	5245.15	1549.01	5291.49	5791.49	1549.01	6534.4	7034.4	1533.19	7042.47	7742.47
1549.97	1595.03	1534.15	5290.13	1549.97	5294.33	5794.33	1549.97	6561.87	7061.87	1534.15	7096.11	7796.11
1550.94	1575.77	1535.1	5305.35	1550.94	5243.42	5743.42	1550.94	6516.47	7016.47	1535.1	7092.82	7792.82
1551.9	1608.3	1536.05	5121.37	1551.9	5225.42	5725.42	1551.9	6525.97	7025.97	1536.05	7120.85	7820.85
1552.86	1587.32	1537.01	5146.59	1552.86	5269.1	5769.1	1552.86	6585.87	7085.87	1537.01	7092.93	7792.93
1553.83	1593.16	1537.96	5177.57	1553.83	5354.12	5854.12	1553.83	6573.5	7073.5	1537.96	7061.92	7761.92
1554.79	1600.36	1538.92	5100.85	1554.79	5419.42	5919.42	1554.79	6525.83	7025.83	1538.92	7022.49	7722.49
1555.76	1603.32	1539.87	5054.57	1555.76	5444.13	5944.13	1555.76	6521.59	7021.59	1539.87	6979.64	7679.64
1556.72	1588.54	1540.82	5128.48	1556.72	5420.44	5920.44	1556.72	6497.83	6997.83	1540.82	7008.12	7708.12
1557.68	1561.18	1541.78	5187.99	1557.68	5375.87	5875.87	1557.68	6465.52	6965.52	1541.78	7097.02	7797.02
1558.65	1576.6	1542.73	5161.44	1558.65	5400.88	5900.88	1558.65	6566.43	7066.43	1542.73	7109.47	7809.47
1559.61	1583.35	1543.68	5179.85	1559.61	5462.22	5962.22	1559.61	6604.59	7104.59	1543.68	7075.21	7775.21
1560.58	1566.45	1544.64	5156.63	1560.58	5214.82	5714.82	1560.58	6579.64	7079.64	1544.64	7067.23	7767.23
1561.54	1592.91	1545.59	5141.4	1561.54	5376.23	5876.23	1561.54	6523.17	7023.17	1545.59	7133.79	7833.79
1562.5	1581.98	1546.54	5211.13	1562.5	5327.7	5827.7	1562.5	6495.95	6995.95	1546.54	7190.2	7890.2
1563.47	1623.74	1547.5	5160.44	1563.47	5432.42	5932.42	1563.47	6598.54	7098.54	1547.5	7129.86	7829.86
1564.43	1573.22	1548.45	5207.17	1564.43	5378.46	5878.46	1564.43	6612.99	7112.99	1548.45	7180.68	7880.68
1565.39	1585.92	1549.4	5228.27	1565.39	5338.53	5838.53	1565.39	6603.49	7103.49	1549.4	7148.5	7848.5
1566.36	1591.58	1550.36	5193.66	1566.36	5320.46	5820.46	1566.36	6581.72	7081.72	1550.36	7121.94	7821.94
1567.32	1585.04	1551.31	5275.56	1567.32	5330.19	5830.19	1567.32	6518.25	7018.25	1551.31	7180.49	7880.49
1568.29	1585.15	1552.26	5313.16	1568.29	5312.14	5812.14	1568.29	6472.15	6972.15	1552.26	7238.69	7938.69
1569.25	1585.62	1553.22	5364.73	1569.25	5298.08	5798.08	1569.25	6513.32	7013.32	1553.22	7228.55	7928.55
1570.21	1604.29	1554.17	5365.04	1570.21	5370.66	5870.66	1570.21	6567.65	7067.65	1554.17	7203.03	7903.03
1571.18	1606.25	1555.13	5461.2	1571.18	5301.99	5801.99	1571.18	6529.91	7029.91	1555.13	7175.88	7875.88
1572.14	1570.21	1556.08	5381.94	1572.14	5357.51	5857.51	1572.14	6540.8	7040.8	1556.08	7133.41	7833.41
1573.11	1577.98	1557.03	5394.45	1573.11	5394.24	5894.24	1573.11	6553.84	7053.84	1557.03	7101.06	7801.06
1574.07	1580.43	1557.99	5341.5	1574.07	5400.31	5900.31	1574.07	6572.54	7072.54	1557.99	7122.42	7822.42
1575.03	1574.82	1558.94	5364.88	1575.03	5336.34	5836.34	1575.03	6519.23	7019.23	1558.94	7170.79	7870.79
1576	1591.75	1559.89	5448.24	1576	5436.85	5936.85	1576	6538.87	7038.87	1559.89	7228.07	7928.07
1576.96	1582.59	1560.85	5430.65	1576.96	5494.17	5994.17	1576.96	6634.47	7134.47	1560.85	7177.05	7877.05
1577.93	1557.66	1561.8	5317.36	1577.93	5464.14	5964.14	1577.93	6597.66	7097.66	1561.8	7168.06	7868.06
1578.89	1540.59	1562.75	5249.97	1578.89	5493.98	5993.98	1578.89	6599.42	7099.42	1562.75	7211.24	7911.24
1579.85	1545.02	1563.71	5364.38	1579.85	5498.34	5998.34	1579.85	6627.73	7127.73	1563.71	7184.61	7884.61
1580.82	1550	1564.66	5348.6	1580.82	5465.25	5965.25	1580.82	6630.56	7130.56	1564.66	7146.06	7846.06
1581.78	1550.32	1565.61	5218.73	1581.78	5494.57	5994.57	1581.78	6681.07	7181.07	1565.61	7209.11	7909.11
1582.75	1587.84	1566.57	5266.88	1582.75	5427.89	5927.89	1582.75	6642.01	7142.01	1566.57	7220.54	7920.54
1583.71	1593.12	1567.52	5288.11	1583.71	5495.63	5995.63	1583.71	6654.13	7154.13	1567.52	7198.81	7898.81
1584.67	1584.66	1568.47	5317.48	1584.67	5430.71	5930.71	1584.67	6647.24	7147.24	1568.47	7293.43	7993.43
1585.64	1595.21	1569.43	5314.79	1585.64	5492.04	5992.04	1585.64	6621.73	7121.73	1569.43	7199	7899
1586.6	1581.54	1570.38	5273.73	1586.6	5438.31	5938.31	1586.6	6593.06	7093.06	1570.38	7255.05	7955.05
1587.56	1587.09	1571.34	5281.02	1587.56	5478.58	5978.58	1587.56	6670.14	7170.14	1571.34	7205.15	7905.15
1588.53	1589.07	1572.29	5360.27	1588.53	5482.94	5982.94	1588.53	6654.33	7154.33	1572.29	7262.01	7962.01
1589.49	1569.84	1573.24	5387.08	1589.49	5393.76	5893.76	1589.49	6561.28	7061.28	1573.24	7264.88	7964.88
1590.46	1563.58	1574.2	5417.56	1590.46	5366.39	5866.39	1590.46	6559.71	7059.71	1574.2	7288.07	7988.07
1591.42	1568.68	1575.15	5436.01	1591.42	5350.2	5850.2	1591.42	6644.88	7144.88	1575.15	7328.3	8028.3
1592.38	1564.53	1576.1	5485.32	1592.38	5389.86	5889.86	1592.38	6673.36	7173.36	1576.1	7343.81	8043.81
1593.35	1545.92	1577.06	5474.68	1593.35	5493.2	5993.2	1593.35	6596.69	7096.69	1577.06	7324.89	8024.89
1594.31	1535.86	1578.01	5492.11	1594.31	5465.19	5965.19	1594.31	6572.2	7072.2	1578.01	7260.49	7960.49
1595.28	1571.92	1578.96	5543.79	1595.28	5438.92	5938.92	1595.28	6711.74	7211.74	1578.96	7212.3	7912.3
1596.24	1584.34	1579.92	5575.35	1596.24	5530.2	6030.2	1596.24	6628.05	7128.05	1579.92	7190.66	7890.66
1597.2	1550.11	1580.87	5553.65	1597.2	5512.53	6012.53	1597.2	6708.09	7208.09	1580.87	7267.5	7967.5
1598.17	1527.28	1581.82	5460.1	1598.17	5466.9	5966.9	1598.17	6624.38	7124.38	1581.82	7213.36	7913.36
1599.13	1554.2	1582.78	5356.16	1599.13	5504.74	6004.74	1599.13	6508.24	7008.24	1582.78	7240.7	7940.7
1600.1	1579.25	1583.73	5428.15	1600.1	5608.8	6108.8	1600.1	6640.57	7140.57	1583.73	7193.52	7893.52
1601.06	1562.26	1584.68	5534.3	1601.06	5512.08	6012.08	1601.06	6664.72	7164.72	1584.68	7199.77	7899.77
1602.02	1560.71	1585.64	5426.23	1602.02	5606.99	6106.99	1602.02	6656.87	7156.87	1585.64	7269.85	7969.85
1602.99	1577.99	1586.59	5377.12	1602.99	5716.7	6216.7	1602.99	6565.26	7065.26	1586.59	7291.54	7991.54
1603.95	1597.33	1587.55	5388.72	1603.95	5690.41	6190.41	1603.95	6528.46	7028.46	1587.55	7252.71	7952.71
1604.92	1599.96	1588.5	5397.73	1604.92	5626.06	6126.06	1604.92	6606.07	7106.07	1588.5	7223.14	7923.14
1605.88	1567.88	1589.45	5396.56	1605.88	5609.83	6109.83	1605.88	6644.45	7144.45	1589.45	7262.18	7962.18
1606.84	1533.05	1590.41	5495.59	1606.84	5600.63	6100.63	1606.84	6605.34	7105.34	1590.41	7318.19	8018.19
1607.81	1556.78	1591.36	5522.75	1607.81	5531.97	6031.97	1607.81	6617.63	7117.63	1591.36	7258.49	7958.49
1608.77	1538.24	1592.31	5430.09	1608.77	5477.58	5977.58	1608.77	6707.71	7207.71	1592.31	7322.08	8022.08
1609.74	1531.12	1593.27	5406.42	1609.74	5364.37	5864.37	1609.74	6659.43	7159.43	1593.27	7263.42	7963.42
1610.7	1574.62	1594.22	5413.92	1610.7	5543.74	6043.74	1610.7	6624.78	7124.78	1594.22	7337.1	8037.1
1611.66	1595.46	1595.17	5482.21	1611.66	5539.11	6039.11	1611.66	6670.87	7170.87	1595.17	7307.72	8007.72
1612.63	1561.56	1596.13	5392.09	1612.63	5446.31	5946.31	1612.63	6644.78	7144.78	1596.13	7279.22	7979.22
1613.59	1556.79	1597.08	5461.17	1613.59	5432.16	5932.16	1613.59	6625.29	7125.29	1597.08	7376.79	8076.79
1614.55	1553.53	1598.03	5568.15	1614.55	5465.13	5965.13	1614.55	6579.34	7079.34	1598.03	7373.06	8073.06
1615.52	1546.23	1598.99	5589.15	1615.52	5439.4	5939.4	1615.52	6565.64	7065.64	1598.99	7308.68	8008.68
1616.48	1546.17	1599.94	5602.82	1616.48	5420.16	5920.16	1616.48	6629.83	7129.83	1599.94	7279.49	7979.49
1617.45	1538.86	1600.9	5531.17	1617.45	5460.72	5960.72	1617.45	6628.33	7128.33	1600.9	7311.06	8011.06
1618.41	1523.15	1601.85	5485.78	1618.41	5524.35	6024.35	1618.41	6572.41	7072.41	1601.85	7315.53	8015.53
1619.37	1526.82	1602.8	5520.38	1619.37	5568.42	6068.42	1619.37	6632.16	7132.16	1602.8	7241.66	7941.66
1620.34	1547.56	1603.76	5489.99	1620.34	5592.66	6092.66	1620.34	6648.31	7148.31	1603.76	7229.85	7929.85
1621.3	1569.88	1604.71	5394.45	1621.3	5719.22	6219.22	1621.3	6625.09	7125.09	1604.71	7204.92	7904.92
1622.27	1527.99	1605.66	5513.59	1622.27	5577.28	6077.28	1622.27	6562.9	7062.9	1605.66	7243.24	7943.24
1623.23	1528.65	1606.62	5447.4	1623.23	5532.82	6032.82	1623.23	6570.9	7070.9	1606.62	7231.07	7931.07
1624.19	1543.13	1607.57	5391.41	1624.19	5552.34	6052.34	1624.19	6591.01	7091.01	1607.57	7267.14	7967.14
1625.16	1516.14	1608.52	5414.96	1625.16	5612.29	6112.29	1625.16	6628.99	7128.99	1608.52	7209.68	7909.68
1626.12	1548.34	1609.48	5427.25	1626.12	5664.47	6164.47	1626.12	6748.7	7248.7	1609.48	7270.72	7970.72
1627.09	1537.9	1610.43	5355.63	1627.09	5659.12	6159.12	1627.09	6697.33	7197.33	1610.43	7350.51	8050.51
1628.05	1530.19	1611.38	5441.42	1628.05	5621.34	6121.34	1628.05	6650.07	7150.07	1611.38	7341.26	8041.26
1629.01	1547.41	1612.34	5423.09	1629.01	5623.85	6123.85	1629.01	6665.6	7165.6	1612.34	7319.92	8019.92
1629.98	1530.86	1613.29	5360.23	1629.98	5626.37	6126.37	1629.98	6646.71	7146.71	1613.29	7305.49	8005.49
1630.94	1523.08	1614.24	5412.33	1630.94	5623.38	6123.38	1630.94	6643.93	7143.93	1614.24	7294.48	7994.48
1631.91	1554.45	1615.2	5449.45	1631.91	5587.87	6087.87	1631.91	6662.69	7162.69	1615.2	7319.68	8019.68
1632.87	1529.53	1616.15	5413.11	1632.87	5480.62	5980.62	1632.87	6607.62	7107.62	1616.15	7340.14	8040.14
1633.83	1532.58	1617.11	5417.47	1633.83	5551.49	6051.49	1633.83	6720.55	7220.55	1617.11	7300.83	8000.83
1634.8	1534.3	1618.06	5388.4	1634.8	5502.09	6002.09	1634.8	6672.3	7172.3	1618.06	7241.49	7941.49
1635.76	1530.1	1619.01	5316.67	1635.76	5437.78	5937.78	1635.76	6642.44	7142.44	1619.01	7308.64	8008.64
1636.72	1549.37	1619.97	5474.23	1636.72	5547.44	6047.44	1636.72	6649.18	7149.18	1619.97	7318.02	8018.02
1637.69	1553.43	1620.92	5511.84	1637.69	5496.55	5996.55	1637.69	6682.74	7182.74	1620.92	7289.98	7989.98
1638.65	1569.5	1621.87	5552.76	1638.65	5372.04	5872.04	1638.65	6728.71	7228.71	1621.87	7258.67	7958.67
1639.62	1558.1	1622.83	5495.14	1639.62	5486.76	5986.76	1639.62	6683.85	7183.85	1622.83	7332.88	8032.88
1640.58	1541.42	1623.78	5511.5	1640.58	5472.79	5972.79	1640.58	6623.23	7123.23	1623.78	7297.45	7997.45
1641.54	1548.79	1624.73	5546.34	1641.54	5465.01	5965.01	1641.54	6616.22	7116.22	1624.73	7252.15	7952.15
1642.51	1544.14	1625.69	5519.09	1642.51	5516.42	6016.42	1642.51	6642.7	7142.7	1625.69	7259.47	7959.47
1643.47	1547.09	1626.64	5515.65	1643.47	5582.49	6082.49	1643.47	6625.28	7125.28	1626.64	7245.24	7945.24
1644.44	1552.56	1627.59	5440.52	1644.44	5585.21	6085.21	1644.44	6614.08	7114.08	1627.59	7231.04	7931.04
1645.4	1541.89	1628.55	5362.58	1645.4	5584.59	6084.59	1645.4	6623.3	7123.3	1628.55	7259.46	7959.46
1646.36	1561.6	1629.5	5388.5	1646.36	5678.15	6178.15	1646.36	6552.44	7052.44	1629.5	7256.23	7956.23
1647.33	1549.13	1630.45	5412.28	1647.33	5545.88	6045.88	1647.33	6590.78	7090.78	1630.45	7281.15	7981.15
1648.29	1536.67	1631.41	5383.73	1648.29	5593.55	6093.55	1648.29	6589.02	7089.02	1631.41	7262.96	7962.96
1649.26	1545.75	1632.36	5374.58	1649.26	5608.65	6108.65	1649.26	6549.37	7049.37	1632.36	7254.35	7954.35
1650.22	1536.71	1633.32	5350.53	1650.22	5517.55	6017.55	1650.22	6644.63	7144.63	1633.32	7298.26	7998.26
1651.18	1552.89	1634.27	5336.28	1651.18	5660.89	6160.89	1651.18	6598.68	7098.68	1634.27	7316.03	8016.03
1652.15	1541.17	1635.22	5316.77	1652.15	5672.08	6172.08	1652.15	6622.32	7122.32	1635.22	7317.04	8017.04
1653.11	1534.04	1636.18	5333.88	1653.11	5619.79	6119.79	1653.11	6672.77	7172.77	1636.18	7364.3	8064.3
1654.08	1538.51	1637.13	5363.4	1654.08	5576.04	6076.04	1654.08	6634.48	7134.48	1637.13	7298.7	7998.7
1655.04	1538.82	1638.08	5369.68	1655.04	5546.7	6046.7	1655.04	6597.49	7097.49	1638.08	7261.3	7961.3
1656	1566.9	1639.04	5431.46	1656	5567.16	6067.16	1656	6635.25	7135.25	1639.04	7301.18	8001.18
1656.97	1578.55	1639.99	5366.64	1656.97	5568.41	6068.41	1656.97	6670.33	7170.33	1639.99	7305.15	8005.15
1657.93	1559.28	1640.94	5336.11	1657.93	5553.52	6053.52	1657.93	6687.04	7187.04	1640.94	7288.81	7988.81
1658.89	1544.05	1641.9	5429.83	1658.89	5548.44	6048.44	1658.89	6681.9	7181.9	1641.9	7329.29	8029.29
1659.86	1524.35	1642.85	5368.14	1659.86	5502.25	6002.25	1659.86	6618.31	7118.31	1642.85	7371.86	8071.86
1660.82	1523.95	1643.8	5377.89	1660.82	5515.06	6015.06	1660.82	6649.27	7149.27	1643.8	7393.42	8093.42
1661.79	1546.19	1644.76	5332.23	1661.79	5555.22	6055.22	1661.79	6690.89	7190.89	1644.76	7367.21	8067.21
1662.75	1567.25	1645.71	5399.03	1662.75	5683.86	6183.86	1662.75	6681.28	7181.28	1645.71	7388.86	8088.86
1663.71	1551.75	1646.67	5410.12	1663.71	5585.57	6085.57	1663.71	6724.17	7224.17	1646.67	7253.9	7953.9
1664.68	1515.6	1647.62	5382.92	1664.68	5575.73	6075.73	1664.68	6668.57	7168.57	1647.62	7240.46	7940.46
1665.64	1576.71	1648.57	5343.13	1665.64	5634.75	6134.75	1665.64	6579.42	7079.42	1648.57	7259.92	7959.92
1666.61	1550.75	1649.53	5332.79	1666.61	5583.3	6083.3	1666.61	6619.17	7119.17	1649.53	7284.83	7984.83
1667.57	1537.47	1650.48	5461.13	1667.57	5637.61	6137.61	1667.57	6565.74	7065.74	1650.48	7299.13	7999.13
1668.53	1549.58	1651.43	5346.46	1668.53	5627.36	6127.36	1668.53	6607.88	7107.88	1651.43	7231.11	7931.11
1669.5	1557.58	1652.39	5231.44	1669.5	5651.72	6151.72	1669.5	6664.49	7164.49	1652.39	7273.13	7973.13
1670.46	1559.01	1653.34	5225.01	1670.46	5758.67	6258.67	1670.46	6730.2	7230.2	1653.34	7310.78	8010.78
1671.43	1544.15	1654.29	5313.91	1671.43	5789.53	6289.53	1671.43	6720.75	7220.75	1654.29	7302.66	8002.66
1672.39	1544.74	1655.25	5267.5	1672.39	5748.64	6248.64	1672.39	6651.36	7151.36	1655.25	7321.86	8021.86
1673.35	1567.54	1656.2	5264.1	1673.35	5729.31	6229.31	1673.35	6655.06	7155.06	1656.2	7333.8	8033.8
1674.32	1549.42	1657.15	5295.46	1674.32	5668.73	6168.73	1674.32	6642.84	7142.84	1657.15	7327.11	8027.11
1675.28	1557.8	1658.11	5306.22	1675.28	5687.93	6187.93	1675.28	6613.47	7113.47	1658.11	7316.35	8016.35
1676.25	1582.73	1659.06	5305.67	1676.25	5700.7	6200.7	1676.25	6725.35	7225.35	1659.06	7368.37	8068.37
1677.21	1568.15	1660.01	5262.54	1677.21	5713.22	6213.22	1677.21	6716.08	7216.08	1660.01	7466.01	8166.01
1678.17	1568.7	1660.97	5207.73	1678.17	5650.83	6150.83	1678.17	6675.05	7175.05	1660.97	7398.46	8098.46
1679.14	1585.02	1661.92	5241.05	1679.14	5651.27	6151.27	1679.14	6739.06	7239.06	1661.92	7416.91	8116.91
1680.1	1583.84	1662.88	5295.68	1680.1	5706.25	6206.25	1680.1	6729.2	7229.2	1662.88	7507.11	8207.11
1681.06	1588.41	1663.83	5256.02	1681.06	5573.99	6073.99	1681.06	6783.28	7283.28	1663.83	7503.92	8203.92
1682.03	1567.02	1664.78	5277.79	1682.03	5586.05	6086.05	1682.03	6705.49	7205.49	1664.78	7445.04	8145.04
1682.99	1547.86	1665.74	5393.89	1682.99	5709.06	6209.06	1682.99	6731.74	7231.74	1665.74	7385.16	8085.16
1683.96	1565.19	1666.69	5406.92	1683.96	5669.6	6169.6	1683.96	6741.48	7241.48	1666.69	7364.29	8064.29
1684.92	1568.36	1667.64	5393.45	1684.92	5622	6122	1684.92	6663.86	7163.86	1667.64	7353.03	8053.03
1685.88	1575.84	1668.6	5404.26	1685.88	5681.21	6181.21	1685.88	6671.03	7171.03	1668.6	7379.97	8079.97
1686.85	1569.4	1669.55	5354.04	1686.85	5695.13	6195.13	1686.85	6734.64	7234.64	1669.55	7372.66	8072.66
1687.81	1536.66	1670.5	5348.47	1687.81	5691.29	6191.29	1687.81	6710.37	7210.37	1670.5	7306.36	8006.36
1688.78	1571.19	1671.46	5346.88	1688.78	5773.56	6273.56	1688.78	6666.16	7166.16	1671.46	7351.42	8051.42
1689.74	1600.62	1672.41	5317.21	1689.74	5701.19	6201.19	1689.74	6590.98	7090.98	1672.41	7413.51	8113.51
1690.7	1585.81	1673.36	5294.82	1690.7	5686.73	6186.73	1690.7	6601.55	7101.55	1673.36	7415.38	8115.38
1691.67	1594.03	1674.32	5257.71	1691.67	5716.91	6216.91	1691.67	6724.7	7224.7	1674.32	7420.38	8120.38
1692.63	1585.07	1675.27	5216.4	1692.63	5822.1	6322.1	1692.63	6705.62	7205.62	1675.27	7294.12	7994.12
1693.6	1557.13	1676.22	5279.7	1693.6	5730.24	6230.24	1693.6	6727.26	7227.26	1676.22	7363.71	8063.71
1694.56	1553	1677.18	5368.54	1694.56	5858.27	6358.27	1694.56	6734.8	7234.8	1677.18	7345.26	8045.26
1695.52	1600.43	1678.13	5373.68	1695.52	5895.73	6395.73	1695.52	6743.16	7243.16	1678.13	7379	8079
1696.49	1567.75	1679.09	5290.04	1696.49	5819.32	6319.32	1696.49	6786.65	7286.65	1679.09	7358.9	8058.9
1697.45	1556.51	1680.04	5349.57	1697.45	5788.98	6288.98	1697.45	6752.89	7252.89	1680.04	7374.23	8074.23
1698.42	1550.04	1680.99	5297.26	1698.42	5758.45	6258.45	1698.42	6739.41	7239.41	1680.99	7475.09	8175.09
1699.38	1532.63	1681.95	5348.66	1699.38	5787.32	6287.32	1699.38	6701.22	7201.22	1681.95	7491.99	8191.99
1700.34	1553.36	1682.9	5349.73	1700.34	5766.22	6266.22	1700.34	6711.44	7211.44	1682.9	7472.91	8172.91
1701.31	1590.37	1683.85	5330.2	1701.31	5727.45	6227.45	1701.31	6716.11	7216.11	1683.85	7515.25	8215.25
1702.27	1586.78	1684.81	5370.34	1702.27	5761.16	6261.16	1702.27	6669.46	7169.46	1684.81	7512.29	8212.29
1703.23	1561.78	1685.76	5444.06	1703.23	5780.89	6280.89	1703.23	6683.35	7183.35	1685.76	7439.85	8139.85
1704.2	1552.44	1686.71	5470.53	1704.2	5768.39	6268.39	1704.2	6715.44	7215.44	1686.71	7464.65	8164.65
1705.16	1563.08	1687.67	5388.81	1705.16	5740.32	6240.32	1705.16	6779.46	7279.46	1687.67	7520.26	8220.26
1706.13	1575.44	1688.62	5397.97	1706.13	5826.57	6326.57	1706.13	6865.13	7365.13	1688.62	7536.27	8236.27
1707.09	1522.91	1689.57	5419.19	1707.09	5750.71	6250.71	1707.09	6730.28	7230.28	1689.57	7473.58	8173.58
1708.05	1531.88	1690.53	5466.88	1708.05	5795.74	6295.74	1708.05	6664.09	7164.09	1690.53	7469.4	8169.4
1709.02	1559.08	1691.48	5486.89	1709.02	5796.01	6296.01	1709.02	6768.02	7268.02	1691.48	7498.16	8198.16
1709.98	1554.53	1692.43	5457.61	1709.98	5891.17	6391.17	1709.98	6819.91	7319.91	1692.43	7481.31	8181.31
1710.95	1578.04	1693.39	5458.27	1710.95	5809.56	6309.56	1710.95	6736.1	7236.1	1693.39	7413.49	8113.49
1711.91	1555.5	1694.34	5440.99	1711.91	5930.97	6430.97	1711.91	6793.98	7293.98	1694.34	7368.23	8068.23
1712.87	1551.91	1695.3	5451.35	1712.87	5913.39	6413.39	1712.87	6823.2	7323.2	1695.3	7403.44	8103.44
1713.84	1539.77	1696.25	5491.88	1713.84	5897.42	6397.42	1713.84	6807.64	7307.64	1696.25	7478.33	8178.33
1714.8	1530.41	1697.2	5436.82	1714.8	5961.35	6461.35	1714.8	6833.07	7333.07	1697.2	7480.93	8180.93
1715.77	1542.82	1698.16	5370.08	1715.77	6008.19	6508.19	1715.77	6881.92	7381.92	1698.16	7455.97	8155.97
1716.73	1544.42	1699.11	5382.66	1716.73	5989.32	6489.32	1716.73	6870.69	7370.69	1699.11	7468.49	8168.49
1717.69	1526.01	1700.06	5331.47	1717.69	5940.56	6440.56	1717.69	6826.2	7326.2	1700.06	7515.94	8215.94
1718.66	1528.88	1701.02	5348.81	1718.66	5902.59	6402.59	1718.66	6812.06	7312.06	1701.02	7546.31	8246.31
1719.62	1565.94	1701.97	5308.44	1719.62	5884.96	6384.96	1719.62	6800.03	7300.03	1701.97	7541.82	8241.82
1720.59	1591.03	1702.92	5433.87	1720.59	5865.1	6365.1	1720.59	6818.53	7318.53	1702.92	7628.18	8328.18
1721.55	1531.68	1703.88	5548.46	1721.55	5874.55	6374.55	1721.55	6881.95	7381.95	1703.88	7663.25	8363.25
1722.51	1541.53	1704.83	5566.08	1722.51	5959.8	6459.8	1722.51	6934.46	7434.46	1704.83	7515.22	8215.22
1723.48	1512.65	1705.78	5496.67	1723.48	5846.25	6346.25	1723.48	6742.38	7242.38	1705.78	7550.19	8250.19
1724.44	1534.82	1706.74	5521.74	1724.44	5827.82	6327.82	1724.44	6820.03	7320.03	1706.74	7532.32	8232.32
1725.41	1527.72	1707.69	5556.28	1725.41	5885.03	6385.03	1725.41	6787.23	7287.23	1707.69	7694.87	8394.87
1726.37	1534.34	1708.65	5546.93	1726.37	5803.22	6303.22	1726.37	6897.38	7397.38	1708.65	7650.97	8350.97
1727.33	1508.48	1709.6	5483.57	1727.33	5804.33	6304.33	1727.33	6844.86	7344.86	1709.6	7672.33	8372.33
1728.3	1503.86	1710.55	5456.37	1728.3	5914.87	6414.87	1728.3	6798.45	7298.45	1710.55	7592.83	8292.83
1729.26	1562.43	1711.51	5484.32	1729.26	5843.85	6343.85	1729.26	6832.7	7332.7	1711.51	7625.98	8325.98
1730.22	1561.67	1712.46	5498.94	1730.22	5857.2	6357.2	1730.22	6877.5	7377.5	1712.46	7603.49	8303.49
1731.19	1556.85	1713.41	5509.7	1731.19	5899.35	6399.35	1731.19	6823.35	7323.35	1713.41	7541.66	8241.66
1732.15	1560.3	1714.37	5488.7	1732.15	5877.39	6377.39	1732.15	6785.93	7285.93	1714.37	7506.69	8206.69
1733.12	1538.66	1715.32	5504.52	1733.12	5852.82	6352.82	1733.12	6825.42	7325.42	1715.32	7535.99	8235.99
1734.08	1554.22	1716.27	5544.09	1734.08	5931.97	6431.97	1734.08	6861.95	7361.95	1716.27	7572.85	8272.85
1735.04	1581.22	1717.23	5524.39	1735.04	6025.78	6525.78	1735.04	6853.49	7353.49	1717.23	7521.85	8221.85
1736.01	1531.5	1718.18	5511.96	1736.01	5965.94	6465.94	1736.01	6802.08	7302.08	1718.18	7493.25	8193.25
1736.97	1552.54	1719.13	5441.45	1736.97	6027.74	6527.74	1736.97	6817.81	7317.81	1719.13	7570.7	8270.7
1737.94	1527.1	1720.09	5448.1	1737.94	6018.75	6518.75	1737.94	6895.43	7395.43	1720.09	7635.69	8335.69
1738.9	1528.03	1721.04	5450	1738.9	5987.58	6487.58	1738.9	6767.71	7267.71	1721.04	7549.58	8249.58
1739.86	1498.87	1721.99	5437.07	1739.86	5971.65	6471.65	1739.86	6881.89	7381.89	1721.99	7548.21	8248.21
1740.83	1524.76	1722.95	5489.18	1740.83	5920.5	6420.5	1740.83	6842.02	7342.02	1722.95	7587.73	8287.73
1741.79	1506.53	1723.9	5484.46	1741.79	5934.42	6434.42	1741.79	6826.38	7326.38	1723.9	7651.93	8351.93
1742.76	1533.83	1724.86	5454.56	1742.76	5967.25	6467.25	1742.76	6957.65	7457.65	1724.86	7578.36	8278.36
1743.72	1537.28	1725.81	5529.2	1743.72	5944.34	6444.34	1743.72	6980.61	7480.61	1725.81	7542.18	8242.18
1744.68	1530.33	1726.76	5553	1744.68	5866.13	6366.13	1744.68	6968.71	7468.71	1726.76	7614.79	8314.79
1745.65	1538.94	1727.72	5505.33	1745.65	5894.83	6394.83	1745.65	6892	7392	1727.72	7624.45	8324.45
1746.61	1541.22	1728.67	5406.07	1746.61	5873.83	6373.83	1746.61	6871.61	7371.61	1728.67	7665.63	8365.63
1747.58	1555.7	1729.62	5506.91	1747.58	5874.66	6374.66	1747.58	6805.84	7305.84	1729.62	7583.42	8283.42
1748.54	1564.54	1730.58	5475.72	1748.54	5876.37	6376.37	1748.54	6835.01	7335.01	1730.58	7572.09	8272.09
1749.5	1528.12	1731.53	5533.7	1749.5	5881.28	6381.28	1749.5	6856.34	7356.34	1731.53	7651	8351
1750.47	1515.09	1732.48	5565.88	1750.47	5899.38	6399.38	1750.47	6760.02	7260.02	1732.48	7633.04	8333.04
1751.43	1547.62	1733.44	5672.1	1751.43	5888.52	6388.52	1751.43	6753.92	7253.92	1733.44	7559.82	8259.82
1752.39	1541.36	1734.39	5595.69	1752.39	5928.22	6428.22	1752.39	6815.37	7315.37	1734.39	7511.63	8211.63
1753.36	1552.42	1735.34	5604.86	1753.36	5989.74	6489.74	1753.36	6796.58	7296.58	1735.34	7500.02	8200.02
1754.32	1562.28	1736.3	5641.41	1754.32	5870.58	6370.58	1754.32	6893.81	7393.81	1736.3	7548.61	8248.61
1755.29	1496.21	1737.25	5635.49	1755.29	5950.65	6450.65	1755.29	6909.23	7409.23	1737.25	7545.95	8245.95
1756.25	1542.08	1738.2	5613.84	1756.25	5977.33	6477.33	1756.25	6920.63	7420.63	1738.2	7537.99	8237.99
1757.21	1558.53	1739.16	5603.1	1757.21	6030.53	6530.53	1757.21	6777.9	7277.9	1739.16	7563.8	8263.8
1758.18	1584.69	1740.11	5567.06	1758.18	6013.32	6513.32	1758.18	6797.26	7297.26	1740.11	7565.5	8265.5
1759.14	1544.42	1741.07	5446.29	1759.14	5956.51	6456.51	1759.14	6878.67	7378.67	1741.07	7609.4	8309.4
1760.11	1574.63	1742.02	5437.79	1760.11	6045.08	6545.08	1760.11	6823.47	7323.47	1742.02	7496.77	8196.77
1761.07	1574.39	1742.97	5538.35	1761.07	5902.64	6402.64	1761.07	6751.13	7251.13	1742.97	7548.24	8248.24
1762.03	1605.64	1743.93	5587.19	1762.03	6026.47	6526.47	1762.03	6810.33	7310.33	1743.93	7571.24	8271.24
1763	1579.91	1744.88	5600.63	1763	6042.15	6542.15	1763	6819.53	7319.53	1744.88	7637.8	8337.8
1763.96	1557.29	1745.83	5525.09	1763.96	5985.97	6485.97	1763.96	6837.34	7337.34	1745.83	7600.11	8300.11
1764.93	1554.29	1746.79	5473.72	1764.93	5992.46	6492.46	1764.93	6813.47	7313.47	1746.79	7610.11	8310.11
1765.89	1528.88	1747.74	5468.85	1765.89	5968.17	6468.17	1765.89	6824.77	7324.77	1747.74	7661.98	8361.98
1766.85	1538.59	1748.69	5509.99	1766.85	5958.83	6458.83	1766.85	6832.23	7332.23	1748.69	7622.99	8322.99
1767.82	1568.67	1749.65	5563.09	1767.82	5943.64	6443.64	1767.82	6818.45	7318.45	1749.65	7621.38	8321.38
1768.78	1560.85	1750.6	5588.27	1768.78	5875.82	6375.82	1768.78	6873.37	7373.37	1750.6	7663.1	8363.1
1769.75	1532.3	1751.55	5532.85	1769.75	5903.32	6403.32	1769.75	6925.62	7425.62	1751.55	7583.13	8283.13
1770.71	1515.6	1752.51	5502.16	1770.71	5966.5	6466.5	1770.71	6878.82	7378.82	1752.51	7577.56	8277.56
1771.67	1601.85	1753.46	5558.32	1771.67	5898.8	6398.8	1771.67	6826.88	7326.88	1753.46	7662.1	8362.1
1772.64	1569.8	1754.41	5586.47	1772.64	5857.59	6357.59	1772.64	6857.41	7357.41	1754.41	7601.37	8301.37
1773.6	1564.76	1755.37	5584.95	1773.6	5958.48	6458.48	1773.6	6825.97	7325.97	1755.37	7638.04	8338.04
1774.56	1532.78	1756.32	5584.87	1774.56	6048.65	6548.65	1774.56	6874.03	7374.03	1756.32	7606.96	8306.96
1775.53	1538.42	1757.28	5598.98	1775.53	5974.69	6474.69	1775.53	6852.69	7352.69	1757.28	7505.01	8205.01
1776.49	1510.83	1758.23	5613.36	1776.49	5887.22	6387.22	1776.49	6710.94	7210.94	1758.23	7707.37	8407.37
1777.46	1570.54	1759.18	5631.14	1777.46	6041.09	6541.09	1777.46	6806.93	7306.93	1759.18	7544.52	8244.52
1778.42	1596.38	1760.14	5644.04	1778.42	6022.06	6522.06	1778.42	6800.99	7300.99	1760.14	7560.9	8260.9
1779.38	1554.87	1761.09	5591.58	1779.38	6043.47	6543.47	1779.38	6836.98	7336.98	1761.09	7609.56	8309.56
1780.35	1545.12	1762.04	5522.02	1780.35	6037.19	6537.19	1780.35	6818.72	7318.72	1762.04	7605.43	8305.43
1781.31	1580.65	1763	5464.92	1781.31	6053.18	6553.18	1781.31	6824.54	7324.54	1763	7554.88	8254.88
1782.28	1583.77	1763.95	5483	1782.28	6067.04	6567.04	1782.28	6818.16	7318.16	1763.95	7532.69	8232.69
1783.24	1564.98	1764.9	5448.66	1783.24	6135.89	6635.89	1783.24	6856.54	7356.54	1764.9	7550.06	8250.06
1784.2	1564.89	1765.86	5461.24	1784.2	6130.31	6630.31	1784.2	6906.85	7406.85	1765.86	7541.27	8241.27
1785.17	1582.37	1766.81	5472.72	1785.17	6091.92	6591.92	1785.17	6848.96	7348.96	1766.81	7530.33	8230.33
1786.13	1585.98	1767.76	5443.44	1786.13	6027.18	6527.18	1786.13	6786.86	7286.86	1767.76	7548.33	8248.33
1787.1	1578.26	1768.72	5453.05	1787.1	6009.13	6509.13	1787.1	6821.87	7321.87	1768.72	7573.58	8273.58
1788.06	1560.44	1769.67	5456.28	1788.06	6095.76	6595.76	1788.06	6845.19	7345.19	1769.67	7576.27	8276.27
1789.02	1537.13	1770.63	5522.45	1789.02	6034.11	6534.11	1789.02	6853.27	7353.27	1770.63	7564.85	8264.85
1789.99	1580.23	1771.58	5551.13	1789.99	5991.7	6491.7	1789.99	6874.12	7374.12	1771.58	7621.37	8321.37
1790.95	1589.82	1772.53	5537.19	1790.95	6031.62	6531.62	1790.95	6833.41	7333.41	1772.53	7668.56	8368.56
1791.92	1555.21	1773.49	5389.31	1791.92	5950.37	6450.37	1791.92	6885.68	7385.68	1773.49	7696.08	8396.08
1792.88	1593.27	1774.44	5551.24	1792.88	5961.9	6461.9	1792.88	6926.18	7426.18	1774.44	7641.23	8341.23
1793.84	1567.35	1775.39	5491.26	1793.84	5992.17	6492.17	1793.84	6872.99	7372.99	1775.39	7679.27	8379.27
1794.81	1546.27	1776.35	5645.88	1794.81	5974.22	6474.22	1794.81	6894.15	7394.15	1776.35	7616.58	8316.58
1795.77	1541.22	1777.3	5652.58	1795.77	5963.69	6463.69	1795.77	6911.53	7411.53	1777.3	7588.87	8288.87
1796.73	1565.75	1778.25	5596.9	1796.73	5970.77	6470.77	1796.73	6847.32	7347.32	1778.25	7670.71	8370.71
1797.7	1578.18	1779.21	5636.65	1797.7	6016.99	6516.99	1797.7	6844.93	7344.93	1779.21	7584.94	8284.94
1798.66	1589.2	1780.16	5613.06	1798.66	6062.75	6562.75	1798.66	6926.23	7426.23	1780.16	7520.17	8220.17
1799.63	1564.37	1781.11	5588.72	1799.63	6159.31	6659.31	1799.63	6852.56	7352.56	1781.11	7569.86	8269.86
1800.59	1539.55	1782.07	5610.83	1800.59	6150.58	6650.58	1800.59	6842.72	7342.72	1782.07	7610.3	8310.3
1801.55	1567.56	1783.02	5618.87	1801.55	6085.79	6585.79	1801.55	6909.66	7409.66	1783.02	7605.67	8305.67
1802.52	1551.55	1783.97	5585.29	1802.52	6052.81	6552.81	1802.52	6917.76	7417.76	1783.97	7643.79	8343.79
1803.48	1544.4	1784.93	5494.42	1803.48	6082.53	6582.53	1803.48	6901.45	7401.45	1784.93	7654.56	8354.56
1804.45	1554.54	1785.88	5438.2	1804.45	6152.96	6652.96	1804.45	6931.32	7431.32	1785.88	7601.77	8301.77
1805.41	1543.99	1786.84	5481.11	1805.41	6179.24	6679.24	1805.41	6911.46	7411.46	1786.84	7598.39	8298.39
1806.37	1549.71	1787.79	5623.49	1806.37	6202.14	6702.14	1806.37	6833.85	7333.85	1787.79	7653.65	8353.65
1807.34	1569.25	1788.74	5487.52	1807.34	6236.06	6736.06	1807.34	6832.4	7332.4	1788.74	7644.64	8344.64
1808.3	1573.17	1789.7	5537.16	1808.3	6187.33	6687.33	1808.3	6874.37	7374.37	1789.7	7630.11	8330.11
1809.27	1588.69	1790.65	5445.7	1809.27	6152.45	6652.45	1809.27	6882.93	7382.93	1790.65	7712.99	8412.99
1810.23	1576.36	1791.6	5525.08	1810.23	6100.93	6600.93	1810.23	6917.81	7417.81	1791.6	7699.33	8399.33
1811.19	1560.24	1792.56	5526.75	1811.19	6180.42	6680.42	1811.19	6920.78	7420.78	1792.56	7725.47	8425.47
1812.16	1587.84	1793.51	5528.93	1812.16	6246.23	6746.23	1812.16	6965.11	7465.11	1793.51	7718.7	8418.7
1813.12	1575.8	1794.46	5545.48	1813.12	6241.69	6741.69	1813.12	6988.88	7488.88	1794.46	7662.46	8362.46
1814.09	1589.66	1795.42	5700.09	1814.09	6228.67	6728.67	1814.09	6858.2	7358.2	1795.42	7748.9	8448.9
1815.05	1571.5	1796.37	5713.62	1815.05	6254.42	6754.42	1815.05	6831.48	7331.48	1796.37	7869.6	8569.6
1816.01	1580.72	1797.32	5610.59	1816.01	6145.87	6645.87	1816.01	6991.04	7491.04	1797.32	7768.21	8468.21
1816.98	1524.43	1798.28	5648.28	1816.98	6180.42	6680.42	1816.98	6991.41	7491.41	1798.28	7824.79	8524.79
1817.94	1561.83	1799.23	5721.48	1817.94	6127.23	6627.23	1817.94	6909.5	7409.5	1799.23	7727.4	8427.4
1818.9	1547.13	1800.18	5663.12	1818.9	6119.7	6619.7	1818.9	6995.59	7495.59	1800.18	7751.83	8451.83
1819.87	1523.68	1801.14	5647.31	1819.87	6164.66	6664.66	1819.87	7070.06	7570.06	1801.14	7870.46	8570.46
1820.83	1552.84	1802.09	5679.74	1820.83	6133.86	6633.86	1820.83	7006.81	7506.81	1802.09	7751.92	8451.92
1821.8	1570.59	1803.05	5658.54	1821.8	6189.22	6689.22	1821.8	6990.71	7490.71	1803.05	7677.18	8377.18
1822.76	1582.84	1804	5649.73	1822.76	6283.25	6783.25	1822.76	6972.55	7472.55	1804	7715.14	8415.14
1823.72	1566.75	1804.95	5753.42	1823.72	6313.37	6813.37	1823.72	6964.51	7464.51	1804.95	7762.83	8462.83
1824.69	1546.64	1805.91	5751.2	1824.69	6291.25	6791.25	1824.69	7017.8	7517.8	1805.91	7751.55	8451.55
1825.65	1532.6	1806.86	5695.06	1825.65	6270.21	6770.21	1825.65	7010.49	7510.49	1806.86	7740.92	8440.92
1826.62	1519.56	1807.81	5613.9	1826.62	6266.15	6766.15	1826.62	6965.68	7465.68	1807.81	7752.66	8452.66
1827.58	1530.59	1808.77	5661.24	1827.58	6267.02	6767.02	1827.58	6945.03	7445.03	1808.77	7778.22	8478.22
1828.54	1544.36	1809.72	5541.1	1828.54	6306.31	6806.31	1828.54	6937.53	7437.53	1809.72	7804.72	8504.72
1829.51	1535.3	1810.67	5572.83	1829.51	6404.78	6904.78	1829.51	7032.97	7532.97	1810.67	7767.54	8467.54
1830.47	1536.86	1811.63	5678.3	1830.47	6412.46	6912.46	1830.47	7032.48	7532.48	1811.63	7740.4	8440.4
1831.44	1533.36	1812.58	5624.24	1831.44	6298.19	6798.19	1831.44	6905.76	7405.76	1812.58	7718.39	8418.39
1832.4	1537.38	1813.53	5614.64	1832.4	6390.17	6890.17	1832.4	6983.79	7483.79	1813.53	7774.21	8474.21
1833.36	1510.27	1814.49	5690.67	1833.36	6371.04	6871.04	1833.36	7036.68	7536.68	1814.49	7804.27	8504.27
1834.33	1524.76	1815.44	5650.56	1834.33	6371.36	6871.36	1834.33	7074.33	7574.33	1815.44	7837.42	8537.42
1835.29	1523.73	1816.4	5591.37	1835.29	6244.63	6744.63	1835.29	6952.41	7452.41	1816.4	7872.37	8572.37
1836.26	1518.05	1817.35	5660.37	1836.26	6305.69	6805.69	1836.26	6958.55	7458.55	1817.35	7875.5	8575.5
1837.22	1516.67	1818.3	5713.06	1837.22	6243.53	6743.53	1837.22	7052.8	7552.8	1818.3	7790.76	8490.76
1838.18	1515.55	1819.26	5771.82	1838.18	6189.67	6689.67	1838.18	6962.31	7462.31	1819.26	7852.6	8552.6
1839.15	1546.48	1820.21	5792.61	1839.15	6160.13	6660.13	1839.15	7001.43	7501.43	1820.21	7823.09	8523.09
1840.11	1524.35	1821.16	5786.56	1840.11	6254.08	6754.08	1840.11	6967.75	7467.75	1821.16	7882.05	8582.05
1841.07	1526.62	1822.12	5733.3	1841.07	6251.38	6751.38	1841.07	7028.6	7528.6	1822.12	7916.61	8616.61
1842.04	1531.94	1823.07	5801.47	1842.04	6273.78	6773.78	1842.04	6948.5	7448.5	1823.07	7872.27	8572.27
1843	1520	1824.02	5960.57	1843	6322.33	6822.33	1843	6977.9	7477.9	1824.02	7845.18	8545.18
1843.97	1528.94	1824.98	5938.51	1843.97	6317.04	6817.04	1843.97	7080.14	7580.14	1824.98	7867.1	8567.1
1844.93	1526.28	1825.93	5868.59	1844.93	6345.02	6845.02	1844.93	7097.19	7597.19	1825.93	7910.47	8610.47
1845.89	1518.45	1826.88	5872.69	1845.89	6354	6854	1845.89	7069.93	7569.93	1826.88	7892.12	8592.12
1846.86	1527.77	1827.84	5772.02	1846.86	6337.33	6837.33	1846.86	7052.64	7552.64	1827.84	7887.78	8587.78
1847.82	1525.84	1828.79	5733.91	1847.82	6335.04	6835.04	1847.82	7008.95	7508.95	1828.79	7838.95	8538.95
1848.79	1515.55	1829.74	5764.79	1848.79	6324.26	6824.26	1848.79	6992.38	7492.38	1829.74	7825.66	8525.66
1849.75	1499.96	1830.7	5748.6	1849.75	6370.58	6870.58	1849.75	7013.82	7513.82	1830.7	7868.97	8568.97
1850.71	1504.39	1831.65	5693.37	1850.71	6448.45	6948.45	1850.71	7007.86	7507.86	1831.65	7824.85	8524.85
1851.68	1526.89	1832.61	5693.72	1851.68	6440.69	6940.69	1851.68	7012.91	7512.91	1832.61	7801.2	8501.2
1852.64	1495.12	1833.56	5744.33	1852.64	6419.36	6919.36	1852.64	7009.64	7509.64	1833.56	7782.64	8482.64
1853.61	1549.52	1834.51	5750.5	1853.61	6327.62	6827.62	1853.61	7023.86	7523.86	1834.51	7828.02	8528.02
1854.57	1510.36	1835.47	5737.44	1854.57	6444.06	6944.06	1854.57	7108.24	7608.24	1835.47	7821.42	8521.42
1855.53	1506.1	1836.42	5734.27	1855.53	6468.39	6968.39	1855.53	7094.81	7594.81	1836.42	7858.99	8558.99
1856.5	1525.62	1837.37	5708.06	1856.5	6423.97	6923.97	1856.5	7028.99	7528.99	1837.37	7790.75	8490.75
1857.46	1553.77	1838.33	5814.98	1857.46	6335.73	6835.73	1857.46	7028.55	7528.55	1838.33	7863.19	8563.19
1858.43	1508.54	1839.28	5797.09	1858.43	6322.8	6822.8	1858.43	7029.03	7529.03	1839.28	7902.16	8602.16
1859.39	1519.92	1840.23	5905.33	1859.39	6273.42	6773.42	1859.39	7034.38	7534.38	1840.23	7846.26	8546.26
1860.35	1504.23	1841.19	5814.5	1860.35	6228.39	6728.39	1860.35	7062.24	7562.24	1841.19	7927.27	8627.27
1861.32	1527.21	1842.14	5858.24	1861.32	6352.37	6852.37	1861.32	7087.16	7587.16	1842.14	7897.08	8597.08
1862.28	1539.6	1843.09	5858.81	1862.28	6391.64	6891.64	1862.28	7100.96	7600.96	1843.09	7849.03	8549.03
1863.24	1538.56	1844.05	5948.25	1863.24	6195.72	6695.72	1863.24	7068.13	7568.13	1844.05	7886.74	8586.74
1864.21	1494.37	1845	5911.45	1864.21	6243.23	6743.23	1864.21	7116.3	7616.3	1845	7887.23	8587.23
1865.17	1532.64	1845.95	5847.54	1865.17	6344.97	6844.97	1865.17	7058.23	7558.23	1845.95	7877.3	8577.3
1866.14	1505.47	1846.91	5858.23	1866.14	6342.52	6842.52	1866.14	6991.52	7491.52	1846.91	7890.43	8590.43
1867.1	1494.75	1847.86	5827.92	1867.1	6298.56	6798.56	1867.1	6953.67	7453.67	1847.86	7858.82	8558.82
1868.06	1554.57	1848.82	5824.45	1868.06	6240.49	6740.49	1868.06	6967.72	7467.72	1848.82	7864.22	8564.22
1869.03	1531.84	1849.77	5906.56	1869.03	6321.55	6821.55	1869.03	6997.51	7497.51	1849.77	7858.48	8558.48
1869.99	1495.67	1850.72	5937.25	1869.99	6419.21	6919.21	1869.99	7021.96	7521.96	1850.72	7864.13	8564.13
1870.96	1522.55	1851.68	5876.3	1870.96	6455.75	6955.75	1870.96	7006.92	7506.92	1851.68	7826.26	8526.26
1871.92	1549.33	1852.63	5811.71	1871.92	6461.31	6961.31	1871.92	7037.25	7537.25	1852.63	7771.85	8471.85
1872.88	1538.83	1853.58	5784.41	1872.88	6425.11	6925.11	1872.88	7026.27	7526.27	1853.58	7794.4	8494.4
1873.85	1537.66	1854.54	5834.79	1873.85	6451.34	6951.34	1873.85	6974.53	7474.53	1854.54	7806.25	8506.25
1874.81	1552.19	1855.49	5847.9	1874.81	6481.06	6981.06	1874.81	7000.16	7500.16	1855.49	7804.67	8504.67
1875.78	1526.22	1856.44	5690.27	1875.78	6457.4	6957.4	1875.78	6982.75	7482.75	1856.44	7825.69	8525.69
1876.74	1496.57	1857.4	5794.34	1876.74	6517.57	7017.57	1876.74	6996.76	7496.76	1857.4	7760.4	8460.4
1877.7	1516.85	1858.35	5819.72	1877.7	6349.69	6849.69	1877.7	6991.14	7491.14	1858.35	7794.37	8494.37
1878.67	1533.95	1859.3	5827.78	1878.67	6351.74	6851.74	1878.67	6894.76	7394.76	1859.3	7849.86	8549.86
1879.63	1520.38	1860.26	5648.65	1879.63	6414.96	6914.96	1879.63	7033.3	7533.3	1860.26	7858.07	8558.07
1880.6	1549.35	1861.21	5779.77	1880.6	6269.87	6769.87	1880.6	7111.52	7611.52	1861.21	7866.32	8566.32
1881.56	1496.88	1862.16	5839.42	1881.56	6337.8	6837.8	1881.56	7081.75	7581.75	1862.16	7805.22	8505.22
1882.52	1525.81	1863.12	5909.35	1882.52	6226.81	6726.81	1882.52	7001.87	7501.87	1863.12	7805.83	8505.83
1883.49	1524.52	1864.07	5889.77	1883.49	6219.25	6719.25	1883.49	7008.97	7508.97	1864.07	7902.2	8602.2
1884.45	1522.12	1865.03	5948.19	1884.45	6215.91	6715.91	1884.45	7031.7	7531.7	1865.03	7813.48	8513.48
1885.42	1525.37	1865.98	5857.56	1885.42	6308.33	6808.33	1885.42	6922.75	7422.75	1865.98	7885.85	8585.85
1886.38	1563.36	1866.93	5798.11	1886.38	6243.21	6743.21	1886.38	6983.71	7483.71	1866.93	7864.99	8564.99
1887.34	1559.68	1867.89	5805.24	1887.34	6293.03	6793.03	1887.34	6973.41	7473.41	1867.89	7855.69	8555.69
1888.31	1545.31	1868.84	5809.28	1888.31	6314.22	6814.22	1888.31	6953.32	7453.32	1868.84	7892.61	8592.61
1889.27	1542.91	1869.79	5881.72	1889.27	6295.23	6795.23	1889.27	7007.08	7507.08	1869.79	7853.62	8553.62
1890.23	1568.15	1870.75	5947.8	1890.23	6341.21	6841.21	1890.23	6992.85	7492.85	1870.75	7764.77	8464.77
1891.2	1591.87	1871.7	5910.1	1891.2	6393.2	6893.2	1891.2	7006.62	7506.62	1871.7	7801.65	8501.65
1892.16	1555.26	1872.65	5781.68	1892.16	6355.48	6855.48	1892.16	6907.86	7407.86	1872.65	7829.65	8529.65
1893.13	1573.54	1873.61	5853.56	1893.13	6385.57	6885.57	1893.13	6905.11	7405.11	1873.61	7708.48	8408.48
1894.09	1543.04	1874.56	5795.69	1894.09	6359.62	6859.62	1894.09	6903.35	7403.35	1874.56	7744.29	8444.29
1895.05	1534.06	1875.51	5824.74	1895.05	6442.42	6942.42	1895.05	6932.5	7432.5	1875.51	7787.04	8487.04
1896.02	1536.57	1876.47	5641.98	1896.02	6532.77	7032.77	1896.02	6968.65	7468.65	1876.47	7780.93	8480.93
1896.98	1554.51	1877.42	5696.41	1896.98	6483.87	6983.87	1896.98	6921.28	7421.28	1877.42	7796.94	8496.94
1897.95	1572.51	1878.38	5779.81	1897.95	6440.59	6940.59	1897.95	6985.55	7485.55	1878.38	7800.93	8500.93
1898.91	1577.28	1879.33	5708.1	1898.91	6444.04	6944.04	1898.91	7007.78	7507.78	1879.33	7785.43	8485.43
1899.87	1574.55	1880.28	5663	1899.87	6397.9	6897.9	1899.87	6955.74	7455.74	1880.28	7802.65	8502.65
1900.84	1568.44	1881.24	5796.76	1900.84	6350.18	6850.18	1900.84	6992.58	7492.58	1881.24	7853.47	8553.47
1901.8	1561.25	1882.19	5679.88	1901.8	6392.94	6892.94	1901.8	7007.2	7507.2	1882.19	7864.93	8564.93
1902.77	1561.49	1883.14	5765.47	1902.77	6458.82	6958.82	1902.77	7002.43	7502.43	1883.14	7852.04	8552.04
1903.73	1586.14	1884.1	5749.56	1903.73	6452.82	6952.82	1903.73	6959.44	7459.44	1884.1	7900.95	8600.95
1904.69	1557.33	1885.05	5750.17	1904.69	6408.91	6908.91	1904.69	7003.22	7503.22	1885.05	7936.29	8636.29
1905.66	1561.56	1886	5778.69	1905.66	6325.23	6825.23	1905.66	7022.02	7522.02	1886	7931.69	8631.69
1906.62	1597.46	1886.96	5767.51	1906.62	6371.98	6871.98	1906.62	7017.56	7517.56	1886.96	7855.37	8555.37
1907.59	1568.69	1887.91	5849.69	1907.59	6391.72	6891.72	1907.59	7011.51	7511.51	1887.91	7849.81	8549.81
1908.55	1583.09	1888.86	5888.97	1908.55	6284.59	6784.59	1908.55	6974.55	7474.55	1888.86	7928.35	8628.35
1909.51	1548.54	1889.82	5803.99	1909.51	6229.4	6729.4	1909.51	6943.15	7443.15	1889.82	7786.74	8486.74
1910.48	1572.54	1890.77	5850.41	1910.48	6218.05	6718.05	1910.48	6987.04	7487.04	1890.77	7853.28	8553.28
1911.44	1575.25	1891.72	5945.92	1911.44	6314.65	6814.65	1911.44	6890.55	7390.55	1891.72	7866.15	8566.15
1912.4	1553.22	1892.68	5934.02	1912.4	6244.35	6744.35	1912.4	7008.47	7508.47	1892.68	7791	8491
1913.37	1583.62	1893.63	5943	1913.37	6307.98	6807.98	1913.37	7056.39	7556.39	1893.63	7960.18	8660.18
1914.33	1530.77	1894.59	5914.06	1914.33	6396.1	6896.1	1914.33	6879.92	7379.92	1894.59	7778.09	8478.09
1915.3	1538.87	1895.54	5785.77	1915.3	6380.13	6880.13	1915.3	6906.47	7406.47	1895.54	7834.87	8534.87
1916.26	1583.02	1896.49	5784.21	1916.26	6444.81	6944.81	1916.26	7024.63	7524.63	1896.49	7904.79	8604.79
1917.22	1551.14	1897.45	5680.66	1917.22	6426.44	6926.44	1917.22	6913.13	7413.13	1897.45	7863.06	8563.06
1918.19	1568.51	1898.4	5826.47	1918.19	6548.15	7048.15	1918.19	6926.63	7426.63	1898.4	7862.8	8562.8
1919.15	1576.45	1899.35	5842.72	1919.15	6593.14	7093.14	1919.15	7032.41	7532.41	1899.35	7792.25	8492.25
1920.12	1562.86	1900.31	5753.01	1920.12	6611.53	7111.53	1920.12	7019.08	7519.08	1900.31	7826.22	8526.22
1921.08	1527.27	1901.26	5748.48	1921.08	6515.26	7015.26	1921.08	7012.04	7512.04	1901.26	7913.86	8613.86
1922.04	1569.02	1902.21	5623.19	1922.04	6464.67	6964.67	1922.04	7062.09	7562.09	1902.21	7873.69	8573.69
1923.01	1583.42	1903.17	5648.28	1923.01	6397.97	6897.97	1923.01	6961.43	7461.43	1903.17	7901.76	8601.76
1923.97	1563.88	1904.12	5671.69	1923.97	6422.63	6922.63	1923.97	6929.24	7429.24	1904.12	7927.06	8627.06
1924.94	1562.33	1905.07	5733.53	1924.94	6443.25	6943.25	1924.94	6977.76	7477.76	1905.07	7946.54	8646.54
1925.9	1561.59	1906.03	5844.04	1925.9	6375.31	6875.31	1925.9	7009.89	7509.89	1906.03	7953.92	8653.92
1926.86	1546.68	1906.98	5817.47	1926.86	6422.96	6922.96	1926.86	7045.15	7545.15	1906.98	7921.27	8621.27
1927.83	1552.36	1907.93	5785.43	1927.83	6418.31	6918.31	1927.83	7085.36	7585.36	1907.93	7933.22	8633.22
1928.79	1560.82	1908.89	5821.65	1928.79	6405.47	6905.47	1928.79	7146.75	7646.75	1908.89	7951.53	8651.53
1929.76	1575.18	1909.84	5834.9	1929.76	6413.04	6913.04	1929.76	7161.21	7661.21	1909.84	7910.87	8610.87
1930.72	1592.25	1910.8	5865.04	1930.72	6370.31	6870.31	1930.72	7082.29	7582.29	1910.8	7933.81	8633.81
1931.68	1572.29	1911.75	5935.88	1931.68	6399.51	6899.51	1931.68	7013.05	7513.05	1911.75	8005.3	8705.3
1932.65	1552.46	1912.7	5936.39	1932.65	6423.52	6923.52	1932.65	7019.32	7519.32	1912.7	7987.55	8687.55
1933.61	1553.72	1913.66	5894.93	1933.61	6458	6958	1933.61	7048.65	7548.65	1913.66	7937.82	8637.82
1934.57	1549.64	1914.61	5911.39	1934.57	6471.4	6971.4	1934.57	7027.25	7527.25	1914.61	7907.48	8607.48
1935.54	1553.96	1915.56	5865.05	1935.54	6426.61	6926.61	1935.54	7073.05	7573.05	1915.56	7906.47	8606.47
1936.5	1559.97	1916.52	5876.66	1936.5	6526.4	7026.4	1936.5	7138.85	7638.85	1916.52	7951.96	8651.96
1937.47	1521.85	1917.47	5951.31	1937.47	6513.72	7013.72	1937.47	7041.28	7541.28	1917.47	7973.84	8673.84
1938.43	1544.21	1918.42	5938.78	1938.43	6603.28	7103.28	1938.43	7137.2	7637.2	1918.42	7793.86	8493.86
1939.39	1511.07	1919.38	5974.35	1939.39	6617.15	7117.15	1939.39	7049.82	7549.82	1919.38	7891.57	8591.57
1940.36	1535.1	1920.33	5748.98	1940.36	6597.99	7097.99	1940.36	7031.46	7531.46	1920.33	7936.23	8636.23
1941.32	1523.67	1921.28	5763.72	1941.32	6568.61	7068.61	1941.32	7050.36	7550.36	1921.28	7879.57	8579.57
1942.29	1558.01	1922.24	5788.17	1942.29	6599.49	7099.49	1942.29	7042.48	7542.48	1922.24	7873.12	8573.12
1943.25	1520.96	1923.19	5817.94	1943.25	6670.92	7170.92	1943.25	6974.18	7474.18	1923.19	7958.75	8658.75
1944.21	1546.03	1924.14	5925.83	1944.21	6586.02	7086.02	1944.21	7018.79	7518.79	1924.14	7952.24	8652.24
1945.18	1590.44	1925.1	5724.54	1945.18	6663.98	7163.98	1945.18	7087.48	7587.48	1925.1	8021	8721
1946.14	1549.03	1926.05	5746.63	1946.14	6648.92	7148.92	1946.14	7048.19	7548.19	1926.05	8113.34	8813.34
1947.11	1532.95	1927.01	5825.71	1947.11	6577.15	7077.15	1947.11	6992.85	7492.85	1927.01	7969.33	8669.33
1948.07	1585.81	1927.96	5738.3	1948.07	6518.84	7018.84	1948.07	7058.09	7558.09	1927.96	8024.15	8724.15
1949.03	1547.25	1928.91	5831.03	1949.03	6559.36	7059.36	1949.03	7150.61	7650.61	1928.91	8030.45	8730.45
1950	1551.7	1929.87	5952.12	1950	6574.83	7074.83	1950	7084.88	7584.88	1929.87	7973.68	8673.68
1950.96	1590.48	1930.82	5950.15	1950.96	6600.04	7100.04	1950.96	7099.59	7599.59	1930.82	8043.64	8743.64
1951.93	1531.17	1931.77	5864.01	1951.93	6550.35	7050.35	1951.93	7079.67	7579.67	1931.77	7953.05	8653.05
1952.89	1521.64	1932.73	5853.77	1952.89	6521.71	7021.71	1952.89	7069.36	7569.36	1932.73	8057.97	8757.97
1953.85	1546.15	1933.68	5861.02	1953.85	6533.05	7033.05	1953.85	7120.08	7620.08	1933.68	8040.1	8740.1
1954.82	1512.18	1934.63	5868.87	1954.82	6528.5	7028.5	1954.82	7155.09	7655.09	1934.63	7990.42	8690.42
1955.78	1533.72	1935.59	5967.56	1955.78	6488.72	6988.72	1955.78	7096.31	7596.31	1935.59	8033.65	8733.65
1956.74	1504.36	1936.54	5960.75	1956.74	6448.73	6948.73	1956.74	7174.97	7674.97	1936.54	7993.08	8693.08
1957.71	1524.91	1937.49	5925.56	1957.71	6551.37	7051.37	1957.71	7105.9	7605.9	1937.49	7954.69	8654.69
1958.67	1536.5	1938.45	5927.27	1958.67	6554.2	7054.2	1958.67	7070.13	7570.13	1938.45	7960.94	8660.94
1959.64	1534.87	1939.4	6024.29	1959.64	6552.2	7052.2	1959.64	7109.08	7609.08	1939.4	7964.42	8664.42
1960.6	1526.54	1940.36	5994.65	1960.6	6635.59	7135.59	1960.6	7118.53	7618.53	1940.36	7985.07	8685.07
1961.56	1549.34	1941.31	5862.89	1961.56	6666.68	7166.68	1961.56	7064.5	7564.5	1941.31	7976.5	8676.5
1962.53	1540.88	1942.26	5727.81	1962.53	6688.84	7188.84	1962.53	7043.32	7543.32	1942.26	7911.06	8611.06
1963.49	1504.16	1943.22	5930.99	1963.49	6713.46	7213.46	1963.49	7119.53	7619.53	1943.22	7942.74	8642.74
1964.46	1508.37	1944.17	5852.46	1964.46	6643.57	7143.57	1964.46	7106.16	7606.16	1944.17	8001.76	8701.76
1965.42	1526.52	1945.12	5898.94	1965.42	6586.2	7086.2	1965.42	7045.66	7545.66	1945.12	8017.67	8717.67
1966.38	1528.78	1946.08	5811.67	1966.38	6638.01	7138.01	1966.38	7078.53	7578.53	1946.08	7999.92	8699.92
1967.35	1523.15	1947.03	5893.59	1967.35	6697.26	7197.26	1967.35	7086.46	7586.46	1947.03	7996.26	8696.26
1968.31	1521.14	1947.98	5902.6	1968.31	6672.38	7172.38	1968.31	7097.22	7597.22	1947.98	8049.37	8749.37
1969.28	1514.63	1948.94	5834.3	1969.28	6581.29	7081.29	1969.28	7140.68	7640.68	1948.94	8059.08	8759.08
1970.24	1509.07	1949.89	5919.83	1970.24	6528.82	7028.82	1970.24	7083.07	7583.07	1949.89	8061.11	8761.11
1971.2	1534.24	1950.84	5900.78	1971.2	6564.21	7064.21	1971.2	7005.77	7505.77	1950.84	8054.88	8754.88
1972.17	1532.39	1951.8	5882.89	1972.17	6626.77	7126.77	1972.17	7019.43	7519.43	1951.8	8065.43	8765.43
1973.13	1517.87	1952.75	6033.14	1973.13	6641.45	7141.45	1973.13	7019.94	7519.94	1952.75	8020.57	8720.57
1974.1	1501.87	1953.7	6007.89	1974.1	6574.01	7074.01	1974.1	6954.87	7454.87	1953.7	8052.92	8752.92
1975.06	1524.82	1954.66	5937.45	1975.06	6467.64	6967.64	1975.06	7062.36	7562.36	1954.66	8084.46	8784.46
1976.02	1534.2	1955.61	5935.97	1976.02	6518.24	7018.24	1976.02	7069.72	7569.72	1955.61	8059.58	8759.58
1976.99	1540.24	1956.57	5987.1	1976.99	6526.84	7026.84	1976.99	7020.56	7520.56	1956.57	7991.53	8691.53
1977.95	1539.36	1957.52	5950.74	1977.95	6523.02	7023.02	1977.95	6997.42	7497.42	1957.52	8003.52	8703.52
1978.91	1515.83	1958.47	6002.59	1978.91	6487.67	6987.67	1978.91	7084.07	7584.07	1958.47	8007.56	8707.56
1979.88	1547.82	1959.43	6078.33	1979.88	6537.78	7037.78	1979.88	6947.04	7447.04	1959.43	7983.48	8683.48
1980.84	1573.75	1960.38	6029.01	1980.84	6546.17	7046.17	1980.84	7041.44	7541.44	1960.38	7988.84	8688.84
1981.81	1561.3	1961.33	6093.8	1981.81	6599.02	7099.02	1981.81	7038.88	7538.88	1961.33	7956.2	8656.2
1982.77	1559.26	1962.29	6102.02	1982.77	6639.2	7139.2	1982.77	7113.61	7613.61	1962.29	7901.8	8601.8
1983.73	1549.43	1963.24	6065.69	1983.73	6708.46	7208.46	1983.73	7165.61	7665.61	1963.24	7976.09	8676.09
1984.7	1566.18	1964.19	6028.78	1984.7	6657.62	7157.62	1984.7	7154.69	7654.69	1964.19	7869.81	8569.81
1985.66	1553.66	1965.15	5946.14	1985.66	6626.79	7126.79	1985.66	7014.11	7514.11	1965.15	7959.37	8659.37
1986.63	1545.63	1966.1	5933.87	1986.63	6748.53	7248.53	1986.63	7131.06	7631.06	1966.1	7954.53	8654.53
1987.59	1566.71	1967.05	5904.26	1987.59	6669.35	7169.35	1987.59	7000.89	7500.89	1967.05	8061.29	8761.29
1988.55	1495.9	1968.01	5945.21	1988.55	6639.48	7139.48	1988.55	6970.93	7470.93	1968.01	7965.24	8665.24
1989.52	1556.08	1968.96	5883.79	1989.52	6598.6	7098.6	1989.52	7055.98	7555.98	1968.96	7966.05	8666.05
1990.48	1529.84	1969.91	5837.88	1990.48	6688.07	7188.07	1990.48	7009.31	7509.31	1969.91	7936.96	8636.96
1991.45	1496.2	1970.87	5916.13	1991.45	6668.68	7168.68	1991.45	6976.25	7476.25	1970.87	7927.61	8627.61
1992.41	1546.59	1971.82	5827.74	1992.41	6601.77	7101.77	1992.41	6989.38	7489.38	1971.82	7960.26	8660.26
1993.37	1574.69	1972.78	5939.56	1993.37	6576.95	7076.95	1993.37	6978.26	7478.26	1972.78	8049.65	8749.65
1994.34	1561.86	1973.73	5866.58	1994.34	6525.29	7025.29	1994.34	7034.62	7534.62	1973.73	8144.02	8844.02
1995.3	1570.81	1974.68	6014.31	1995.3	6576.51	7076.51	1995.3	6985.29	7485.29	1974.68	8042.62	8742.62
1996.27	1524.88	1975.64	6003.1	1996.27	6655.4	7155.4	1996.27	7072.44	7572.44	1975.64	8049.05	8749.05
1997.23	1538.93	1976.59	6029.57	1997.23	6621.24	7121.24	1997.23	7094.96	7594.96	1976.59	8091.18	8791.18
1998.19	1540.15	1977.54	6006.2	1998.19	6515.66	7015.66	1998.19	7070.26	7570.26	1977.54	8059.29	8759.29
1999.16	1550.26	1978.5	6044.96	1999.16	6605.7	7105.7	1999.16	6982.21	7482.21	1978.5	8061.61	8761.61
2000.12	1556.9	1979.45	6008.62	2000.12	6603	7103	2000.12	7059.47	7559.47	1979.45	8084.64	8784.64
2001.09	1585.47	1980.4	6089.86	2001.09	6531.42	7031.42	2001.09	7067.27	7567.27	1980.4	8105.7	8805.7
2002.05	1563.57	1981.36	6122.19	2002.05	6514.55	7014.55	2002.05	7045.07	7545.07	1981.36	8005.59	8705.59
2003.01	1550.64	1982.31	6099.7	2003.01	6569.85	7069.85	2003.01	7044.04	7544.04	1982.31	7986.16	8686.16
2003.98	1566.6	1983.26	6042.49	2003.98	6533.42	7033.42	2003.98	7050.04	7550.04	1983.26	7984.6	8684.6
2004.94	1551.61	1984.22	5967.87	2004.94	6570.75	7070.75	2004.94	7048.37	7548.37	1984.22	7989.53	8689.53
[truncated: 436 more rows]

## Sheet: UV-Vis
	Y-offset	M0	Y-offset	M1	Y-offset	M2	Y-offset	M3	Y-offset	M4
Wave(nm)	0.05	Max 466nm	0.03	Max 468nm	0.06	Max 469nm	0.1	M3 472nm	0.01	Max 474nm		Sample	H-content	Peak 1	Peak 2
850	0.41635	0.36635	0.52099	0.49099	0.580084	0.520084	0.333881	0.433881	0.510136	0.520136		M0	0	377	466
849	0.41608	0.36608	0.521076	0.491076	0.578113	0.518113	0.332772	0.432772	0.510838	0.520838		M1	50	378	468
848	0.41605	0.36605	0.520989	0.490989	0.576838	0.516838	0.333178	0.433178	0.510497	0.520497		M2	100	382	469
847	0.415917	0.365917	0.520963	0.490963	0.575361	0.515361	0.332924	0.432924	0.51003	0.52003		M3	150	385	472
846	0.414655	0.364655	0.520876	0.490876	0.57391	0.51391	0.333476	0.433476	0.50989	0.51989		M4	200	387	474
845	0.414249	0.364249	0.519046	0.489046	0.572702	0.512702	0.333463	0.433463	0.509626	0.519626
844	0.413775	0.363775	0.518903	0.488903	0.572898	0.512898	0.333057	0.433057	0.510564	0.520564		Bars
843	0.413278	0.363278	0.517512	0.487512	0.571585	0.511585	0.333654	0.433654	0.510116	0.520116		370	0
842	0.412436	0.362436	0.517157	0.487157	0.572272	0.512272	0.333584	0.433584	0.509374	0.519374		370	1
841	0.412279	0.362279	0.517853	0.487853	0.572221	0.512221	0.334405	0.434405	0.509457	0.519457		390	0
840	0.412457	0.362457	0.516996	0.486996	0.57213	0.51213	0.334036	0.434036	0.509321	0.519321		390	1
839	0.412064	0.362064	0.516508	0.486508	0.571745	0.511745	0.333977	0.433977	0.510083	0.520083		460	0
838	0.412747	0.362747	0.516697	0.486697	0.573163	0.513163	0.33341	0.43341	0.509194	0.519194		460	1
837	0.411902	0.361902	0.51697	0.48697	0.572657	0.512657	0.333177	0.433177	0.508919	0.518919		480	0
836	0.412214	0.362214	0.515678	0.485678	0.572947	0.512947	0.333589	0.433589	0.507997	0.517997		480	1
835	0.411404	0.361404	0.514847	0.484847	0.572365	0.512365	0.333602	0.433602	0.507372	0.517372
834	0.411128	0.361128	0.515215	0.485215	0.57245	0.51245	0.333519	0.433519	0.50755	0.51755
833	0.410116	0.360116	0.514933	0.484933	0.571866	0.511866	0.332358	0.432358	0.507134	0.517134
832	0.409595	0.359595	0.515318	0.485318	0.571306	0.511306	0.333109	0.433109	0.50714	0.51714
831	0.409345	0.359345	0.514698	0.484698	0.571192	0.511192	0.33287	0.43287	0.507097	0.517097
830	0.408947	0.358947	0.513905	0.483905	0.570311	0.510311	0.332551	0.432551	0.507162	0.517162
829	0.409117	0.359117	0.514629	0.484629	0.569538	0.509538	0.332119	0.432119	0.507117	0.517117
828	0.409086	0.359086	0.514266	0.484266	0.56885	0.50885	0.331635	0.431635	0.50668	0.51668
827	0.408755	0.358755	0.514007	0.484007	0.568748	0.508748	0.332018	0.432018	0.506719	0.516719
826	0.40848	0.35848	0.512833	0.482833	0.569203	0.509203	0.331439	0.431439	0.506274	0.516274
825	0.408213	0.358213	0.5131	0.4831	0.569226	0.509226	0.331248	0.431248	0.505934	0.515934
824	0.408201	0.358201	0.513197	0.483197	0.56895	0.50895	0.331203	0.431203	0.505335	0.515335
823	0.407728	0.357728	0.512981	0.482981	0.56979	0.50979	0.331362	0.431362	0.505469	0.515469
822	0.407443	0.357443	0.512491	0.482491	0.56935	0.50935	0.331537	0.431537	0.505852	0.515852
821	0.407261	0.357261	0.512818	0.482818	0.56916	0.50916	0.331749	0.431749	0.505776	0.515776
820	0.407135	0.357135	0.512805	0.482805	0.569717	0.509717	0.331831	0.431831	0.505943	0.515943
819	0.406376	0.356376	0.51326	0.48326	0.568664	0.508664	0.331859	0.431859	0.505937	0.515937
818	0.405999	0.355999	0.512212	0.482212	0.568164	0.508164	0.331227	0.431227	0.505768	0.515768
817	0.406029	0.356029	0.511647	0.481647	0.567557	0.507557	0.3314	0.4314	0.505539	0.515539
816	0.40593	0.35593	0.512572	0.482572	0.567357	0.507357	0.331444	0.431444	0.504573	0.514573
815	0.405287	0.355287	0.511752	0.481752	0.566715	0.506715	0.331291	0.431291	0.504522	0.514522
814	0.405605	0.355605	0.511665	0.481665	0.566518	0.506518	0.33073	0.43073	0.50457	0.51457
813	0.405752	0.355752	0.510734	0.480734	0.566512	0.506512	0.330366	0.430366	0.504227	0.514227
812	0.405538	0.355538	0.510979	0.480979	0.566574	0.506574	0.330436	0.430436	0.504128	0.514128
811	0.405462	0.355462	0.510643	0.480643	0.566891	0.506891	0.329825	0.429825	0.504286	0.514286
810	0.405045	0.355045	0.510342	0.480342	0.567029	0.507029	0.330115	0.430115	0.503541	0.513541
809	0.405302	0.355302	0.509953	0.479953	0.567164	0.507164	0.33009	0.43009	0.503757	0.513757
808	0.405073	0.355073	0.509076	0.479076	0.566978	0.506978	0.329927	0.429927	0.503575	0.513575
807	0.404524	0.354524	0.508617	0.478617	0.566308	0.506308	0.330391	0.430391	0.503049	0.513049
806	0.40446	0.35446	0.509025	0.479025	0.56577	0.50577	0.329814	0.429814	0.503342	0.513342
805	0.404317	0.354317	0.508549	0.478549	0.565824	0.505824	0.33011	0.43011	0.503195	0.513195
804	0.404395	0.354395	0.508487	0.478487	0.566244	0.506244	0.329867	0.429867	0.502709	0.512709
803	0.404519	0.354519	0.508721	0.478721	0.566313	0.506313	0.329378	0.429378	0.502286	0.512286
802	0.404636	0.354636	0.508279	0.478279	0.565516	0.505516	0.329507	0.429507	0.501795	0.511795
801	0.404424	0.354424	0.508835	0.478835	0.565914	0.505914	0.329786	0.429786	0.501534	0.511534
800	0.404774	0.354774	0.50821	0.47821	0.566098	0.506098	0.329369	0.429369	0.501015	0.511015
799	0.40476	0.35476	0.507977	0.477977	0.565747	0.505747	0.328891	0.428891	0.500794	0.510794
798	0.404242	0.354242	0.50768	0.47768	0.564998	0.504998	0.328863	0.428863	0.500207	0.510207
797	0.403974	0.353974	0.507403	0.477403	0.564519	0.504519	0.328624	0.428624	0.500522	0.510522
796	0.404075	0.354075	0.506536	0.476536	0.564275	0.504275	0.328463	0.428463	0.500796	0.510796
795	0.404147	0.354147	0.505926	0.475926	0.564218	0.504218	0.328076	0.428076	0.500879	0.510879
794	0.403699	0.353699	0.505983	0.475983	0.563161	0.503161	0.327819	0.427819	0.500678	0.510678
793	0.403301	0.353301	0.505511	0.475511	0.563241	0.503241	0.32827	0.42827	0.499899	0.509899
792	0.403111	0.353111	0.505372	0.475372	0.562682	0.502682	0.327744	0.427744	0.50028	0.51028
791	0.403266	0.353266	0.505042	0.475042	0.563025	0.503025	0.328094	0.428094	0.500465	0.510465
790	0.402911	0.352911	0.505422	0.475422	0.563123	0.503123	0.32839	0.42839	0.500061	0.510061
789	0.40291	0.35291	0.505457	0.475457	0.562973	0.502973	0.328216	0.428216	0.499666	0.509666
788	0.402933	0.352933	0.504545	0.474545	0.562636	0.502636	0.328376	0.428376	0.499191	0.509191
787	0.40264	0.35264	0.504701	0.474701	0.561656	0.501656	0.328428	0.428428	0.498826	0.508826
786	0.402444	0.352444	0.504838	0.474838	0.561652	0.501652	0.328471	0.428471	0.498811	0.508811
785	0.402099	0.352099	0.504265	0.474265	0.561408	0.501408	0.328795	0.428795	0.498285	0.508285
784	0.401848	0.351848	0.504071	0.474071	0.561026	0.501026	0.328333	0.428333	0.498182	0.508182
783	0.40158	0.35158	0.503221	0.473221	0.560915	0.500915	0.328392	0.428392	0.498139	0.508139
782	0.401424	0.351424	0.503103	0.473103	0.561273	0.501273	0.32823	0.42823	0.497794	0.507794
781	0.401293	0.351293	0.502928	0.472928	0.561344	0.501344	0.328048	0.428048	0.498126	0.508126
780	0.401538	0.351538	0.502615	0.472615	0.561187	0.501187	0.328479	0.428479	0.497827	0.507827
779	0.401592	0.351592	0.502741	0.472741	0.560991	0.500991	0.328078	0.428078	0.497177	0.507177
778	0.401833	0.351833	0.502569	0.472569	0.56084	0.50084	0.327683	0.427683	0.497363	0.507363
777	0.401429	0.351429	0.502167	0.472167	0.560534	0.500534	0.327824	0.427824	0.497036	0.507036
776	0.40092	0.35092	0.501707	0.471707	0.55955	0.49955	0.327553	0.427553	0.496254	0.506254
775	0.40129	0.35129	0.501836	0.471836	0.558911	0.498911	0.327631	0.427631	0.496388	0.506388
774	0.401279	0.351279	0.501506	0.471506	0.558966	0.498966	0.327389	0.427389	0.496378	0.506378
773	0.401094	0.351094	0.501182	0.471182	0.558963	0.498963	0.326885	0.426885	0.496651	0.506651
772	0.400789	0.350789	0.500923	0.470923	0.558765	0.498765	0.327163	0.427163	0.496211	0.506211
771	0.400813	0.350813	0.500522	0.470522	0.558746	0.498746	0.326879	0.426879	0.495678	0.505678
770	0.401317	0.351317	0.500397	0.470397	0.558549	0.498549	0.326798	0.426798	0.495778	0.505778
769	0.401413	0.351413	0.499901	0.469901	0.558907	0.498907	0.326571	0.426571	0.495205	0.505205
768	0.40116	0.35116	0.500041	0.470041	0.55878	0.49878	0.326439	0.426439	0.495123	0.505123
767	0.40041	0.35041	0.500012	0.470012	0.558433	0.498433	0.326255	0.426255	0.494559	0.504559
766	0.400571	0.350571	0.499321	0.469321	0.558416	0.498416	0.326292	0.426292	0.494822	0.504822
765	0.400428	0.350428	0.499706	0.469706	0.558509	0.498509	0.326217	0.426217	0.494528	0.504528
764	0.400561	0.350561	0.499401	0.469401	0.558431	0.498431	0.32596	0.42596	0.494464	0.504464
763	0.400409	0.350409	0.498974	0.468974	0.55805	0.49805	0.32567	0.42567	0.494338	0.504338
762	0.399442	0.349442	0.498866	0.468866	0.557906	0.497906	0.325643	0.425643	0.494072	0.504072
761	0.400101	0.350101	0.498399	0.468399	0.557665	0.497665	0.325613	0.425613	0.493941	0.503941
760	0.399872	0.349872	0.497981	0.467981	0.557871	0.497871	0.325307	0.425307	0.493607	0.503607
759	0.399869	0.349869	0.497624	0.467624	0.557803	0.497803	0.325373	0.425373	0.493332	0.503332
758	0.399857	0.349857	0.497956	0.467956	0.557613	0.497613	0.325091	0.425091	0.493163	0.503163
757	0.399151	0.349151	0.497951	0.467951	0.557503	0.497503	0.325342	0.425342	0.492924	0.502924
756	0.399341	0.349341	0.497963	0.467963	0.557501	0.497501	0.325469	0.425469	0.492654	0.502654
755	0.399188	0.349188	0.497655	0.467655	0.557082	0.497082	0.325247	0.425247	0.492444	0.502444
754	0.399441	0.349441	0.497538	0.467538	0.556801	0.496801	0.325391	0.425391	0.492156	0.502156
753	0.399372	0.349372	0.497428	0.467428	0.556766	0.496766	0.325228	0.425228	0.491896	0.501896
752	0.399254	0.349254	0.497156	0.467156	0.556295	0.496295	0.324845	0.424845	0.491796	0.501796
751	0.398775	0.348775	0.496879	0.466879	0.555725	0.495725	0.324828	0.424828	0.491938	0.501938
750	0.398822	0.348822	0.496818	0.466818	0.555366	0.495366	0.324516	0.424516	0.491844	0.501844
749	0.398559	0.348559	0.496679	0.466679	0.555518	0.495518	0.324333	0.424333	0.492098	0.502098
748	0.398448	0.348448	0.496654	0.466654	0.555651	0.495651	0.323899	0.423899	0.491467	0.501467
747	0.397563	0.347563	0.496341	0.466341	0.555276	0.495276	0.324008	0.424008	0.491055	0.501055
746	0.397224	0.347224	0.495813	0.465813	0.555038	0.495038	0.323945	0.423945	0.490694	0.500694
745	0.397132	0.347132	0.49572	0.46572	0.55473	0.49473	0.324203	0.424203	0.490453	0.500453
744	0.397313	0.347313	0.495484	0.465484	0.554912	0.494912	0.324139	0.424139	0.490114	0.500114
743	0.397303	0.347303	0.494979	0.464979	0.55401	0.49401	0.324046	0.424046	0.490357	0.500357
742	0.39722	0.34722	0.494889	0.464889	0.553915	0.493915	0.323882	0.423882	0.490131	0.500131
741	0.396997	0.346997	0.494712	0.464712	0.553816	0.493816	0.323692	0.423692	0.489681	0.499681
740	0.397094	0.347094	0.494607	0.464607	0.553393	0.493393	0.323544	0.423544	0.489313	0.499313
739	0.397286	0.347286	0.49413	0.46413	0.553299	0.493299	0.323427	0.423427	0.48934	0.49934
738	0.396722	0.346722	0.49369	0.46369	0.553229	0.493229	0.32309	0.42309	0.489259	0.499259
737	0.396784	0.346784	0.493641	0.463641	0.553439	0.493439	0.323032	0.423032	0.488978	0.498978
736	0.396558	0.346558	0.49223	0.46223	0.553352	0.493352	0.32327	0.42327	0.488625	0.498625
735	0.396404	0.346404	0.492207	0.462207	0.552872	0.492872	0.323223	0.423223	0.488752	0.498752
734	0.396383	0.346383	0.492308	0.462308	0.552593	0.492593	0.323081	0.423081	0.488543	0.498543
733	0.396134	0.346134	0.492173	0.462173	0.552413	0.492413	0.323004	0.423004	0.48821	0.49821
732	0.396294	0.346294	0.492277	0.462277	0.552343	0.492343	0.323119	0.423119	0.487826	0.497826
731	0.395796	0.345796	0.491833	0.461833	0.551997	0.491997	0.323076	0.423076	0.487553	0.497553
730	0.395554	0.345554	0.491549	0.461549	0.552009	0.492009	0.322843	0.422843	0.487488	0.497488
729	0.394948	0.344948	0.491555	0.461555	0.551902	0.491902	0.322885	0.422885	0.487252	0.497252
728	0.39465	0.34465	0.491491	0.461491	0.551879	0.491879	0.322896	0.422896	0.487138	0.497138
727	0.394518	0.344518	0.491433	0.461433	0.551837	0.491837	0.322885	0.422885	0.487007	0.497007
726	0.394526	0.344526	0.49119	0.46119	0.551292	0.491292	0.322505	0.422505	0.487004	0.497004
725	0.394434	0.344434	0.491258	0.461258	0.550902	0.490902	0.322438	0.422438	0.486959	0.496959
724	0.394445	0.344445	0.491324	0.461324	0.550475	0.490475	0.322343	0.422343	0.486716	0.496716
723	0.394692	0.344692	0.491315	0.461315	0.550096	0.490096	0.322249	0.422249	0.486542	0.496542
722	0.394724	0.344724	0.490493	0.460493	0.550066	0.490066	0.322283	0.422283	0.486522	0.496522
721	0.394725	0.344725	0.490173	0.460173	0.549978	0.489978	0.322351	0.422351	0.486304	0.496304
720	0.394581	0.344581	0.48993	0.45993	0.549775	0.489775	0.322201	0.422201	0.486035	0.496035
719	0.394644	0.344644	0.489366	0.459366	0.549423	0.489423	0.322325	0.422325	0.485722	0.495722
718	0.394589	0.344589	0.489156	0.459156	0.549483	0.489483	0.322305	0.422305	0.485431	0.495431
717	0.394468	0.344468	0.488938	0.458938	0.549187	0.489187	0.322487	0.422487	0.48519	0.49519
716	0.394365	0.344365	0.488853	0.458853	0.548736	0.488736	0.322095	0.422095	0.484887	0.494887
715	0.394555	0.344555	0.488414	0.458414	0.548224	0.488224	0.322082	0.422082	0.485036	0.495036
714	0.394448	0.344448	0.488594	0.458594	0.547945	0.487945	0.322142	0.422142	0.48481	0.49481
713	0.394344	0.344344	0.488217	0.458217	0.547826	0.487826	0.322256	0.422256	0.484459	0.494459
712	0.394319	0.344319	0.488101	0.458101	0.547724	0.487724	0.322034	0.422034	0.484605	0.494605
711	0.394455	0.344455	0.4877	0.4577	0.547873	0.487873	0.32159	0.42159	0.484499	0.494499
710	0.39419	0.34419	0.487493	0.457493	0.547522	0.487522	0.321651	0.421651	0.484276	0.494276
709	0.393674	0.343674	0.487083	0.457083	0.547129	0.487129	0.321741	0.421741	0.483824	0.493824
708	0.393438	0.343438	0.486727	0.456727	0.547138	0.487138	0.32148	0.42148	0.483584	0.493584
707	0.392914	0.342914	0.486823	0.456823	0.546905	0.486905	0.321367	0.421367	0.48354	0.49354
706	0.392558	0.342558	0.486361	0.456361	0.546714	0.486714	0.32128	0.42128	0.483271	0.493271
705	0.39247	0.34247	0.485926	0.455926	0.546371	0.486371	0.321126	0.421126	0.483275	0.493275
704	0.392315	0.342315	0.485751	0.455751	0.54612	0.48612	0.321082	0.421082	0.483037	0.493037
703	0.392042	0.342042	0.485622	0.455622	0.546409	0.486409	0.320986	0.420986	0.482728	0.492728
702	0.392022	0.342022	0.485568	0.455568	0.546377	0.486377	0.320729	0.420729	0.482639	0.492639
701	0.392208	0.342208	0.485332	0.455332	0.546317	0.486317	0.320318	0.420318	0.482365	0.492365
700	0.392459	0.342459	0.485311	0.455311	0.546146	0.486146	0.320267	0.420267	0.482384	0.492384
699	0.392494	0.342494	0.485411	0.455411	0.545992	0.485992	0.319915	0.419915	0.482238	0.492238
698	0.392293	0.342293	0.485212	0.455212	0.545998	0.485998	0.319661	0.419661	0.482145	0.492145
697	0.39244	0.34244	0.485113	0.455113	0.545738	0.485738	0.319316	0.419316	0.482205	0.492205
696	0.392255	0.342255	0.484977	0.454977	0.545957	0.485957	0.31883	0.41883	0.482096	0.492096
695	0.392101	0.342101	0.484875	0.454875	0.5464	0.4864	0.318815	0.418815	0.481905	0.491905
694	0.391846	0.341846	0.484507	0.454507	0.546691	0.486691	0.318638	0.418638	0.481812	0.491812
693	0.391741	0.341741	0.484244	0.454244	0.547217	0.487217	0.318458	0.418458	0.48177	0.49177
692	0.391526	0.341526	0.48415	0.45415	0.547868	0.487868	0.318282	0.418282	0.48156	0.49156
691	0.391357	0.341357	0.484049	0.454049	0.548284	0.488284	0.318125	0.418125	0.481306	0.491306
690	0.391363	0.341363	0.483828	0.453828	0.548546	0.488546	0.318128	0.418128	0.481129	0.491129
689	0.391201	0.341201	0.483537	0.453537	0.548596	0.488596	0.318418	0.418418	0.48105	0.49105
688	0.391085	0.341085	0.483277	0.453277	0.548659	0.488659	0.318452	0.418452	0.480951	0.490951
687	0.390901	0.340901	0.483315	0.453315	0.548726	0.488726	0.318599	0.418599	0.480894	0.490894
686	0.390521	0.340521	0.482992	0.452992	0.548511	0.488511	0.31875	0.41875	0.480856	0.490856
685	0.390378	0.340378	0.482805	0.452805	0.548411	0.488411	0.318733	0.418733	0.480975	0.490975
684	0.390251	0.340251	0.48261	0.45261	0.548322	0.488322	0.319041	0.419041	0.48077	0.49077
683	0.390002	0.340002	0.482399	0.452399	0.547993	0.487993	0.318792	0.418792	0.480578	0.490578
682	0.389847	0.339847	0.482288	0.452288	0.547703	0.487703	0.318829	0.418829	0.480666	0.490666
681	0.389741	0.339741	0.482236	0.452236	0.5473	0.4873	0.318776	0.418776	0.480354	0.490354
680	0.389644	0.339644	0.482362	0.452362	0.546702	0.486702	0.319033	0.419033	0.480092	0.490092
679	0.389847	0.339847	0.48237	0.45237	0.546176	0.486176	0.319171	0.419171	0.480103	0.490103
678	0.389671	0.339671	0.482146	0.452146	0.545934	0.485934	0.319323	0.419323	0.480246	0.490246
677	0.389825	0.339825	0.481913	0.451913	0.545669	0.485669	0.319351	0.419351	0.480222	0.490222
676	0.389761	0.339761	0.481507	0.451507	0.54565	0.48565	0.31926	0.41926	0.480226	0.490226
675	0.389757	0.339757	0.481142	0.451142	0.545685	0.485685	0.319251	0.419251	0.480272	0.490272
674	0.3898	0.3398	0.480895	0.450895	0.545812	0.485812	0.319309	0.419309	0.480313	0.490313
673	0.389875	0.339875	0.480527	0.450527	0.545695	0.485695	0.31955	0.41955	0.480458	0.490458
672	0.390049	0.340049	0.48028	0.45028	0.54563	0.48563	0.31963	0.41963	0.480177	0.490177
671	0.390164	0.340164	0.480312	0.450312	0.545501	0.485501	0.31991	0.41991	0.480356	0.490356
670	0.390203	0.340203	0.480419	0.450419	0.545297	0.485297	0.319919	0.419919	0.480515	0.490515
669	0.390202	0.340202	0.480495	0.450495	0.54515	0.48515	0.320128	0.420128	0.480668	0.490668
668	0.390436	0.340436	0.48047	0.45047	0.545045	0.485045	0.320107	0.420107	0.480699	0.490699
667	0.390602	0.340602	0.480262	0.450262	0.544855	0.484855	0.31988	0.41988	0.480732	0.490732
666	0.390397	0.340397	0.480256	0.450256	0.544756	0.484756	0.32	0.42	0.480596	0.490596
665	0.390504	0.340504	0.479925	0.449925	0.544795	0.484795	0.319861	0.419861	0.4806	0.4906
664	0.39076	0.34076	0.47991	0.44991	0.54468	0.48468	0.320064	0.420064	0.480667	0.490667
663	0.39085	0.34085	0.479574	0.449574	0.544601	0.484601	0.320206	0.420206	0.480389	0.490389
662	0.391042	0.341042	0.479488	0.449488	0.544359	0.484359	0.32027	0.42027	0.480427	0.490427
661	0.391198	0.341198	0.479529	0.449529	0.544356	0.484356	0.320696	0.420696	0.480244	0.490244
660	0.391309	0.341309	0.479216	0.449216	0.544413	0.484413	0.320666	0.420666	0.480155	0.490155
659	0.391371	0.341371	0.479313	0.449313	0.544509	0.484509	0.320835	0.420835	0.480248	0.490248
658	0.391285	0.341285	0.479115	0.449115	0.544448	0.484448	0.321279	0.421279	0.48012	0.49012
657	0.391282	0.341282	0.478985	0.448985	0.544486	0.484486	0.321378	0.421378	0.480058	0.490058
656	0.391418	0.341418	0.478898	0.448898	0.544558	0.484558	0.321556	0.421556	0.480311	0.490311
655	0.391459	0.341459	0.478847	0.448847	0.544591	0.484591	0.321661	0.421661	0.480328	0.490328
654	0.391542	0.341542	0.47874	0.44874	0.544501	0.484501	0.321682	0.421682	0.480509	0.490509
653	0.391707	0.341707	0.478714	0.448714	0.544237	0.484237	0.321846	0.421846	0.480303	0.490303
652	0.391765	0.341765	0.478462	0.448462	0.544284	0.484284	0.321808	0.421808	0.480256	0.490256
651	0.392053	0.342053	0.478398	0.448398	0.544455	0.484455	0.321729	0.421729	0.480181	0.490181
650	0.392207	0.342207	0.478422	0.448422	0.544366	0.484366	0.321884	0.421884	0.480122	0.490122
649	0.392236	0.342236	0.478546	0.448546	0.544561	0.484561	0.322111	0.422111	0.479975	0.489975
648	0.392532	0.342532	0.478496	0.448496	0.544542	0.484542	0.322297	0.422297	0.480003	0.490003
647	0.392562	0.342562	0.478499	0.448499	0.544651	0.484651	0.322594	0.422594	0.480428	0.490428
646	0.392778	0.342778	0.478394	0.448394	0.544638	0.484638	0.322882	0.422882	0.480632	0.490632
645	0.392838	0.342838	0.478488	0.448488	0.544467	0.484467	0.323164	0.423164	0.481044	0.491044
644	0.392657	0.342657	0.478673	0.448673	0.544495	0.484495	0.323531	0.423531	0.481263	0.491263
643	0.392826	0.342826	0.47843	0.44843	0.544525	0.484525	0.32383	0.42383	0.481231	0.491231
642	0.392782	0.342782	0.478557	0.448557	0.544699	0.484699	0.324032	0.424032	0.481617	0.491617
641	0.393036	0.343036	0.478449	0.448449	0.544821	0.484821	0.324184	0.424184	0.481738	0.491738
640	0.393088	0.343088	0.478606	0.448606	0.544783	0.484783	0.324283	0.424283	0.481864	0.491864
639	0.393236	0.343236	0.478731	0.448731	0.544905	0.484905	0.324531	0.424531	0.481873	0.491873
638	0.393533	0.343533	0.478783	0.448783	0.544969	0.484969	0.324589	0.424589	0.481791	0.491791
637	0.393761	0.343761	0.478783	0.448783	0.544863	0.484863	0.324592	0.424592	0.481762	0.491762
636	0.394005	0.344005	0.478887	0.448887	0.544778	0.484778	0.32472	0.42472	0.481459	0.491459
635	0.394161	0.344161	0.478941	0.448941	0.544909	0.484909	0.324916	0.424916	0.481551	0.491551
634	0.394274	0.344274	0.478875	0.448875	0.544979	0.484979	0.325283	0.425283	0.481311	0.491311
633	0.394358	0.344358	0.478901	0.448901	0.544939	0.484939	0.325363	0.425363	0.481515	0.491515
632	0.394616	0.344616	0.478922	0.448922	0.545068	0.485068	0.325651	0.425651	0.48186	0.49186
631	0.394706	0.344706	0.47891	0.44891	0.545186	0.485186	0.325876	0.425876	0.48189	0.49189
630	0.394907	0.344907	0.478934	0.448934	0.545387	0.485387	0.326131	0.426131	0.482124	0.492124
629	0.395142	0.345142	0.478844	0.448844	0.54563	0.48563	0.326342	0.426342	0.482212	0.492212
628	0.395172	0.345172	0.478806	0.448806	0.545505	0.485505	0.326642	0.426642	0.482567	0.492567
627	0.39529	0.34529	0.478864	0.448864	0.545658	0.485658	0.327035	0.427035	0.482689	0.492689
626	0.395543	0.345543	0.47877	0.44877	0.545935	0.485935	0.327319	0.427319	0.482727	0.492727
625	0.395696	0.345696	0.479034	0.449034	0.546099	0.486099	0.327664	0.427664	0.483207	0.493207
624	0.396009	0.346009	0.478974	0.448974	0.546252	0.486252	0.328149	0.428149	0.483654	0.493654
623	0.396104	0.346104	0.479053	0.449053	0.546188	0.486188	0.328582	0.428582	0.483857	0.493857
622	0.396067	0.346067	0.479245	0.449245	0.546222	0.486222	0.329098	0.429098	0.484087	0.494087
621	0.396419	0.346419	0.479421	0.449421	0.546539	0.486539	0.329391	0.429391	0.484362	0.494362
620	0.396683	0.346683	0.479309	0.449309	0.546344	0.486344	0.329682	0.429682	0.484818	0.494818
619	0.39699	0.34699	0.479225	0.449225	0.546411	0.486411	0.329968	0.429968	0.485172	0.495172
618	0.396989	0.346989	0.479186	0.449186	0.54673	0.48673	0.330201	0.430201	0.485352	0.495352
617	0.397391	0.347391	0.479354	0.449354	0.547077	0.487077	0.330496	0.430496	0.485295	0.495295
616	0.397862	0.347862	0.479389	0.449389	0.54743	0.48743	0.330712	0.430712	0.485685	0.495685
615	0.398153	0.348153	0.479412	0.449412	0.547405	0.487405	0.33091	0.43091	0.486071	0.496071
614	0.398333	0.348333	0.479472	0.449472	0.547629	0.487629	0.331323	0.431323	0.486245	0.496245
613	0.398514	0.348514	0.479725	0.449725	0.547928	0.487928	0.331625	0.431625	0.486421	0.496421
612	0.398775	0.348775	0.480111	0.450111	0.547948	0.487948	0.331968	0.431968	0.486669	0.496669
611	0.398942	0.348942	0.480128	0.450128	0.547933	0.487933	0.332437	0.432437	0.48715	0.49715
610	0.399388	0.349388	0.48027	0.45027	0.548178	0.488178	0.332922	0.432922	0.48762	0.49762
609	0.399829	0.349829	0.480418	0.450418	0.548415	0.488415	0.333435	0.433435	0.487935	0.497935
608	0.400237	0.350237	0.48061	0.45061	0.548849	0.488849	0.333835	0.433835	0.488276	0.498276
607	0.400625	0.350625	0.480644	0.450644	0.548966	0.488966	0.334269	0.434269	0.488622	0.498622
606	0.401222	0.351222	0.481012	0.451012	0.549308	0.489308	0.334801	0.434801	0.488791	0.498791
605	0.401821	0.351821	0.481174	0.451174	0.549655	0.489655	0.335182	0.435182	0.489225	0.499225
604	0.402357	0.352357	0.481514	0.451514	0.549802	0.489802	0.335634	0.435634	0.48941	0.49941
603	0.402782	0.352782	0.481523	0.451523	0.549898	0.489898	0.336194	0.436194	0.489685	0.499685
602	0.403175	0.353175	0.481774	0.451774	0.550176	0.490176	0.336735	0.436735	0.490157	0.500157
601	0.403656	0.353656	0.482208	0.452208	0.550209	0.490209	0.337391	0.437391	0.490621	0.500621
600	0.404078	0.354078	0.48229	0.45229	0.551173	0.491173	0.337932	0.437932	0.491228	0.501228
599	0.404227	0.354227	0.482418	0.452418	0.551172	0.491172	0.338606	0.438606	0.491729	0.501729
598	0.404918	0.354918	0.482734	0.452734	0.551464	0.491464	0.339268	0.439268	0.492022	0.502022
597	0.405333	0.355333	0.482983	0.452983	0.551947	0.491947	0.339879	0.439879	0.492427	0.502427
596	0.405613	0.355613	0.483362	0.453362	0.55238	0.49238	0.340581	0.440581	0.493051	0.503051
595	0.406087	0.356087	0.483731	0.453731	0.55291	0.49291	0.34105	0.44105	0.493391	0.503391
594	0.406461	0.356461	0.483968	0.453968	0.553195	0.493195	0.341609	0.441609	0.493711	0.503711
593	0.407228	0.357228	0.484293	0.454293	0.553586	0.493586	0.342208	0.442208	0.494245	0.504245
592	0.407654	0.357654	0.484574	0.454574	0.553908	0.493908	0.342837	0.442837	0.494865	0.504865
591	0.408194	0.358194	0.484933	0.454933	0.554199	0.494199	0.343236	0.443236	0.495481	0.505481
590	0.408851	0.358851	0.485187	0.455187	0.554642	0.494642	0.343781	0.443781	0.495966	0.505966
589	0.409289	0.359289	0.485401	0.455401	0.554834	0.494834	0.344374	0.444374	0.496586	0.506586
588	0.409994	0.359994	0.485875	0.455875	0.555342	0.495342	0.345071	0.445071	0.497177	0.507177
587	0.410366	0.360366	0.486189	0.456189	0.55592	0.49592	0.34584	0.44584	0.49764	0.50764
586	0.410905	0.360905	0.48668	0.45668	0.556576	0.496576	0.346651	0.446651	0.498481	0.508481
585	0.411542	0.361542	0.487061	0.457061	0.557125	0.497125	0.347603	0.447603	0.499071	0.509071
584	0.411912	0.361912	0.487556	0.457556	0.557735	0.497735	0.348661	0.448661	0.499897	0.509897
583	0.412608	0.362608	0.488173	0.458173	0.55824	0.49824	0.349477	0.449477	0.500428	0.510428
582	0.413255	0.363255	0.488807	0.458807	0.558795	0.498795	0.350399	0.450399	0.501347	0.511347
581	0.41404	0.36404	0.489153	0.459153	0.559171	0.499171	0.351115	0.451115	0.50199	0.51199
580	0.414702	0.364702	0.489693	0.459693	0.559962	0.499962	0.351944	0.451944	0.502702	0.512702
579	0.415533	0.365533	0.490059	0.460059	0.56059	0.50059	0.352862	0.452862	0.503249	0.513249
578	0.416392	0.366392	0.490362	0.460362	0.561396	0.501396	0.353831	0.453831	0.504217	0.514217
577	0.41713	0.36713	0.490711	0.460711	0.561719	0.501719	0.354755	0.454755	0.505048	0.515048
576	0.418106	0.368106	0.491348	0.461348	0.562466	0.502466	0.355745	0.455745	0.50594	0.51594
575	0.418802	0.368802	0.49181	0.46181	0.563255	0.503255	0.356899	0.456899	0.506847	0.516847
574	0.41976	0.36976	0.492556	0.462556	0.563941	0.503941	0.357967	0.457967	0.507581	0.517581
573	0.420558	0.370558	0.493048	0.463048	0.564526	0.504526	0.359153	0.459153	0.508662	0.518662
572	0.421524	0.371524	0.493885	0.463885	0.565339	0.505339	0.360255	0.460255	0.50955	0.51955
571	0.422649	0.372649	0.494834	0.464834	0.566246	0.506246	0.361442	0.461442	0.510654	0.520654
570	0.423545	0.373545	0.495457	0.465457	0.567105	0.507105	0.362783	0.462783	0.51182	0.52182
569	0.424525	0.374525	0.496055	0.466055	0.568081	0.508081	0.363997	0.463997	0.513037	0.523037
568	0.425724	0.375724	0.497087	0.467087	0.568999	0.508999	0.365358	0.465358	0.514345	0.524345
567	0.426685	0.376685	0.497869	0.467869	0.570011	0.510011	0.366715	0.466715	0.515571	0.525571
566	0.427797	0.377797	0.49873	0.46873	0.57085	0.51085	0.36815	0.46815	0.516881	0.526881
565	0.428885	0.378885	0.499708	0.469708	0.571955	0.511955	0.369555	0.469555	0.5183	0.5283
564	0.430052	0.380052	0.500615	0.470615	0.572981	0.512981	0.371301	0.471301	0.519659	0.529659
563	0.431525	0.381525	0.501338	0.471338	0.574048	0.514048	0.373091	0.473091	0.521015	0.531015
562	0.432886	0.382886	0.502155	0.472155	0.575095	0.515095	0.374893	0.474893	0.522459	0.532459
561	0.43421	0.38421	0.503329	0.473329	0.576135	0.516135	0.376799	0.476799	0.52407	0.53407
560	0.435493	0.385493	0.504253	0.474253	0.577079	0.517079	0.378721	0.478721	0.525627	0.535627
559	0.436807	0.386807	0.50522	0.47522	0.578087	0.518087	0.380444	0.480444	0.527479	0.537479
558	0.438352	0.388352	0.506387	0.476387	0.579541	0.519541	0.382325	0.482325	0.529138	0.539138
557	0.439704	0.389704	0.507603	0.477603	0.580874	0.520874	0.384328	0.484328	0.530782	0.540782
556	0.441129	0.391129	0.508792	0.478792	0.581921	0.521921	0.38631	0.48631	0.532654	0.542654
555	0.442791	0.392791	0.510104	0.480104	0.583615	0.523615	0.388297	0.488297	0.534531	0.544531
554	0.444506	0.394506	0.511456	0.481456	0.585204	0.525204	0.390537	0.490537	0.536314	0.546314
553	0.446292	0.396292	0.512815	0.482815	0.586896	0.526896	0.39287	0.49287	0.538302	0.548302
552	0.44809	0.39809	0.514021	0.484021	0.588405	0.528405	0.395321	0.495321	0.540154	0.550154
551	0.450168	0.400168	0.515404	0.485404	0.590028	0.530028	0.39761	0.49761	0.542123	0.552123
550	0.45214	0.40214	0.516973	0.486973	0.591748	0.531748	0.39992	0.49992	0.544357	0.554357
549	0.454096	0.404096	0.518484	0.488484	0.593346	0.533346	0.402429	0.502429	0.54656	0.55656
548	0.456321	0.406321	0.520225	0.490225	0.595102	0.535102	0.405048	0.505048	0.549018	0.559018
547	0.458582	0.408582	0.522078	0.492078	0.597029	0.537029	0.407653	0.507653	0.551285	0.561285
546	0.46077	0.41077	0.523929	0.493929	0.598921	0.538921	0.41033	0.51033	0.553889	0.563889
545	0.463143	0.413143	0.525841	0.495841	0.600956	0.540956	0.413284	0.513284	0.556618	0.566618
544	0.465348	0.415348	0.527624	0.497624	0.603145	0.543145	0.416292	0.516292	0.559265	0.569265
543	0.467819	0.417819	0.529436	0.499436	0.60545	0.54545	0.419504	0.519504	0.56208	0.57208
542	0.470247	0.420247	0.531703	0.501703	0.607884	0.547884	0.422865	0.522865	0.564877	0.574877
541	0.472635	0.422635	0.533908	0.503908	0.610236	0.550236	0.426181	0.526181	0.568079	0.578079
540	0.475296	0.425296	0.53592	0.50592	0.612693	0.552693	0.429722	0.529722	0.571311	0.581311
539	0.477977	0.427977	0.538201	0.508201	0.615229	0.555229	0.433413	0.533413	0.574552	0.584552
538	0.480891	0.430891	0.540809	0.510809	0.61809	0.55809	0.437265	0.537265	0.577716	0.587716
537	0.483982	0.433982	0.543526	0.513526	0.620579	0.560579	0.441261	0.541261	0.581354	0.591354
536	0.48706	0.43706	0.546029	0.516029	0.623491	0.563491	0.445262	0.545262	0.584961	0.594961
535	0.490211	0.440211	0.548644	0.518644	0.626549	0.566549	0.449521	0.549521	0.588547	0.598547
534	0.493588	0.443588	0.551411	0.521411	0.629597	0.569597	0.453685	0.553685	0.59213	0.60213
533	0.497118	0.447118	0.554285	0.524285	0.632922	0.572922	0.458103	0.558103	0.596106	0.606106
532	0.500591	0.450591	0.557064	0.527064	0.636281	0.576281	0.462763	0.562763	0.600344	0.610344
531	0.504308	0.454308	0.560122	0.530122	0.639751	0.579751	0.467491	0.567491	0.604587	0.614587
530	0.508241	0.458241	0.563196	0.533196	0.643219	0.583219	0.472519	0.572519	0.608979	0.618979
529	0.512376	0.462376	0.566454	0.536454	0.646589	0.586589	0.4776	0.5776	0.613469	0.623469
528	0.516482	0.466482	0.569942	0.539942	0.650323	0.590323	0.48304	0.58304	0.618432	0.628432
527	0.520866	0.470866	0.57365	0.54365	0.654129	0.594129	0.488503	0.588503	0.623117	0.633117
526	0.525259	0.475259	0.577411	0.547411	0.658094	0.598094	0.494052	0.594052	0.628101	0.638101
525	0.529815	0.479815	0.58131	0.55131	0.662098	0.602098	0.499772	0.599772	0.633122	0.643122
524	0.534399	0.484399	0.585226	0.555226	0.666634	0.606634	0.505739	0.605739	0.638273	0.648273
523	0.539264	0.489264	0.589158	0.559158	0.671008	0.611008	0.511734	0.611734	0.643941	0.653941
522	0.54434	0.49434	0.593621	0.563621	0.675578	0.615578	0.517973	0.617973	0.649623	0.659623
521	0.549597	0.499597	0.598133	0.568133	0.680036	0.620036	0.524402	0.624402	0.655448	0.665448
520	0.554853	0.504853	0.602756	0.572756	0.683689	0.623689	0.531043	0.631043	0.661379	0.671379
519	0.560188	0.510188	0.607417	0.577417	0.688707	0.628707	0.537496	0.637496	0.667381	0.677381
518	0.56581	0.51581	0.612198	0.582198	0.69378	0.63378	0.544248	0.644248	0.673603	0.683603
517	0.571636	0.521636	0.617476	0.587476	0.699029	0.639029	0.551092	0.651092	0.6798	0.6898
516	0.577659	0.527659	0.621999	0.591999	0.704616	0.644616	0.558158	0.658158	0.686023	0.696023
515	0.584116	0.534116	0.627583	0.597583	0.709835	0.649835	0.565435	0.665435	0.692456	0.702456
514	0.590616	0.540616	0.633087	0.603087	0.715545	0.655545	0.572358	0.672358	0.699092	0.709092
513	0.596975	0.546975	0.638712	0.608712	0.721085	0.661085	0.579655	0.679655	0.705571	0.715571
512	0.603776	0.553776	0.644342	0.614342	0.726658	0.666658	0.586746	0.686746	0.712245	0.722245
511	0.610333	0.560333	0.650153	0.620153	0.732185	0.672185	0.593664	0.693664	0.719076	0.729076
510	0.617423	0.567423	0.656157	0.626157	0.737745	0.677745	0.600854	0.700854	0.725742	0.735742
509	0.62432	0.57432	0.662387	0.632387	0.743531	0.683531	0.607482	0.707482	0.732408	0.742408
508	0.631359	0.581359	0.668775	0.638775	0.749432	0.689432	0.614177	0.714177	0.739162	0.749162
507	0.638442	0.588442	0.675068	0.645068	0.755098	0.695098	0.620762	0.720762	0.745661	0.755661
506	0.645722	0.595722	0.681418	0.651418	0.760745	0.700745	0.627226	0.727226	0.751636	0.761636
505	0.652974	0.602974	0.687904	0.657904	0.766494	0.706494	0.633304	0.733304	0.757891	0.767891
504	0.660016	0.610016	0.694071	0.664071	0.771856	0.711856	0.639236	0.739236	0.763767	0.773767
503	0.666918	0.616918	0.700189	0.670189	0.777405	0.717405	0.645127	0.745127	0.769246	0.779246
502	0.673748	0.623748	0.706377	0.676377	0.782488	0.722488	0.650397	0.750397	0.774571	0.784571
501	0.680653	0.630653	0.712617	0.682617	0.78745	0.72745	0.655412	0.755412	0.779738	0.789738
500	0.687311	0.637311	0.718399	0.688399	0.79232	0.73232	0.660047	0.760047	0.784518	0.794518
499	0.693757	0.643757	0.724414	0.694414	0.796953	0.736953	0.664288	0.764288	0.789268	0.799268
498	0.70006	0.65006	0.730251	0.700251	0.801264	0.741264	0.668558	0.768558	0.793478	0.803478
497	0.706171	0.656171	0.736141	0.706141	0.805381	0.745381	0.672126	0.772126	0.797809	0.807809
496	0.712103	0.662103	0.741398	0.711398	0.808985	0.748985	0.675671	0.775671	0.801913	0.811913
495	0.717385	0.667385	0.746505	0.716505	0.812545	0.752545	0.679089	0.779089	0.805098	0.815098
494	0.722315	0.672315	0.751338	0.721338	0.81543	0.75543	0.682041	0.782041	0.808365	0.818365
493	0.727291	0.677291	0.755966	0.725966	0.818305	0.758305	0.685028	0.785028	0.811348	0.821348
492	0.731949	0.681949	0.760312	0.730312	0.821244	0.761244	0.687618	0.787618	0.814095	0.824095
491	0.735928	0.685928	0.764047	0.734047	0.823939	0.763939	0.690113	0.790113	0.816679	0.826679
490	0.73961	0.68961	0.767669	0.737669	0.826343	0.766343	0.69232	0.79232	0.818804	0.828804
489	0.743511	0.693511	0.771117	0.741117	0.828586	0.768586	0.694347	0.794347	0.821142	0.831142
488	0.747114	0.697114	0.774296	0.744296	0.830905	0.770905	0.696343	0.796343	0.823222	0.833222
487	0.750365	0.700365	0.777251	0.747251	0.832757	0.772757	0.697743	0.797743	0.824836	0.834836
486	0.753359	0.703359	0.779771	0.749771	0.834436	0.774436	0.698989	0.798989	0.826213	0.836213
485	0.756012	0.706012	0.782474	0.752474	0.835733	0.775733	0.700268	0.800268	0.82763	0.83763
484	0.758805	0.708805	0.784869	0.754869	0.837023	0.777023	0.701092	0.801092	0.828706	0.838706
483	0.761192	0.711192	0.787112	0.757112	0.838264	0.778264	0.701951	0.801951	0.829638	0.839638
482	0.76299	0.71299	0.78884	0.75884	0.839287	0.779287	0.702585	0.802585	0.830227	0.840227
481	0.764685	0.714685	0.79061	0.76061	0.83997	0.77997	0.703205	0.803205	0.830732	0.840732
480	0.766175	0.716175	0.792148	0.762148	0.840705	0.780705	0.703827	0.803827	0.831587	0.841587
479	0.767561	0.717561	0.793166	0.763166	0.841508	0.781508	0.704451	0.804451	0.832024	0.842024
478	0.768951	0.718951	0.794144	0.764144	0.842083	0.782083	0.704901	0.804901	0.832382	0.842382
477	0.769951	0.719951	0.795057	0.765057	0.842296	0.782296	0.705513	0.805513	0.832753	0.842753
476	0.771234	0.721234	0.79592	0.76592	0.842448	0.782448	0.705758	0.805758	0.833098	0.843098
475	0.772085	0.722085	0.796489	0.766489	0.843098	0.783098	0.705999	0.805999	0.833291	0.843291
474	0.772806	0.722806	0.797171	0.767171	0.84357	0.78357	0.706308	0.806308	0.83351	0.84351
473	0.77305	0.72305	0.797808	0.767808	0.843852	0.783852	0.706468	0.806468	0.833473	0.843473
472	0.773781	0.723781	0.798406	0.768406	0.843902	0.783902	0.706534	0.806534	0.833389	0.843389
471	0.773927	0.723927	0.798676	0.768676	0.843975	0.783975	0.706419	0.806419	0.833123	0.843123
470	0.774349	0.724349	0.799164	0.769164	0.844309	0.784309	0.706334	0.806334	0.833024	0.843024
469	0.774268	0.724268	0.799388	0.769388	0.844393	0.784393	0.705996	0.805996	0.833107	0.843107
468	0.774491	0.724491	0.79943	0.76943	0.84435	0.78435	0.705883	0.805883	0.832969	0.842969
467	0.774582	0.724582	0.7994	0.7694	0.844378	0.784378	0.705642	0.805642	0.832545	0.842545
466	0.77494	0.72494	0.799266	0.769266	0.844151	0.784151	0.705724	0.805724	0.832409	0.842409
465	0.774927	0.724927	0.799121	0.769121	0.844148	0.784148	0.705487	0.805487	0.832451	0.842451
464	0.774616	0.724616	0.79914	0.76914	0.84417	0.78417	0.704997	0.804997	0.832467	0.842467
463	0.7747	0.7247	0.798863	0.768863	0.84408	0.78408	0.705055	0.805055	0.832125	0.842125
462	0.774697	0.724697	0.798834	0.768834	0.84373	0.78373	0.705146	0.805146	0.831614	0.841614
461	0.77448	0.72448	0.798728	0.768728	0.843727	0.783727	0.704881	0.804881	0.831214	0.841214
460	0.774565	0.724565	0.798376	0.768376	0.843614	0.783614	0.704695	0.804695	0.830984	0.840984
459	0.773927	0.723927	0.798384	0.768384	0.843406	0.783406	0.704688	0.804688	0.830527	0.840527
458	0.773908	0.723908	0.797811	0.767811	0.843153	0.783153	0.704841	0.804841	0.830214	0.840214
457	0.773848	0.723848	0.797334	0.767334	0.842943	0.782943	0.704615	0.804615	0.829752	0.839752
456	0.773741	0.723741	0.797007	0.767007	0.842639	0.782639	0.704567	0.804567	0.829367	0.839367
455	0.773611	0.723611	0.796543	0.766543	0.842157	0.782157	0.704455	0.804455	0.829017	0.839017
454	0.773304	0.723304	0.796279	0.766279	0.841854	0.781854	0.704212	0.804212	0.828796	0.838796
453	0.773368	0.723368	0.795768	0.765768	0.841518	0.781518	0.704114	0.804114	0.828634	0.838634
452	0.77309	0.72309	0.79555	0.76555	0.841316	0.781316	0.703827	0.803827	0.82811	0.83811
451	0.772733	0.722733	0.795329	0.765329	0.840596	0.780596	0.703569	0.803569	0.827726	0.837726
450	0.772295	0.722295	0.794767	0.764767	0.84026	0.78026	0.703515	0.803515	0.827678	0.837678
449	0.771889	0.721889	0.794334	0.764334	0.840278	0.780278	0.70353	0.80353	0.827182	0.837182
448	0.771664	0.721664	0.794275	0.764275	0.839815	0.779815	0.703413	0.803413	0.826728	0.836728
447	0.771417	0.721417	0.793714	0.763714	0.83933	0.77933	0.702894	0.802894	0.826379	0.836379
446	0.771349	0.721349	0.793551	0.763551	0.838981	0.778981	0.702876	0.802876	0.825834	0.835834
445	0.7712	0.7212	0.793065	0.763065	0.838578	0.778578	0.702635	0.802635	0.825321	0.835321
444	0.770939	0.720939	0.792999	0.762999	0.838056	0.778056	0.702437	0.802437	0.824721	0.834721
443	0.770907	0.720907	0.792634	0.762634	0.837465	0.777465	0.702251	0.802251	0.824251	0.834251
442	0.770545	0.720545	0.791935	0.761935	0.837016	0.777016	0.701801	0.801801	0.823758	0.833758
441	0.770291	0.720291	0.791312	0.761312	0.836374	0.776374	0.701303	0.801303	0.823249	0.833249
440	0.770008	0.720008	0.790602	0.760602	0.835874	0.775874	0.700899	0.800899	0.82265	0.83265
439	0.769971	0.719971	0.789828	0.759828	0.835528	0.775528	0.700664	0.800664	0.821647	0.831647
438	0.76958	0.71958	0.788996	0.758996	0.835123	0.775123	0.700193	0.800193	0.820762	0.830762
437	0.769143	0.719143	0.788152	0.758152	0.834387	0.774387	0.699533	0.799533	0.82003	0.83003
436	0.768894	0.718894	0.787753	0.757753	0.833437	0.773437	0.69933	0.79933	0.81905	0.82905
435	0.768477	0.718477	0.787	0.757	0.833052	0.773052	0.698864	0.798864	0.818432	0.828432
434	0.767967	0.717967	0.786506	0.756506	0.832291	0.772291	0.698514	0.798514	0.817691	0.827691
433	0.767005	0.717005	0.785976	0.755976	0.831679	0.771679	0.698093	0.798093	0.816835	0.826835
432	0.766295	0.716295	0.785224	0.755224	0.830646	0.770646	0.697304	0.797304	0.816495	0.826495
431	0.766135	0.716135	0.784623	0.754623	0.830155	0.770155	0.697109	0.797109	0.815766	0.825766
430	0.765657	0.715657	0.783536	0.753536	0.829786	0.769786	0.696903	0.796903	0.814916	0.824916
429	0.765314	0.715314	0.782524	0.752524	0.829311	0.769311	0.696428	0.796428	0.814074	0.824074
428	0.765044	0.715044	0.781752	0.751752	0.82877	0.76877	0.69591	0.79591	0.813449	0.823449
427	0.7647	0.7147	0.781108	0.751108	0.828219	0.768219	0.695518	0.795518	0.81299	0.82299
426	0.764156	0.714156	0.780727	0.750727	0.827745	0.767745	0.695641	0.795641	0.812551	0.822551
425	0.763584	0.713584	0.779741	0.749741	0.827744	0.767744	0.695721	0.795721	0.81196	0.82196
424	0.762853	0.712853	0.778954	0.748954	0.827413	0.767413	0.694993	0.794993	0.81121	0.82121
423	0.761886	0.711886	0.778458	0.748458	0.826778	0.766778	0.694466	0.794466	0.812208	0.822208
422	0.761207	0.711207	0.777886	0.747886	0.826251	0.766251	0.693504	0.793504	0.811415	0.821415
421	0.761033	0.711033	0.777042	0.747042	0.825769	0.765769	0.692943	0.792943	0.810651	0.820651
420	0.76066	0.71066	0.77641	0.74641	0.825709	0.765709	0.692544	0.792544	0.810013	0.820013
419	0.760548	0.710548	0.77596	0.74596	0.825165	0.765165	0.692126	0.792126	0.809536	0.819536
418	0.760198	0.710198	0.775511	0.745511	0.82426	0.76426	0.692379	0.792379	0.808695	0.818695
417	0.759921	0.709921	0.775052	0.745052	0.823919	0.763919	0.69241	0.79241	0.807481	0.817481
416	0.759493	0.709493	0.773812	0.743812	0.823324	0.763324	0.691922	0.791922	0.806827	0.816827
415	0.758732	0.708732	0.773374	0.743374	0.823029	0.763029	0.692084	0.792084	0.806002	0.816002
414	0.758752	0.708752	0.772026	0.742026	0.822378	0.762378	0.69165	0.79165	0.804985	0.814985
413	0.757984	0.707984	0.771028	0.741028	0.821703	0.761703	0.691459	0.791459	0.804257	0.814257
412	0.757688	0.707688	0.770878	0.740878	0.82126	0.76126	0.691189	0.791189	0.80386	0.81386
411	0.757408	0.707408	0.770327	0.740327	0.820807	0.760807	0.690688	0.790688	0.803019	0.813019
410	0.756775	0.706775	0.770274	0.740274	0.820418	0.760418	0.690543	0.790543	0.802558	0.812558
409	0.756927	0.706927	0.769506	0.739506	0.820086	0.760086	0.690208	0.790208	0.801888	0.811888
408	0.756503	0.706503	0.768994	0.738994	0.819454	0.759454	0.689856	0.789856	0.801263	0.811263
407	0.756339	0.706339	0.768407	0.738407	0.818701	0.758701	0.688959	0.788959	0.800376	0.810376
406	0.755993	0.705993	0.767639	0.737639	0.818142	0.758142	0.688738	0.788738	0.799573	0.809573
405	0.755511	0.705511	0.766845	0.736845	0.817502	0.757502	0.688738	0.788738	0.798735	0.808735
404	0.754743	0.704743	0.765885	0.735885	0.816588	0.756588	0.68832	0.78832	0.798283	0.808283
403	0.754117	0.704117	0.765176	0.735176	0.816102	0.756102	0.688135	0.788135	0.797628	0.807628
402	0.753673	0.703673	0.764695	0.734695	0.815602	0.755602	0.688532	0.788532	0.797575	0.807575
401	0.753507	0.703507	0.764398	0.734398	0.815224	0.755224	0.688755	0.788755	0.797409	0.807409
400	0.752867	0.702867	0.76402	0.73402	0.814438	0.754438	0.689135	0.789135	0.797178	0.807178
399	0.752555	0.702555	0.763123	0.733123	0.814434	0.754434	0.688936	0.788936	0.796916	0.806916
398	0.752651	0.702651	0.762468	0.732468	0.814349	0.754349	0.689394	0.789394	0.796765	0.806765
397	0.75301	0.70301	0.761693	0.731693	0.814466	0.754466	0.689845	0.789845	0.796741	0.806741
396	0.753122	0.703122	0.760579	0.730579	0.814008	0.754008	0.690442	0.790442	0.796409	0.806409
395	0.753108	0.703108	0.760204	0.730204	0.813817	0.753817	0.690404	0.790404	0.796336	0.806336
394	0.753119	0.703119	0.759364	0.729364	0.813454	0.753454	0.69081	0.79081	0.79655	0.80655
393	0.752859	0.702859	0.759131	0.729131	0.813202	0.753202	0.691224	0.791224	0.796752	0.806752
392	0.753204	0.703204	0.758886	0.728886	0.8133	0.7533	0.692275	0.792275	0.797506	0.807506
391	0.753302	0.703302	0.758403	0.728403	0.813157	0.753157	0.692988	0.792988	0.797739	0.807739
390	0.753408	0.703408	0.758653	0.728653	0.813595	0.753595	0.69406	0.79406	0.798016	0.808016
389	0.753431	0.703431	0.758166	0.728166	0.814381	0.754381	0.695026	0.795026	0.798802	0.808802
388	0.753838	0.703838	0.758454	0.728454	0.814676	0.754676	0.696174	0.796174	0.79877	0.80877
387	0.754821	0.704821	0.758469	0.728469	0.815833	0.755833	0.697417	0.797417	0.799297	0.809297
386	0.755451	0.705451	0.758549	0.728549	0.81668	0.75668	0.697626	0.797626	0.799029	0.809029
385	0.756122	0.706122	0.759007	0.729007	0.817163	0.757163	0.697826	0.797826	0.799025	0.809025
384	0.756367	0.706367	0.758948	0.728948	0.817568	0.757568	0.696896	0.796896	0.799051	0.809051
383	0.757025	0.707025	0.759338	0.729338	0.817486	0.757486	0.696172	0.796172	0.798451	0.808451
382	0.758163	0.708163	0.759499	0.729499	0.81766	0.75766	0.695531	0.795531	0.797637	0.807637
381	0.75868	0.70868	0.759974	0.729974	0.817487	0.757487	0.694548	0.794548	0.796734	0.806734
380	0.759389	0.709389	0.760301	0.730301	0.817481	0.757481	0.694345	0.794345	0.795726	0.805726
379	0.759641	0.709641	0.760614	0.730614	0.816755	0.756755	0.694262	0.794262	0.795067	0.805067
378	0.760089	0.710089	0.761352	0.731352	0.81614	0.75614	0.694338	0.794338	0.794784	0.804784
377	0.760602	0.710602	0.761083	0.731083	0.815716	0.755716	0.694037	0.794037	0.79355	0.80355
376	0.760085	0.710085	0.760611	0.730611	0.814131	0.754131	0.693563	0.793563	0.792711	0.802711
375	0.759022	0.709022	0.759366	0.729366	0.813139	0.753139	0.692307	0.792307	0.791552	0.801552
374	0.758605	0.708605	0.75824	0.72824	0.812186	0.752186	0.692389	0.792389	0.791115	0.801115
373	0.757569	0.707569	0.757347	0.727347	0.811439	0.751439	0.692202	0.792202	0.792264	0.802264
372	0.75706	0.70706	0.756094	0.726094	0.810991	0.750991	0.692746	0.792746	0.791589	0.801589
371	0.756149	0.706149	0.754242	0.724242	0.809836	0.749836	0.694664	0.794664	0.791057	0.801057
370	0.755796	0.705796	0.753191	0.723191	0.812625	0.752625	0.695366	0.795366	0.790547	0.800547
369	0.755355	0.705355	0.752563	0.722563	0.812398	0.752398	0.696243	0.796243	0.791191	0.801191
368	0.755772	0.705772	0.752222	0.722222	0.812288	0.752288	0.69737	0.79737	0.791081	0.801081
367	0.755916	0.705916	0.75125	0.72125	0.813224	0.753224	0.698527	0.798527	0.790991	0.800991
366	0.75614	0.70614	0.751952	0.721952	0.812727	0.752727	0.70039	0.80039	0.791457	0.801457
365	0.756095	0.706095	0.752179	0.722179	0.813224	0.753224	0.701202	0.801202	0.792087	0.802087
364	0.756603	0.706603	0.752026	0.722026	0.812584	0.752584	0.702843	0.802843	0.793526	0.803526
363	0.756555	0.706555	0.751915	0.721915	0.813149	0.753149	0.704982	0.804982	0.79438	0.80438
362	0.757328	0.707328	0.752224	0.722224	0.814988	0.754988	0.708464	0.808464	0.795891	0.805891
361	0.757868	0.707868	0.752694	0.722694	0.815114	0.755114	0.71121	0.81121	0.79789	0.80789
360	0.759264	0.709264	0.752795	0.722795	0.816858	0.756858	0.713203	0.813203	0.799589	0.809589
359	0.76075	0.71075	0.753474	0.723474	0.818306	0.758306	0.716332	0.816332	0.80136	0.81136
358	0.762042	0.712042	0.754811	0.724811	0.819638	0.759638	0.718894	0.818894	0.802795	0.812795
357	0.764539	0.714539	0.755382	0.725382	0.820904	0.760904	0.72133	0.82133	0.804575	0.814575
356	0.766292	0.716292	0.756322	0.726322	0.822513	0.762513	0.723383	0.823383	0.806351	0.816351
355	0.768714	0.718714	0.757086	0.727086	0.824069	0.764069	0.725273	0.825273	0.808495	0.818495
354	0.771313	0.721313	0.757431	0.727431	0.824299	0.764299	0.729225	0.829225	0.810939	0.820939
353	0.773451	0.723451	0.759779	0.729779	0.824962	0.764962	0.733088	0.833088	0.812297	0.822297
352	0.775711	0.725711	0.76105	0.73105	0.827925	0.767925	0.736151	0.836151	0.815636	0.825636
351	0.777918	0.727918	0.761946	0.731946	0.829656	0.769656	0.741147	0.841147	0.819015	0.829015
350	0.781133	0.731133	0.76335	0.73335	0.831566	0.771566	0.745834	0.845834	0.822931	0.832931
349	0.783773	0.733773	0.764222	0.734222	0.833958	0.773958	0.750945	0.850945	0.825977	0.835977
348	0.786649	0.736649	0.766109	0.736109	0.837779	0.777779	0.755722	0.855722	0.829981	0.839981
347	0.789005	0.739005	0.76852	0.73852	0.842069	0.782069	0.760693	0.860693	0.833855	0.843855
346	0.792237	0.742237	0.770842	0.740842	0.845061	0.785061	0.768101	0.868101	0.838344	0.848344
345	0.796969	0.746969	0.772927	0.742927	0.848299	0.788299	0.779492	0.879492	0.84313	0.85313
344	0.800611	0.750611	0.774966	0.744966	0.852816	0.792816	0.786723	0.886723	0.848355	0.858355
343	0.805133	0.755133	0.778643	0.748643	0.856576	0.796576	0.795024	0.895024	0.857305	0.867305
342	0.810257	0.760257	0.78223	0.75223	0.861773	0.801773	0.803841	0.903841	0.865253	0.875253
341	0.815874	0.765874	0.784795	0.754795	0.866872	0.806872	0.813437	0.913437	0.87433	0.88433
340	0.821335	0.771335	0.787538	0.757538	0.87432	0.81432	0.824046	0.924046	0.88189	0.89189
339	0.826664	0.776664	0.791822	0.761822	0.880378	0.820378	0.836213	0.936213	0.890752	0.900752
338	0.831013	0.781013	0.797067	0.767067	0.887598	0.827598	0.84939	0.94939	0.900109	0.910109
337	0.838529	0.788529	0.802381	0.772381	0.894417	0.834417	0.863673	0.963673	0.91086	0.92086
336	0.847232	0.797232	0.810051	0.780051	0.903986	0.843986	0.878835	0.978835	0.923376	0.933376
335	0.856954	0.806954	0.815403	0.785403	0.914451	0.854451	0.896097	0.996097	0.934123	0.944123
334	0.867263	0.817263	0.823217	0.793217	0.925359	0.865359	0.913163	1.01316	0.948575	0.958575
333	0.879156	0.829156	0.831256	0.801256	0.936258	0.876258	0.93212	1.03212	0.963427	0.973427
332	0.892673	0.842673	0.840701	0.810701	0.949404	0.889404	0.952712	1.05271	0.979054	0.989054
331	0.907157	0.857157	0.850624	0.820624	0.963676	0.903676	0.975089	1.07509	0.99577	1.00577
330	0.921869	0.871869	0.861289	0.831289	0.979059	0.919059	0.997747	1.09775	1.01373	1.02373
329	0.938149	0.888149	0.873514	0.843514	0.993518	0.933518	1.02169	1.12169	1.03387	1.04387
328	0.955759	0.905759	0.885534	0.855534	1.00984	0.94984	1.04727	1.14727	1.05364	1.06364
327	0.974909	0.924909	0.899965	0.869965	1.02681	0.96681	1.07465	1.17465	1.07462	1.08462
326	0.995448	0.945448	0.914379	0.884379	1.0455	0.9855	1.10078	1.20078	1.09591	1.10591
325	1.0169	0.9669	0.929804	0.899804	1.06451	1.00451	1.12944	1.22944	1.11843	1.12843
324	1.04033	0.99033	0.946856	0.916856	1.08403	1.02403	1.15623	1.25623	1.14261	1.15261
323	1.06484	1.01484	0.965682	0.935682	1.10426	1.04426	1.18458	1.28458	1.16782	1.17782
322	1.09199	1.04199	0.985178	0.955178	1.12576	1.06576	1.21224	1.31224	1.19142	1.20142
321	1.11913	1.06913	1.00566	0.97566	1.14698	1.08698	1.23812	1.33812	1.21358	1.22358
320	1.14816	1.09816	1.02565	0.99565	1.16985	1.10985	1.26447	1.36447	1.23839	1.24839
319	1.17846	1.12846	1.04783	1.01783	1.18938	1.12938	1.28763	1.38763	1.26254	1.27254
318	1.20821	1.15821	1.07035	1.04035	1.21103	1.15103	1.30976	1.40976	1.28265	1.29265
317	1.24104	1.19104	1.09318	1.06318	1.23148	1.17148	1.33078	1.43078	1.30105	1.31105
316	1.27507	1.22507	1.11626	1.08626	1.25305	1.19305	1.34777	1.44777	1.32017	1.33017
315	1.30684	1.25684	1.14056	1.11056	1.27021	1.21021	1.36256	1.46256	1.33941	1.34941
314	1.34121	1.29121	1.16419	1.13419	1.28658	1.22658	1.37654	1.47654	1.35209	1.36209
313	1.37259	1.32259	1.18831	1.15831	1.3028	1.2428	1.38691	1.48691	1.3626	1.3726
312	1.40405	1.35405	1.21076	1.18076	1.31771	1.25771	1.39625	1.49625	1.37154	1.38154
311	1.43479	1.38479	1.23053	1.20053	1.33048	1.27048	1.40441	1.50441	1.37918	1.38918
310	1.46146	1.41146	1.24764	1.21764	1.34263	1.28263	1.4095	1.5095	1.38539	1.39539
309	1.48671	1.43671	1.26552	1.23552	1.35094	1.29094	1.41146	1.51146	1.38846	1.39846
308	1.50803	1.45803	1.27889	1.24889	1.35942	1.29942	1.41248	1.51248	1.39196	1.40196
307	1.52506	1.47506	1.29074	1.26074	1.3637	1.3037	1.41314	1.51314	1.39401	1.40401
306	1.54297	1.49297	1.30039	1.27039	1.36559	1.30559	1.41407	1.51407	1.39567	1.40567
305	1.55645	1.50645	1.30859	1.27859	1.36692	1.30692	1.41331	1.51331	1.39408	1.40408
304	1.5674	1.5174	1.31851	1.28851	1.36733	1.30733	1.41304	1.51304	1.3954	1.4054
303	1.57359	1.52359	1.32373	1.29373	1.36935	1.30935	1.41284	1.51284	1.39526	1.40526
302	1.57804	1.52804	1.32973	1.29973	1.36969	1.30969	1.41223	1.51223	1.39464	1.40464
301	1.58063	1.53063	1.33268	1.30268	1.37049	1.31049	1.41206	1.51206	1.39452	1.40452
300	1.58345	1.53345	1.3362	1.3062	1.37083	1.31083	1.41178	1.51178	1.39405	1.40405
