# Supplementary material for: Unusual hydrogen implanted gold with lattice contraction at increased hydrogen content
Source: Nat Commun. 2021 Mar 10;12:1560. doi: 10.1038/s41467-021-21842-9 (PMC7946955; doi:10.1038/s41467-021-21842-9)
Supplement: Supplementary file 6 — Supplementary Data 4 [file 41467_2021_21842_MOESM6_ESM.xls]

## Sheet: Exp
Beam total charge (mC)	H content (%)	H-content (appm)	# Au/1H	DV (Å3)
0	0	0		0
50	0.028	280	3571.43	-0.247193
100	0.056	560	1785.71	-0.543022
150	0.084	840	1190.48	-1.18098
200	0.112	1120	892.857	-1.81485
250	0.14	1400	714.286	-2.734
350	0.196	1960	510.204	-6.277
500	0.281	2810	355.872
nnn-supercell	# Au	Calc. H-conc. (%)	Calc. H-conc. (appm)	Corresp. beam charge (mC)
151515	3375	0.03	300	50
121212	1728	0.058	580	100
111111	1331	0.075	750	150
101010	1000	0.1	1000	200
999	729	0.137	1370	250
888	512	0.195	1950	350
777	343	0.292	2920	500
666	216	0.463	4630
555	125	0.8	8000
444	64	1.563	15630
333	27	3.704	37040
222	8	12.5	125000
111	1	100	1000000

## Sheet: Relativity
Cohesive E	Coordination	Au-H (Å)	H(xyz)	Relativity	a, b, c	a,b,g	V	S.g.	DV (Å3)
-	Au	-		ECP	2.92619	60	17.7172	F-43m
2.76516	1H-2Au	1.782	0.785; 0.320; 0.1495	ECP	3.167491;4.052015;4.265373	61.87066;42.03506;90.03725	26.003	Pmm2	8.28579
2.64169	1H-4Au	1.957	0.25;0.25;0.25	ECP	3.19616	60	23.0872	F-43m	5.37
2.2854	1H-0Au	2.208	0.5; 0.5; 0.5	ECP	3.1229	60	21.54	R3	3.8228
2.46443	1H-1Au	1.76	0.69;0.31;0.52	ECP	3.1152;3.1572;3.2371	58.2947;59.5697;62.2084	22.47	P1	4.7528
2.49785	1H-2Au	1.718	0.5; 0; 0.5	ECP	3.2265, 3.0261, 3.2395	61.8777;64.1815;62.3124	23.73	P1	6.0128
2.52444	1H-2Au(z)	1.751	0.5;0.27;0.5	ECP	3.2146; 3.3179;3.2175	58.9035;58.1297;58.9895	23.53	P1	5.8128
2.21724	1H-3Au	1.825	0.37;-0.11;0.37	ECP	3.0319;3.0075;3.0177	59.5777;59.8428;59.7355	19.33	P1	1.6128
2.62803	1H-4Au	1.956	0.25;0.25;0.25	ECP	3.1944	60	23.05	R3	5.3328
-	Au	-	-	All-Electron Rel.	2.8295	60	16.02	Fm-3m
2.18519	1H-0Au	2.149	0.5; 0.5; 0.5	All-Electron Rel.	3.0388	60	19.84	R3	3.82
2.18568	1H-0Au	2.153	0.5; 0.5; 0.5	All-Electron Rel.	3.0443	60	19.92	Fm-3m	3.9
2.35296	1H-1Au	1.795	0.55;0.45;0.64	All-Electron Rel.	2.876;2.8743;3.1747	56.5146;56.4637;64.9473	17.98	P1	1.96
2.15269	1H-2Au	1.611	0.5; 0; 0.5	All-Electron Rel.	3.1153; 2.6767; 3.1392	64.1988; 62.0066; 65.1253	20.02	P1	4
2.25793	1H-2Au	1.644	0.5; 0; 0.5	All-Electron Rel.	3.08643	115.6229;112.89543;100.2826	22.19	Immm	6.17
2.51473	1H-2Au(z)	1.748	0.5; 0.194; 0.5	All-Electron Rel.	3.0623; 3.4308; 3.0693	55.8792; 61.5591; 56.0735	21.52	P1	5.5
2.50351	1H-2Au(z)	1.751	0.26;0.76;0.5	All-Electron Rel.	3.15447	91.7229;118.2711;119.7549	22.51	Imm2	6.49
2.35531	1H-3Au	1.86	0.36;-0.08;0.36	All-Electron Rel.	3.1945;2.9057;3.188	56.8745;59.9332;57.2434	19.94	P1	3.92
2.64119	1H-4Au	1.9	0.25;0.25;0.25	All-Electron Rel.	3.1026	60	21.12	R3	5.1
2.64744	1H-4Au	1.914	0.75;0.75;0.75	All-Electron Rel.	3.1256	60	21.59	F-43m	5.57

## Sheet: GGAcell
Cell	n(Au)	H (appm)	S.G.	a, b, c (a,b,g=60)	V(Å3)	Au-H (Å)	DV (Å3)
111	1	1000000	F-43m	3.19616	23.0872	1.957	5.37
222	8	125000	F-43m/P1	5.92357	146.973	1.884	4.59
333	27	37040	F-43m	8.73059	470.56	1.85	3.04
444	64	15630	F-43m/P1	11.7644	1151.31	1.911	-0.85
555	125	8000	F-43m/P1	14.4372	2127.82	1.878	0.03
555	125	8000	F-43m	14.9388	2357.39	1.936	-0.2
666	216	4630	F-43m/P1	17.398	3723.8	1.865	0
777	343	2920	F-43m	20.261	5881.18	1.872	-2.06
888	512	1950	F-43m	23.125	8744.36	1.869	-0.9

## Sheet: LDACohesive
Optimized lattices by LDA								0-line
Cell	n(Au)	H (appm)	Maximum lattice expansion DV (Å3)	Maximum lattice contraction DV (Å3)	Cohesive E (eV)	guideline V	guideline E	0	0
111	1	1000000	10.4	10.4	2.68	10	2	2500	0
222	8	125000	4.33	4.33	3.44	8	2.3	H (appm) axis (upper)
333	27	37040	3.44	3.44	2.256	6	2.5	2500	400	5	13
444	64	15630	6.06	1.83	2.85	1	3.3	2000	500	5	13
555	125	8000	3.42	0.42	3.83	-3	3.7	1666.67	600	5	13
666	216	4630	4.23	-6.96	4	-6.96	4	1428.57	700	5	13
777	343	2920	1.75	-10.47	4.2	-10	4.2	1250	800	5	13
888	512	1950	-0.9	-6.61	4.38	-7	4.3	1111.11	900	5	13
999	729	1370	1.63	-4.65	4.18	-4.65	4.25	1000	1000	5	13
10-10-10	1000	1000	1.1	-3.11	3.8	-3	4.1	666.667	1500	5	13
11-11-11	1331	750	0.8	-3.5	3.95	-2	3.9	500	2000	5	13
12-12-12	1728	580	1.41	-2.2	3.62	-1.2	3.62	333.333	3000	5	13
13-13-13	2197	460	1.803	-0.4	3.5	-0.4	3.3	166.667	6000	5	13
