# Supplementary material for: Unusual hydrogen implanted gold with lattice contraction at increased hydrogen content
Source: Nat Commun. 2021 Mar 10;12:1560. doi: 10.1038/s41467-021-21842-9 (PMC7946955; doi:10.1038/s41467-021-21842-9)
Supplement: Supplementary file 7 — Supplementary Data 5 [file 41467_2021_21842_MOESM7_ESM.xls]

## Sheet: Absorption
UV-Vis		Y-Scale			Y-offset					Y-offset			Y-offset							Y-offset		Y-scale	Y-offset		Y-scale	Y-offset
Exp. l (nm)	Int. (a.u.)	100000	Au (GGA)	Int.	-70000	111-AuH	Int.	222-AuH	Int.	-5000	333-AuH	Int.	-20000	444-AuH	Int.	555-AuH	Int.	666-AuH	Int.	25000	777-AuH	260	40000	999-AuH	1550	60000
850	0.41635	41635	806.158	8199.69	-61800.3	812.674	23630	828.179	10574.7	5574.71	850.328	112350	92349.6	841.53	9683.89	843.283	14143	856.749	25687.8	687.825	840.039	1.02243e+06	-36067.6	845.125	3.9831e+07	-34302.6
849	0.41608	41608	791.325	8880.95	-61119	798.509	24260.2	823.78	10814.7	5814.74	843.832	112313	92313.1	837.731	9761.38	839.476	14156.8	852.899	25541.3	541.251	833.859	1.07265e+06	-35874.4	839.805	4.1197e+07	-33421.3
848	0.41605	41605	777.027	9595.83	-60404.2	784.828	24910.7	819.427	11058.1	6058.06	837.434	112254	92254.1	833.966	9841.36	835.703	14176	849.083	25404.6	404.568	827.769	1.12476e+06	-35674	834.548	4.25925e+07	-32521
847	0.415917	41591.7	763.237	10344.2	-59655.8	771.609	25580.8	815.12	11304.7	6304.65	831.132	112173	92173	830.235	9923.82	831.963	14200.7	845.302	25277.9	277.949	821.767	1.17881e+06	-35466.1	829.353	4.40175e+07	-31601.6
846	0.414655	41465.5	749.928	11125.6	-58874.4	758.827	26269.6	810.858	11554.5	6554.52	824.925	112070	92070.4	826.536	10008.8	828.258	14230.8	841.554	25161.5	161.455	815.851	1.23483e+06	-35250.7	824.22	4.54721e+07	-30663.2
845	0.414249	41424.9	737.075	11939.6	-58060.4	746.462	26975.9	806.64	11807.6	6807.65	818.809	111946	91946.3	822.871	10096.3	824.585	14266.4	837.839	25055.2	55.2038	810.02	1.29286e+06	-35027.5	819.147	4.69559e+07	-29705.9
844	0.413775	41377.5	724.655	12785.7	-57214.3	734.494	27698.2	802.466	12064	7064.02	812.783	111801	91801.4	819.238	10186.4	820.944	14307.5	834.157	24959.2	-40.8119	804.271	1.35295e+06	-34796.3	814.132	4.84691e+07	-28729.6
843	0.413278	41327.8	712.647	13663	-56337	722.903	28434.9	798.335	12323.6	7323.61	806.846	111636	91636	815.637	10279.1	817.336	14353.9	830.506	24873.5	-126.525	798.604	1.41514e+06	-34557.2	809.176	5.00115e+07	-27734.5
842	0.412436	41243.6	701.031	14570.8	-55429.2	711.673	29184.1	794.246	12586.4	7586.42	800.995	111450	91450.4	812.067	10374.4	813.759	14405.7	826.888	24798	-201.985	793.016	1.47945e+06	-34309.8	804.276	5.15829e+07	-26720.7
841	0.412279	41227.9	689.787	15508.2	-54491.8	700.786	29943.8	790.199	12852.4	7852.42	795.228	111245	91245.2	808.529	10472.3	810.213	14462.8	823.301	24732.8	-267.174	787.506	1.54594e+06	-34054.1	799.433	5.31832e+07	-25688.3
840	0.412457	41245.7	678.897	16474.3	-53525.7	690.227	30712.1	786.193	13121.6	8121.61	789.543	111021	91020.8	805.021	10572.9	806.698	14525.2	819.745	24677.8	-322.191	782.071	1.61464e+06	-33789.8	794.645	5.4812e+07	-24637.4
839	0.412064	41206.4	668.347	17467.9	-52532.1	679.982	31486.5	782.227	13394	8393.95	783.939	110778	90777.7	801.543	10676.2	803.213	14592.9	816.22	24632.9	-367.063	776.711	1.68558e+06	-33517	789.911	5.64693e+07	-23568.2
838	0.412747	41274.7	658.119	18488	-51512	670.036	32265.1	778.301	13669.5	8669.49	778.414	110516	90516.2	798.096	10782.1	799.759	14665.9	812.725	24598.1	-401.905	771.425	1.75881e+06	-33235.4	785.23	5.81548e+07	-22480.8
837	0.411902	41190.2	648.2	19533.6	-50466.4	660.377	33045.7	774.415	13948.1	8948.09	772.967	110237	90237	794.678	10890.7	796.333	14744.1	809.259	24573.2	-426.79	766.209	1.83434e+06	-32944.8	780.601	5.98681e+07	-21375.4
836	0.412214	41221.4	638.575	20603.4	-49396.6	650.992	33826	770.567	14229.8	9229.79	767.595	109941	89940.5	791.289	11002.1	792.938	14827.5	805.824	24558.1	-441.852	761.064	1.91223e+06	-32645.3	776.024	6.1609e+07	-20252.3
835	0.411404	41140.4	629.232	21696.4	-48303.6	641.871	34604	766.757	14514.6	9514.56	762.297	109627	89627.2	787.929	11116.2	789.57	14916	802.417	24552.8	-447.187	755.987	1.9925e+06	-32336.6	771.498	6.3377e+07	-19111.6
834	0.411128	41112.8	620.158	22811.4	-47188.6	633.002	35377.9	762.984	14802.4	9802.37	757.072	109298	89297.7	784.597	11233	786.232	15009.6	799.039	24557	-442.959	750.978	2.07517e+06	-32018.6	767.021	6.51719e+07	-17953.6
833	0.410116	41011.6	611.343	23947.2	-46052.8	624.374	36145.8	759.249	15093.2	10093.2	751.918	108952	88952.5	781.294	11352.6	782.922	15108.3	795.689	24570.7	-429.281	746.035	2.16029e+06	-31691.2	762.593	6.69932e+07	-16778.6
832	0.409595	40959.5	602.774	25103	-44897	615.979	36906.2	755.55	15387.1	10387.1	746.834	108592	88592.1	778.018	11474.9	779.639	15212	792.367	24593.7	-406.33	741.156	2.24787e+06	-31354.3	758.214	6.88406e+07	-15586.7
831	0.409345	40934.5	594.442	26277.4	-43722.6	607.806	37657.8	751.886	15683.8	10683.8	741.817	108217	88217.1	774.769	11600	776.384	15320.7	789.072	24625.8	-374.229	736.34	2.33795e+06	-31007.9	753.881	7.07134e+07	-14378.4
830	0.408947	40894.7	586.338	27469.5	-42530.5	599.847	38399.4	748.258	15983.5	10983.5	736.869	107828	87828.1	771.548	11727.9	773.155	15434.3	785.806	24666.8	-333.164	731.587	2.43055e+06	-30651.7	749.596	7.26113e+07	-13154
829	0.409117	40911.7	578.451	28678.3	-41321.7	592.094	39130.3	744.665	16286.1	11286.1	731.985	107426	87425.7	768.353	11858.6	769.954	15552.8	782.565	24716.7	-283.261	726.895	2.52569e+06	-30285.8	745.356	7.45338e+07	-11913.7
828	0.409086	40908.6	570.774	29902.9	-40097.1	584.539	39849.7	741.107	16591.6	11591.6	727.166	107011	87010.6	765.184	11992.1	766.779	15676.2	779.352	24775.3	-224.718	722.263	2.6234e+06	-29910	741.161	7.64803e+07	-10657.9
827	0.408755	40875.5	563.298	31142.4	-38857.6	577.174	40557.6	737.582	16899.9	11899.9	722.41	106583	86583.1	762.042	12128.4	763.63	15804.5	776.165	24842.3	-157.667	717.689	2.72369e+06	-29524.3	737.011	7.84501e+07	-9387
826	0.40848	40848	556.015	32395.8	-37604.2	569.993	41253.9	734.09	17211	12211	717.716	106144	86144.1	758.925	12267.5	760.507	15937.4	773.004	24917.7	-82.308	713.173	2.82659e+06	-29128.5	732.904	8.04429e+07	-8101.36
825	0.408213	40821.3	548.918	33662.4	-36337.6	562.988	41939.1	730.632	17524.9	12524.9	713.082	105694	85694.3	755.834	12409.4	757.409	16075.2	769.868	25001.2	1.23085	708.713	2.93212e+06	-28722.6	728.841	8.24578e+07	-6801.41
824	0.408201	40820.1	542	34941.3	-35058.7	556.153	42613.8	727.206	17841.5	12841.5	708.508	105234	85234.1	752.767	12554.1	754.336	16217.6	766.758	25092.7	92.7476	704.309	3.04027e+06	-28306.6	724.82	8.44944e+07	-5487.5
823	0.407728	40772.8	535.255	36231.6	-33768.4	549.482	43278.8	723.811	18160.7	13160.7	703.992	104764	84764.3	749.726	12701.7	751.288	16364.6	763.673	25192.1	192.11	699.959	3.15108e+06	-27880.5	720.84	8.65518e+07	-4160.14
822	0.407443	40744.3	528.675	37532.6	-32467.4	542.969	43935.6	720.449	18482.6	13482.6	699.533	104285	84285.5	746.709	12852.1	748.265	16516.3	760.613	25299.1	299.119	695.662	3.26455e+06	-27444	716.902	8.86294e+07	-2819.73
821	0.407261	40726.1	522.255	38843.3	-31156.7	536.609	44585.5	717.117	18807.1	13807.1	695.131	103798	83798.4	743.716	13005.2	745.266	16672.5	757.577	25413.6	413.646	691.418	3.38069e+06	-26997.4	713.003	9.07265e+07	-1466.77
820	0.407135	40713.5	515.988	40162.8	-29837.2	530.396	45230.3	713.816	19134.1	14134.1	690.783	103304	83303.8	740.747	13161.2	742.291	16833.2	754.565	25535.5	535.528	687.225	3.4995e+06	-26540.4	709.146	9.28423e+07	-101.762
819	0.406376	40637.6	509.871	41490.2	-28509.8	524.325	45871.9	710.546	19463.7	14463.7	686.489	102802	82802.3	737.802	13320	739.339	16998.4	751.577	25664.6	664.583	683.084	3.621e+06	-26073.1	705.326	9.4976e+07	1274.86
818	0.405999	40599.9	503.897	42824.3	-27175.7	518.392	46512.5	707.305	19795.7	14795.7	682.249	102295	82294.7	734.88	13481.6	736.411	17167.9	748.612	25800.7	800.701	678.991	3.74518e+06	-25595.5	701.546	9.71269e+07	2662.54
817	0.406029	40602.9	498.061	44164.2	-25835.8	512.591	47154.2	704.094	20130.2	15130.2	678.061	101782	81781.6	731.981	13646	733.506	17341.9	745.671	25943.7	943.673	674.947	3.87205e+06	-25107.5	697.803	9.92942e+07	4060.75
816	0.40593	40593	492.359	45508.5	-24491.5	506.919	47799.6	700.911	20467	15467	673.923	101264	81263.7	729.105	13813.2	730.624	17520.2	742.753	26093.4	1093.4	670.951	4.0016e+06	-24609.2	694.098	1.01477e+08	5468.94
815	0.405287	40528.7	486.786	46855.8	-23144.2	501.371	48450.8	697.758	20806.1	15806.1	669.836	100742	80741.9	726.251	13983.2	727.765	17702.7	739.858	26249.7	1249.7	667.003	4.13382e+06	-24100.7	690.43	1.03674e+08	6886.53
814	0.405605	40560.5	481.338	48204.8	-21795.2	495.943	49110.5	694.632	21147.5	16147.5	665.798	100217	80216.7	723.419	14156	724.927	17889.5	736.985	26412.4	1412.45	663.1	4.26872e+06	-23581.8	686.798	1.05885e+08	8313.01
813	0.405752	40575.2	476.01	49553.7	-20446.3	490.631	49781.1	691.535	21491.2	16491.2	661.809	99689	79689	720.61	14331.6	722.112	18080.4	734.134	26581.5	1581.49	659.243	4.40628e+06	-23052.8	683.202	1.08109e+08	9747.78
812	0.405538	40553.8	470.799	50901	-19099	485.432	50464.9	688.464	21837	16837	657.867	99159.5	79159.5	717.822	14509.9	719.319	18275.5	731.305	26756.7	1756.7	655.431	4.5465e+06	-22513.5	679.642	1.10345e+08	11190.2
811	0.405462	40546.2	465.701	52244.6	-17755.4	480.343	51164.3	685.422	22185	17185	653.972	98629	78629	715.056	14691	716.547	18474.6	728.499	26937.9	1937.92	651.662	4.68936e+06	-21964	676.115	1.12592e+08	12639.7
810	0.405045	40504.5	460.712	53582.6	-16417.4	475.358	51881.4	682.405	22535	17535	650.122	98098.2	78098.2	712.311	14874.9	713.796	18677.8	725.713	27125	2125.05	647.936	4.83483e+06	-21404.5	672.624	1.14848e+08	14095.6
809	0.405302	40530.2	455.829	54912.9	-15087.1	470.476	52618.3	679.416	22887.1	17887.1	646.318	97567.7	77567.7	709.587	15061.5	711.066	18885	722.949	27317.9	2317.94	644.253	4.98291e+06	-20835	669.166	1.17114e+08	15557.3
808	0.405073	40507.3	451.048	56233.4	-13766.6	465.693	53376.8	676.452	23241.1	18241.1	642.558	97038.5	77038.5	706.884	15250.8	708.358	19096.1	720.205	27516.5	2516.45	640.611	5.13358e+06	-20255.5	665.741	1.19388e+08	17024.3
807	0.404524	40452.4	446.367	57541.7	-12458.3	461.007	54158.6	673.514	23597.1	18597.1	638.841	96511.2	76511.2	704.201	15442.8	705.669	19311.1	717.483	27720.5	2720.47	637.011	5.2868e+06	-19666.2	662.349	1.21668e+08	18495.7
806	0.40446	40446	441.781	58835.4	-11164.6	456.414	54965.2	670.602	23954.9	18954.9	635.168	95986.5	75986.5	701.539	15637.6	703.001	19529.9	714.781	27929.9	2929.89	633.45	5.44256e+06	-19067.1	658.989	1.23955e+08	19971
805	0.404317	40431.7	437.289	60112.3	-9887.67	451.911	55797.9	667.714	24314.5	19314.5	631.536	95465.1	75465.1	698.897	15835	700.353	19752.5	712.099	28144.6	3144.56	629.929	5.60082e+06	-18458.4	655.662	1.26247e+08	21449.4
804	0.404395	40439.5	432.888	61370	-8630.02	447.497	56657.6	664.852	24675.9	19675.9	627.945	94947.9	74947.9	696.274	16035.1	697.725	19978.8	709.437	28364.4	3364.39	626.448	5.76155e+06	-17840.2	652.365	1.28542e+08	22930.4
803	0.404519	40451.9	428.574	62606	-7394.03	443.168	57545.3	662.013	25038.9	20038.9	624.396	94435.4	74435.4	693.671	16237.8	695.117	20208.9	706.795	28589.2	3589.24	623.004	5.92472e+06	-17212.6	649.1	1.30841e+08	24413.2
802	0.404636	40463.6	424.345	63818	-6181.97	438.922	58461.5	659.199	25403.6	20403.6	620.885	93928.5	73928.5	691.087	16443.2	692.528	20442.5	704.173	28819	3819.02	619.598	6.09029e+06	-16575.8	645.865	1.33141e+08	25897.2
801	0.404424	40442.4	420.199	65003.9	-4996.12	434.756	59406.2	656.409	25769.9	20769.9	617.415	93427.6	73427.6	688.523	16651.2	689.959	20679.8	701.57	29053.6	4053.58	616.229	6.25823e+06	-15929.9	642.66	1.35441e+08	27381.5
800	0.404774	40477.4	416.133	66161.5	-3838.51	430.669	60380.1	653.642	26137.7	21137.7	613.983	92933.5	72933.5	685.977	16861.8	687.408	20920.6	698.986	29292.9	4292.88	612.896	6.42849e+06	-15275	639.485	1.37742e+08	28865.6
799	0.40476	40476	412.145	67288.8	-2711.18	426.658	61383.1	650.899	26507	21507	610.588	92446.9	72446.9	683.451	17075	684.876	21164.8	696.421	29536.7	4536.75	609.6	6.60103e+06	-14611.4	636.34	1.40041e+08	30348.8
798	0.404242	40424.2	408.233	68384.1	-1615.86	422.721	62414.7	648.178	26877.7	21877.7	607.232	91968.3	71968.3	680.943	17290.7	682.363	21412.5	693.875	29785.1	4785.12	606.338	6.7758e+06	-13939.2	633.223	1.42337e+08	31830.2
797	0.403974	40397.4	404.394	69445.8	-554.187	418.855	63474.5	645.48	27249.8	22249.8	603.911	91498.4	71498.4	678.453	17509	679.868	21663.5	691.348	30037.9	5037.86	603.112	6.95275e+06	-13258.7	630.134	1.44629e+08	33309.3
796	0.404075	40407.5	400.627	70472.6	472.554	415.061	64561.2	642.805	27623.1	22623.1	600.627	91037.6	71037.6	675.981	17729.8	677.391	21917.9	688.839	30294.9	5294.91	599.919	7.13183e+06	-12569.9	627.074	1.46917e+08	34785.3
795	0.404147	40414.7	396.929	71463.2	1463.16	411.334	65675.3	640.151	27997.6	22997.6	597.379	90586.6	70586.6	673.528	17953.1	674.932	22175.6	686.348	30556.1	5556.13	596.76	7.31299e+06	-11873.1	624.041	1.49199e+08	36257.4
794	0.403699	40369.9	393.299	72416.9	2416.95	407.673	66815.4	637.52	28373.3	23373.3	594.165	90145.9	70145.9	671.092	18178.8	672.491	22436.4	683.874	30821.5	5821.46	593.634	7.49617e+06	-11168.6	621.036	1.51474e+08	37725
793	0.403301	40330.1	389.735	73333.3	3333.26	404.077	67980.3	634.91	28750.2	23750.2	590.986	89715.9	69715.9	668.674	18407	670.068	22700.4	681.419	31090.8	6090.76	590.541	7.68131e+06	-10456.5	618.057	1.5374e+08	39187.4
792	0.403111	40311.1	386.235	74211.8	4211.76	400.544	69168.8	632.321	29128	24128	587.841	89297	69297	666.273	18637.7	667.662	22967.6	678.981	31364	6363.99	587.48	7.86834e+06	-9737.14	615.106	1.55998e+08	40643.8
791	0.403266	40326.6	382.797	75052.4	5052.41	397.072	70379.8	629.753	29506.9	24506.9	584.728	88889.8	68889.8	663.889	18870.7	665.273	23237.7	676.561	31641	6641.01	584.45	8.05722e+06	-9010.69	612.18	1.58245e+08	42093.5
790	0.402911	40291.1	379.42	75855.5	5855.54	393.66	71612	627.206	29886.7	24886.7	581.649	88494.4	68494.4	661.522	19106.1	662.901	23510.9	674.158	31921.8	6921.76	581.452	8.24786e+06	-8277.45	609.281	1.6048e+08	43535.8
789	0.40291	40291	376.101	76621.6	6621.64	390.306	72863.9	624.679	30267.3	25267.3	578.602	88111.5	68111.5	659.172	19343.9	660.547	23787	671.772	32206.1	7206.13	578.484	8.44021e+06	-7537.67	606.406	1.62703e+08	44970
788	0.402933	40293.3	372.841	77351.4	7351.38	387.009	74134.1	622.173	30648.8	25648.8	575.587	87741.1	67741.1	656.839	19583.9	658.208	24066	669.402	32494	7494.04	575.546	8.63418e+06	-6791.6	603.558	1.64913e+08	46395.4
787	0.40264	40264	369.636	78045.7	8045.74	383.767	75420.8	619.687	31031	26031	572.603	87383.5	67383.5	654.522	19826.3	655.886	24347.8	667.05	32785.4	7785.4	572.638	8.82972e+06	-6039.53	600.734	1.67108e+08	47811.3
786	0.402444	40244.4	366.486	78705.9	8705.9	380.578	76723.2	617.221	31413.9	26413.9	569.65	87039.1	67039.1	652.221	20070.9	653.581	24632.4	664.714	33080.1	8080.15	569.759	9.02674e+06	-5281.76	597.934	1.69286e+08	49217
785	0.402099	40209.9	363.39	79333	9333.01	377.443	78039.5	614.774	31797.4	26797.4	566.727	86708	66708	649.936	20317.8	651.292	24919.6	662.394	33378.2	8378.16	566.909	9.22517e+06	-4518.58	595.159	1.71448e+08	50611.8
784	0.401848	40184.8	360.345	79928.5	9928.52	374.358	79368.1	612.346	32181.5	27181.5	563.834	86390.3	66390.3	647.668	20566.8	649.019	25209.6	660.09	33679.4	8679.39	564.088	9.42492e+06	-3750.31	592.408	1.73592e+08	51995
783	0.40158	40158	357.351	80493.9	10493.9	371.324	80707.5	609.938	32566.1	27566.1	560.97	86086.1	66086.1	645.415	20818.1	646.761	25502.1	657.802	33983.7	8983.72	561.294	9.62592e+06	-2977.21	589.68	1.75717e+08	53366
782	0.401424	40142.4	354.406	81030.7	11030.7	368.338	82056.3	607.548	32951.2	27951.2	558.135	85795.6	65795.6	643.178	21071.4	644.519	25797.1	655.53	34291.1	9291.1	558.528	9.8281e+06	-2199.63	586.976	1.77822e+08	54724.1
781	0.401293	40129.3	351.509	81540.4	11540.4	365.4	83412.9	605.177	33336.6	28336.6	555.329	85518.8	65518.8	640.956	21326.9	642.293	26094.7	653.274	34601.4	9601.42	555.789	1.00313e+07	-1417.9	584.295	1.79906e+08	56068.6
780	0.401538	40153.8	348.659	82024.4	12024.4	362.509	84775.9	602.825	33722.4	28722.4	552.551	85255.8	65255.8	638.75	21584.5	640.082	26394.6	651.033	34914.6	9914.62	553.076	1.02356e+07	-632.334	581.636	1.81968e+08	57398.9
779	0.401592	40159.2	345.855	82484.2	12484.2	359.662	86143.9	600.491	34108.4	29108.4	549.8	85006.4	65006.4	636.558	21844.1	637.886	26696.9	648.808	35230.6	10230.6	550.391	1.04407e+07	156.698	579	1.84007e+08	58714.4
778	0.401833	40183.3	343.096	82921	12921	356.861	87515.5	598.174	34494.7	29494.7	547.077	84770.7	64770.7	634.382	22105.7	635.705	27001.5	646.598	35549.3	10549.3	547.731	1.06467e+07	948.913	576.386	1.86022e+08	60014.4
777	0.401429	40142.9	340.381	83336.1	13336.1	354.102	88889.3	595.876	34881.1	29881.1	544.381	84548.6	64548.6	632.221	22369.3	633.539	27308.3	644.402	35870.7	10870.7	545.096	1.08534e+07	1743.91	573.794	1.88012e+08	61298.3
776	0.40092	40092	337.708	83730.6	13730.6	351.386	90264.1	593.595	35267.7	30267.7	541.711	84340	64340	630.074	22634.8	631.388	27617.3	642.222	36194.6	11194.6	542.487	1.10608e+07	2541.37	571.224	1.89976e+08	62565.4
775	0.40129	40129	335.077	84105.3	14105.3	348.711	91638.6	591.332	35654.2	30654.2	539.067	84144.8	64144.8	627.942	22902.3	629.251	27928.4	640.056	36521.1	11521.1	539.903	1.12686e+07	3340.91	568.675	1.91914e+08	63815.4
774	0.401279	40127.9	332.486	84460.9	14460.9	346.077	93011.7	589.085	36040.8	31040.8	536.449	83962.8	63962.8	625.824	23171.6	627.129	28241.6	637.905	36849.9	11849.9	537.343	1.1477e+07	4142.17	566.147	1.93824e+08	65047.5
773	0.401094	40109.4	329.935	84798.1	14798.1	343.482	94382.1	586.856	36427.3	31427.3	533.856	83793.9	63793.9	623.72	23442.8	625.021	28556.7	635.768	37181.1	12181.1	534.807	1.16856e+07	4944.8	563.64	1.95705e+08	66261.2
772	0.400789	40078.9	327.423	85117.2	15117.2	340.926	95748.9	584.644	36813.7	31813.7	531.288	83637.9	63637.9	621.631	23715.8	622.927	28873.8	633.645	37514.6	12514.6	532.295	1.18946e+07	5748.43	561.153	1.97557e+08	67455.9
771	0.400813	40081.3	324.949	85418.7	15418.7	338.407	97110.8	582.448	37199.9	32199.9	528.744	83494.5	63494.5	619.555	23990.5	620.848	29192.7	631.537	37850.2	12850.2	529.807	1.21037e+07	6552.66	558.687	1.99378e+08	68631.1
770	0.401317	40131.7	322.512	85702.5	15702.5	335.926	98466.9	580.268	37585.9	32585.9	526.225	83363.6	63363.6	617.493	24267	618.781	29513.4	629.443	38188	13188	527.342	1.23129e+07	7357.13	556.241	2.01169e+08	69786.3
769	0.401413	40141.3	320.112	85968.8	15968.8	333.48	99816.2	578.105	37971.7	32971.7	523.73	83245	63245	615.445	24545.1	616.729	29835.8	627.362	38527.8	13527.8	524.899	1.2522e+07	8161.44	553.814	2.02928e+08	70921.1
768	0.40116	40116	317.747	86217.5	16217.5	331.07	101158	575.958	38357.1	33357.1	521.258	83138.4	63138.4	613.41	24825	614.69	30159.9	625.295	38869.6	13869.6	522.48	1.2731e+07	8965.24	551.407	2.04654e+08	72034.8
767	0.40041	40041	315.416	86448.6	16448.6	328.695	102491	573.827	38742.1	33742.1	518.81	83043.6	63043.6	611.39	25106.4	612.665	30485.6	623.242	39213.3	14213.3	520.082	1.29397e+07	9768.14	549.02	2.06347e+08	73127.2
766	0.400571	40057.1	313.12	86661.8	16661.8	326.353	103814	571.711	39126.7	34126.7	516.384	82960.4	62960.4	609.382	25389.4	610.653	30812.8	621.202	39558.9	14558.9	517.706	1.31481e+07	10569.7	546.651	2.08006e+08	74197.6
765	0.400428	40042.8	310.857	86857.2	16857.2	324.045	105128	569.611	39510.9	34510.9	513.981	82888.4	62888.4	607.387	25674	608.654	31141.5	619.175	39906.2	14906.2	515.352	1.33561e+07	11369.7	544.302	2.09631e+08	75245.7
764	0.400561	40056.1	308.626	87034.6	17034.6	321.768	106430	567.527	39894.5	34894.5	511.601	82827.4	62827.4	605.405	25960.1	606.668	31471.6	617.162	40255.2	15255.2	513.019	1.35635e+07	12167.5	541.971	2.1122e+08	76271.1
763	0.400409	40040.9	306.427	87193.9	17193.9	319.524	107720	565.457	40277.6	35277.6	509.242	82777.3	62777.3	603.436	26247.6	604.695	31803	615.161	40605.8	15605.8	510.707	1.37703e+07	12962.9	539.658	2.12774e+08	77273.4
762	0.399442	39944.2	304.259	87334.8	17334.8	317.311	108997	563.403	40660.1	35660.1	506.905	82737.7	62737.7	601.48	26536.6	602.735	32135.7	613.174	40958	15958	508.416	1.39764e+07	13755.4	537.364	2.14291e+08	78252.1
761	0.400101	40010.1	302.121	87458.2	17458.2	315.128	110260	561.364	41041.9	36041.9	504.589	82708.3	62708.3	599.537	26827	600.788	32469.6	611.199	41311.7	16311.7	506.146	1.41816e+07	14544.7	535.088	2.15771e+08	79207
760	0.399872	39987.2	300.014	87564	17564	312.975	111510	559.339	41423.1	36423.1	502.294	82689.1	62689.1	597.606	27118.7	598.853	32804.6	609.238	41666.8	16666.8	503.895	1.43859e+07	15330.4	532.829	2.17214e+08	80137.8
759	0.399869	39986.9	297.935	87652.7	17652.7	310.851	112744	557.329	41803.5	36803.5	500.02	82679.6	62679.6	595.687	27411.7	596.93	33140.7	607.288	42023.3	17023.3	501.665	1.45891e+07	16112	530.588	2.18618e+08	81044.1
758	0.399857	39985.7	295.885	87724.7	17724.7	308.756	113962	555.333	42183.1	37183.1	497.767	82679.6	62679.6	593.781	27706	595.02	33477.8	605.351	42381	17381	499.454	1.47912e+07	16889.3	528.365	2.19985e+08	81925.7
757	0.399151	39915.1	293.864	87780.9	17780.9	306.689	115164	553.351	42562	37562	495.533	82689	62689	591.887	28001.5	593.122	33815.8	603.427	42740	17740	497.263	1.49921e+07	17661.8	526.159	2.21312e+08	82782.1
756	0.399341	39934.1	291.869	87822.3	17822.3	304.65	116348	551.384	42940	37940	493.32	82707.5	62707.5	590.005	28298.2	591.236	34154.7	601.514	43100.1	18100.1	495.09	1.51916e+07	18429.2	523.969	2.22601e+08	83613.3
755	0.399188	39918.8	289.902	87850	17850	302.637	117513	549.43	43317.1	38317.1	491.126	82734.9	62734.9	588.135	28596	589.362	34494.4	599.614	43461.3	18461.3	492.937	1.53897e+07	19191	521.797	2.23849e+08	84418.9
754	0.399441	39944.1	287.961	87865	17865	300.651	118659	547.491	43693.3	38693.3	488.952	82771	62771	586.277	28895	587.5	34834.7	597.726	43823.5	18823.5	490.802	1.55862e+07	19946.9	519.641	2.25058e+08	85198.9
753	0.399372	39937.2	286.045	87869.2	17869.2	298.69	119785	545.565	44068.5	39068.5	486.797	82815.5	62815.5	584.43	29195	585.65	35175.7	595.849	44186.7	19186.7	488.686	1.57811e+07	20696.6	517.501	2.26227e+08	85952.9
752	0.399254	39925.4	284.155	87863.7	17863.7	296.756	120890	543.652	44442.8	39442.8	484.661	82868.4	62868.4	582.595	29496.1	583.811	35517.4	593.984	44550.7	19550.7	486.588	1.59743e+07	21439.6	515.378	2.27355e+08	86680.8
751	0.398775	39877.5	282.29	87851	17851	294.846	121972	541.753	44816.1	39816.1	482.544	82929.3	62929.3	580.772	29798.2	581.984	35859.5	592.131	44915.6	19915.6	484.508	1.61657e+07	22175.7	513.271	2.28443e+08	87382.5
750	0.398822	39882.2	280.449	87832.8	17832.8	292.96	123031	539.867	45188.4	40188.4	480.445	82998.2	62998.2	578.96	30101.1	580.168	36202.1	590.29	45281.2	20281.2	482.445	1.63551e+07	22904.3	511.179	2.2949e+08	88057.9
749	0.398559	39855.9	278.632	87810.8	17810.8	291.098	124066	537.994	45559.5	40559.5	478.364	83074.8	63074.8	577.159	30405	578.363	36545	588.459	45647.5	20647.5	480.4	1.65426e+07	23625.3	509.103	2.30495e+08	88706.8
748	0.398448	39844.8	276.839	87787.1	17787.1	289.26	125077	536.134	45929.7	40929.7	476.301	83159	63159	575.369	30709.8	576.57	36888.3	586.641	46014.5	21014.5	478.372	1.67279e+07	24338.2	507.043	2.3146e+08	89329.2
747	0.397563	39756.3	275.068	87764.1	17764.1	287.445	126061	534.287	46298.7	41298.7	474.256	83250.7	63250.7	573.591	31015.4	574.788	37231.7	584.833	46382	21382	476.362	1.69111e+07	25042.7	504.998	2.32384e+08	89925
746	0.397224	39722.4	273.32	87744.1	17744.1	285.653	127018	532.452	46666.5	41666.5	472.228	83349.7	63349.7	571.823	31321.8	573.016	37575.4	583.036	46750	21750	474.368	1.7092e+07	25738.6	502.968	2.33266e+08	90494.1
745	0.397132	39713.2	271.594	87728.8	17728.8	283.883	127946	530.63	47033.2	42033.2	470.218	83455.9	63455.9	570.066	31628.9	571.256	37919.1	581.251	47118.4	22118.4	472.391	1.72706e+07	26425.3	500.953	2.34107e+08	91036.6
744	0.397313	39731.3	269.889	87721	17721	282.134	128846	528.821	47398.8	42398.8	468.224	83569.3	63569.3	568.32	31936.7	569.506	38262.9	579.476	47487.2	22487.2	470.43	1.74467e+07	27102.7	498.953	2.34906e+08	91552.5
743	0.397303	39730.3	268.206	87722.6	17722.6	280.407	129716	527.024	47763.1	42763.1	466.248	83689.6	63689.6	566.585	32245.2	567.767	38606.6	577.712	47856.3	22856.3	468.485	1.76203e+07	27770.5	496.968	2.35665e+08	92041.9
742	0.39722	39722	266.544	87735.8	17735.8	278.701	130555	525.239	48126.3	43126.3	464.288	83816.9	63816.9	564.86	32554.3	566.039	38950.2	575.959	48225.6	23225.6	466.557	1.77913e+07	28428.2	494.997	2.36382e+08	92504.6
741	0.396997	39699.7	264.902	87762.3	17762.3	277.016	131362	523.466	48488.2	43488.2	462.344	83951.1	63951.1	563.146	32864	564.321	39293.6	574.216	48595.1	23595.1	464.644	1.79597e+07	29075.7	493.04	2.37058e+08	92940.8
740	0.397094	39709.4	263.28	87803.9	17803.9	275.351	132137	521.705	48848.9	43848.9	460.417	84092.2	64092.2	561.442	33174.2	562.614	39636.8	572.485	48964.8	23964.8	462.747	1.81253e+07	29712.7	491.098	2.37694e+08	93350.7
739	0.397286	39728.6	261.678	87863.4	17863.4	273.706	132878	519.956	49208.3	44208.3	458.506	84240.7	64240.7	559.748	33484.9	560.916	39979.6	570.763	49334.4	24334.4	460.865	1.82881e+07	30338.7	489.17	2.38288e+08	93734.2
738	0.396722	39672.2	260.096	87941.8	17941.8	272.08	133585	518.218	49566.5	44566.5	456.61	84397.8	64397.8	558.065	33796.1	559.229	40322	569.052	49704.1	24704.1	458.998	1.8448e+07	30953.7	487.255	2.38842e+08	94091.6
737	0.396784	39678.4	258.532	88040.7	18040.7	270.474	134257	516.492	49923.4	44923.4	454.731	84541.4	64541.4	556.391	34107.8	557.553	40664	567.351	50073.7	25073.7	457.147	1.86049e+07	31557.3	485.354	2.39356e+08	94423
736	0.396558	39655.8	256.987	88161.4	18161.4	268.886	134895	514.778	50279.1	45279.1	452.866	84702.3	64702.3	554.728	34419.8	555.886	41005.4	565.66	50443.2	25443.2	455.31	1.87588e+07	32149.3	483.467	2.39829e+08	94728.4
735	0.396404	39640.4	255.461	88305.2	18305.2	267.317	135496	513.074	50633.5	45633.5	451.017	84872.4	64872.4	553.074	34732.1	554.229	41346.2	563.979	50812.5	25812.5	453.489	1.89097e+07	32729.4	481.594	2.40263e+08	95008.3
734	0.396383	39638.3	253.952	88473.1	18473.1	265.766	136062	511.383	50986.6	45986.6	449.182	85049.6	65049.6	551.431	35044.8	552.582	41686.3	562.308	51181.5	26181.5	451.681	1.90573e+07	33297.5	479.733	2.40657e+08	95262.6
733	0.396134	39613.4	252.461	88666.1	18666.1	264.233	136592	509.702	51338.5	46338.5	447.363	85233.4	65233.4	549.797	35357.7	550.945	42025.7	560.647	51550.2	26550.2	449.888	1.92018e+07	33853.2	477.886	2.41012e+08	95491.8
732	0.396294	39629.4	250.988	88884.8	18884.8	262.718	137086	508.032	51689	46689	445.559	85423.5	65423.5	548.173	35670.9	549.317	42364.3	558.996	51918.5	26918.5	448.109	1.93431e+07	34396.4	476.052	2.41329e+08	95695.9
731	0.395796	39579.6	249.532	89129.9	19129.9	261.22	137543	506.373	52038.3	47038.3	443.768	85619.8	65619.8	546.558	35984.2	547.699	42702	557.354	52286.4	27286.4	446.344	1.9481e+07	34926.9	474.23	2.41607e+08	95875.2
730	0.395554	39555.4	248.092	89401.8	19401.8	259.739	137965	504.725	52386.3	47386.3	441.992	85822	65822	544.953	36297.7	546.091	43038.7	555.722	52653.8	27653.8	444.594	1.96155e+07	35444.4	472.422	2.41847e+08	96030.1
729	0.394948	39494.8	246.669	89700.9	19700.9	258.275	138351	503.088	52733.1	47733.1	440.231	86030.2	66030.2	543.357	36611.4	544.491	43374.4	554.1	53020.6	28020.6	442.856	1.97467e+07	35948.8	470.626	2.42049e+08	96160.8
728	0.39465	39465	245.263	90027.4	20027.4	256.827	138701	501.461	53078.5	48078.5	438.483	86244.2	66244.2	541.771	36925.1	542.902	43709	552.487	53386.8	28386.8	441.133	1.98744e+07	36440	468.842	2.42215e+08	96267.7
727	0.394518	39451.8	243.872	90381.4	20381.4	255.395	139017	499.845	53422.7	48422.7	436.749	86463.9	66463.9	540.193	37238.8	541.321	44042.5	550.883	53752.3	28752.3	439.422	1.99986e+07	36917.8	467.071	2.42344e+08	96350.9
726	0.394526	39452.6	242.497	90762.9	20762.9	253.979	139299	498.239	53765.7	48765.7	435.029	86689.3	66689.3	538.625	37552.6	539.75	44374.7	549.289	54117.1	29117.1	437.725	2.01193e+07	37381.9	465.312	2.42437e+08	96411
725	0.394434	39443.4	241.137	91172	21172	252.578	139547	496.643	54107.4	49107.4	433.322	86920.4	66920.4	537.066	37866.4	538.187	44705.7	547.704	54481.1	29481.1	436.041	2.02364e+07	37832.4	463.565	2.42495e+08	96448.1
724	0.394445	39444.5	239.792	91607.7	21607.7	251.193	139764	495.058	54448	49448	431.629	87156.9	67156.9	535.516	38180.1	536.634	45035.2	546.128	54844.2	29844.2	434.37	2.03499e+07	38269	461.83	2.42517e+08	96462.8
723	0.394692	39469.2	238.463	92071.2	22071.2	249.824	139948	493.482	54787.3	49787.3	429.949	87398.9	67398.9	533.975	38493.6	535.09	45363.4	544.561	55206.4	30206.4	432.711	2.04598e+07	38691.7	460.107	2.42506e+08	96455.4
722	0.394724	39472.4	237.148	92561.5	22561.5	248.468	140103	491.917	55125.4	50125.4	428.281	87646.3	67646.3	532.443	38807.1	533.555	45690.1	543.003	55567.7	30567.7	431.065	2.05661e+07	39100.3	458.396	2.4246e+08	96426.1
721	0.394725	39472.5	235.847	93078.6	23078.6	247.128	140228	490.361	55462.4	50462.4	426.627	87899.1	67899.1	530.92	39120.4	532.028	46015.2	541.454	55928	30928	429.432	2.06687e+07	39494.8	456.696	2.42382e+08	96375.6
720	0.394581	39458.1	234.561	93622.2	23622.2	245.802	140326	488.816	55798.1	50798.1	424.986	88157	68157	529.405	39433.5	530.51	46338.7	539.914	56287.2	31287.2	427.811	2.07675e+07	39875.1	455.008	2.42272e+08	96304.2
719	0.394644	39464.4	233.289	94191.2	24191.2	244.49	140397	487.28	56132.7	51132.7	423.357	88420.1	68420.1	527.899	39746.4	529.001	46660.5	538.382	56645.2	31645.2	426.202	2.08627e+07	40241.1	453.331	2.42129e+08	96212.3
718	0.394589	39458.9	232.03	94786.8	24786.8	243.192	140444	485.753	56466.2	51466.2	421.74	88688.4	68688.4	526.401	40059	527.5	46980.5	536.859	57002.1	32002.1	424.605	2.09541e+07	40592.8	451.665	2.41955e+08	96100.3
717	0.394468	39446.8	230.785	95408	25408	241.908	140467	484.237	56798.6	51798.6	420.136	88961.6	68961.6	524.912	40371.4	526.008	47298.7	535.345	57357.8	32357.8	423.021	2.10418e+07	40930.1	450.011	2.41751e+08	95968.6
716	0.394365	39436.5	229.553	96054.2	26054.2	240.637	140468	482.729	57129.9	52129.9	418.544	89239.7	69239.7	523.431	40683.4	524.524	47615.1	533.839	57712.4	32712.4	421.447	2.11258e+07	41253	448.367	2.41518e+08	95817.9
715	0.394555	39455.5	228.334	96725.8	26725.8	239.38	140448	481.231	57460.2	52460.2	416.964	89522.6	69522.6	521.959	40995	523.049	47929.5	532.342	58065.9	33065.9	419.886	2.1206e+07	41561.5	446.735	2.41255e+08	95648.5
714	0.394448	39444.8	227.128	97422.2	27422.2	238.136	140409	479.743	57789.4	52789.4	415.396	89810.2	69810.2	520.495	41306.3	521.581	48241.9	530.853	58415.5	33415.5	418.336	2.12824e+07	41855.5	445.113	2.40964e+08	95460.9
713	0.394344	39434.4	225.935	98143	28143	236.904	140353	478.263	58117.6	53117.6	413.839	90102.5	70102.5	519.039	41617.2	520.122	48552.3	529.372	58763.3	33763.3	416.798	2.13551e+07	42135.1	443.502	2.40646e+08	95255.5
712	0.394319	39431.9	224.754	98888.3	28888.3	235.685	140281	476.793	58444.8	53444.8	412.294	90399.2	70399.2	517.591	41927.6	518.672	48860.6	527.9	59111.1	34111.1	415.27	2.14241e+07	42400.3	441.902	2.40301e+08	95032.8
711	0.394455	39445.5	223.586	99657.6	29657.6	234.479	140195	475.331	58771.1	53771.1	410.761	90700.4	70700.4	516.151	42237.5	517.229	49166.8	526.436	59456.6	34456.6	413.754	2.14893e+07	42651.1	440.312	2.3993e+08	94793.4
710	0.39419	39419	222.429	100451	30450.6	233.285	140096	473.879	59096.4	54096.4	409.239	91005.8	71005.8	514.719	42547	515.794	49469.9	524.979	59800.9	34800.9	412.249	2.15507e+07	42887.5	438.732	2.39534e+08	94537.9
709	0.393674	39367.4	221.285	101267	31267.5	232.103	139986	472.435	59420.8	54420.8	407.728	91315.3	71315.3	513.296	42855.9	514.367	49771.3	523.531	60143.8	35143.8	410.755	2.16085e+07	43109.6	437.163	2.39113e+08	94266.5
708	0.393438	39343.8	220.152	102108	32107.8	230.933	139865	471	59744.4	54744.4	406.229	91628.8	71628.8	511.88	43164.3	512.948	50070.6	522.091	60485.3	35485.3	409.272	2.16625e+07	43317.5	435.604	2.38669e+08	93979.9
707	0.392914	39291.4	219.031	102971	32971.3	229.774	139736	469.574	60067.1	55067.1	404.74	91946.2	71946.2	510.472	43472.1	511.537	50366	520.659	60824.5	35824.5	407.799	2.17129e+07	43511.2	434.055	2.38202e+08	93678.5
706	0.392558	39255.8	217.921	103858	33857.9	228.628	139600	468.156	60389	55389	403.262	92267.4	72267.4	509.071	43779.3	510.134	50659.8	519.235	61162.3	36162.3	406.337	2.17596e+07	43690.8	432.516	2.37713e+08	93363
705	0.39247	39247	216.822	104767	34767	227.492	139457	466.747	60710.1	55710.1	401.795	92592.2	72592.2	507.678	44085.9	508.738	50951.3	517.818	61498.3	36498.3	404.886	2.18026e+07	43856.3	430.987	2.37202e+08	93033.8
704	0.392315	39231.5	215.735	105698	35698.4	226.368	139309	465.347	61030.5	56030.5	400.339	92920.4	72920.4	506.293	44391.8	507.35	51240.4	516.409	61832.4	36832.4	403.444	2.18421e+07	44008	429.468	2.36672e+08	92691.4
703	0.392042	39204.2	214.658	106652	36652.1	225.255	139158	463.955	61350.1	56350.1	398.893	93251.9	73251.9	504.915	44697.1	505.97	51526.5	515.008	62164.5	37164.5	402.013	2.18779e+07	44145.8	427.958	2.36121e+08	92336.4
702	0.392022	39202.2	213.592	107627	37627.3	224.153	139003	462.571	61669.1	56669.1	397.458	93586.6	73586.6	503.545	45001.7	504.596	51810.2	513.614	62494.5	37494.5	400.592	2.19102e+07	44270	426.458	2.35552e+08	91969.2
701	0.392208	39220.8	212.536	108624	38623.7	223.061	138847	461.195	61987.4	56987.4	396.033	93924.3	73924.3	502.182	45305.5	503.231	52091.1	512.228	62822.2	37822.2	399.181	2.1939e+07	44380.6	424.968	2.34965e+08	91590.5
700	0.392459	39245.9	211.491	109641	39640.9	221.981	138690	459.827	62305.2	57305.2	394.618	94265.3	74265.3	500.827	45608.6	501.872	52369.2	510.849	63147.4	38147.4	397.78	2.19642e+07	44477.8	423.487	2.34361e+08	91200.6
699	0.392494	39249.4	210.456	110678	40678.4	220.91	138533	458.468	62622.3	57622.3	393.213	94604.8	74604.8	499.479	45911	500.522	52644.3	509.478	63470.8	38470.8	396.389	2.19861e+07	44561.8	422.015	2.3374e+08	90800.3
698	0.392293	39229.3	209.431	111735	41735	219.85	138376	457.117	62938.9	57938.9	391.818	94949.2	74949.2	498.138	46212.5	499.178	52916.6	508.114	63792	38792	395.007	2.20045e+07	44632.6	420.553	2.33104e+08	90389.9
697	0.39244	39244	208.416	112811	42810.8	218.8	138221	455.773	63255	58255	390.433	95296.3	75296.3	496.804	46513.3	497.841	53186	506.757	64111	39111	393.635	2.20195e+07	44690.5	419.1	2.32453e+08	89969.8
696	0.392255	39225.5	207.411	113905	43905.4	217.76	138069	454.438	63570.6	58570.6	389.058	95645.7	75645.7	495.478	46813.2	496.512	53452.4	505.408	64427.6	39427.6	392.273	2.20313e+07	44735.6	417.656	2.31788e+08	89540.9
695	0.392101	39210.1	206.416	115017	45017.3	216.73	137919	453.11	63885.8	58885.8	387.692	95997	75997	494.158	47112.3	495.19	53715.7	504.066	64741.8	39741.8	390.92	2.20397e+07	44768.2	416.221	2.3111e+08	89103.5
694	0.391846	39184.6	205.43	116146	46146	215.709	137773	451.79	64200.5	59200.5	386.336	96350.1	76350.1	492.845	47410.6	493.875	53975.9	502.731	65053.6	40053.6	389.576	2.2045e+07	44788.3	414.795	2.3042e+08	88658.1
693	0.391741	39174.1	204.453	117290	47290.4	214.698	137632	450.477	64514.9	59514.9	384.989	96704.6	76704.6	491.54	47707.9	492.566	54233	501.402	65362.9	40362.9	388.242	2.2047e+07	44796.3	413.377	2.29718e+08	88205.2
692	0.391526	39152.6	203.486	118449	48449.3	213.696	137497	449.172	64828.9	59828.9	383.652	97060.6	77060.6	490.241	48004.4	491.265	54486.9	500.081	65669.7	40669.7	386.916	2.2046e+07	44792.2	411.969	2.29005e+08	87745.3
691	0.391357	39135.7	202.527	119622	49622.3	212.704	137368	447.875	65142.7	60142.7	382.324	97417.7	77417.7	488.949	48300	489.97	54737.5	498.767	65973.9	40973.9	385.6	2.20419e+07	44776.4	410.569	2.28282e+08	87278.9
690	0.391363	39136.3	201.578	120808	50807.7	211.721	137247	446.585	65456.2	60456.2	381.005	97774.3	77774.3	487.664	48594.7	488.683	54984.9	497.46	66275.5	41275.5	384.292	2.20347e+07	44749	409.177	2.2755e+08	86806.5
689	0.391201	39120.1	200.638	122004	52004.3	210.747	137134	445.303	65769.4	60769.4	379.695	98132.4	78132.4	486.386	48888.4	487.402	55229	496.159	66574.4	41574.4	382.993	2.20247e+07	44710.3	407.795	2.26809e+08	86328.6
688	0.391085	39108.5	199.706	123211	53210.9	209.782	137030	444.028	66082.4	61082.4	378.394	98491.1	78491.1	485.114	49181.2	486.127	55469.7	494.866	66870.6	41870.6	381.704	2.20117e+07	44660.5	406.42	2.26061e+08	85845.6
687	0.390901	39090.1	198.783	124426	54426	208.826	136937	442.76	66395.2	61395.2	377.102	98850	78850	483.849	49473	484.86	55707	493.579	67164.1	42164.1	380.422	2.1996e+07	44599.8	405.054	2.25305e+08	85358.1
686	0.390521	39052.1	197.868	125648	55647.9	207.878	136855	441.5	66707.9	61707.9	375.819	99209	79209	482.591	49763.8	483.599	55940.7	492.299	67454.7	42454.7	379.15	2.19774e+07	44528.5	403.696	2.24543e+08	84866.4
685	0.390378	39037.8	196.962	126875	56875	206.939	136786	440.246	67020.5	62020.5	374.545	99567.9	79567.9	481.339	50053.7	482.344	56171	491.025	67742.5	42742.5	377.885	2.19562e+07	44446.8	402.347	2.23775e+08	84371.1
684	0.390251	39025.1	196.064	128106	58105.8	206.009	136732	439	67333	62333	373.279	99926.3	79926.3	480.094	50342.5	481.096	56397.8	489.758	68027.5	43027.5	376.63	2.19323e+07	44355	401.005	2.23002e+08	83872.5
683	0.390002	39000.2	195.174	129338	59338.1	205.086	136694	437.761	67645.5	62645.5	372.022	100284	80284.1	478.855	50630.4	479.855	56621.1	488.497	68309.5	43309.5	375.382	2.19058e+07	44253.3	399.672	2.22225e+08	83371.2
682	0.389847	38984.7	194.292	130570	60570.3	204.172	136672	436.529	67957.9	62957.9	370.773	100641	80641.1	477.622	50917.2	478.62	56840.8	487.243	68588.6	43588.6	374.143	2.18769e+07	44142	398.347	2.21444e+08	82867.4
681	0.389741	38974.1	193.419	131801	61800.5	203.266	136670	435.303	68270.3	63270.3	369.532	100997	80997	476.396	51203	477.391	57056.8	485.996	68864.6	43864.6	372.912	2.18455e+07	44021.3	397.029	2.20661e+08	82361.7
680	0.389644	38964.4	192.553	133027	63026.8	202.368	136688	434.085	68582.8	63582.8	368.3	101352	81351.6	475.176	51487.8	476.169	57269.2	484.754	69137.6	44137.6	371.689	2.18118e+07	43891.6	395.72	2.19874e+08	81854.5
679	0.389847	38984.7	191.694	134247	64246.8	201.478	136727	432.873	68895.4	63895.4	367.076	101705	81704.8	473.962	51771.5	474.952	57477.9	483.519	69407.6	44407.6	370.474	2.17758e+07	43753	394.418	2.19086e+08	81346.1
678	0.389671	38967.1	190.844	135458	65458.4	200.596	136790	431.668	69208	64208	365.86	102056	82056.3	472.755	52054.2	473.742	57682.9	482.291	69674.5	44674.5	369.267	2.17375e+07	43606	393.124	2.18297e+08	80836.9
677	0.389825	38982.5	190.001	136660	66659.6	199.721	136878	430.47	69520.7	64520.7	364.652	102406	82405.9	471.553	52335.8	472.538	57884.1	481.068	69938.2	44938.2	368.067	2.16972e+07	43450.6	391.837	2.17507e+08	80327.3
676	0.389761	38976.1	189.165	137848	67848.4	198.855	136992	429.278	69833.6	64833.6	363.452	102753	82753.4	470.358	52616.4	471.34	58081.5	479.852	70198.7	45198.7	366.876	2.16547e+07	43287.3	390.558	2.16717e+08	79817.6
675	0.389757	38975.7	188.336	139022	69022.3	197.995	137134	428.093	70146.7	65146.7	362.26	103099	83098.6	469.169	52895.8	470.149	58275.1	478.642	70456.1	45456.1	365.692	2.16102e+07	43116.3	389.287	2.15928e+08	79308.3
674	0.3898	38980	187.515	140180	70179.5	197.143	137304	426.915	70459.9	65459.9	361.076	103441	83441.3	467.985	53174.2	468.963	58465	477.438	70710.1	45710.1	364.516	2.15639e+07	42937.9	388.023	2.1514e+08	78799.7
673	0.389875	38987.5	186.701	141318	71318.1	196.298	137505	425.743	70773.4	65773.4	359.899	103781	83781.2	466.808	53451.5	467.783	58650.9	476.24	70961	45961	363.347	2.15156e+07	42752.3	386.766	2.14353e+08	78292
672	0.390049	39004.9	185.894	142436	72435.8	195.461	137736	424.577	71087	66087	358.731	104118	84118.3	465.637	53727.8	466.609	58832.9	475.048	71208.5	46208.5	362.186	2.14656e+07	42559.9	385.517	2.13568e+08	77785.6
671	0.390164	39016.4	185.094	143531	73530.9	194.63	137999	423.418	71400.9	66400.9	357.569	104452	84452.4	464.471	54002.8	465.441	59011	473.862	71452.6	46452.6	361.032	2.14138e+07	42360.9	384.275	2.12785e+08	77280.8
670	0.390203	39020.3	184.301	144602	74601.6	193.807	138294	422.265	71715.1	66715.1	356.415	104783	84783.1	463.311	54276.8	464.279	59185.2	472.682	71693.4	46693.4	359.886	2.13605e+07	42155.7	383.04	2.12006e+08	76777.9
669	0.390202	39020.2	183.514	145646	75646.3	192.99	138621	421.118	72029.6	67029.6	355.269	105110	85110.4	462.157	54549.7	463.123	59355.5	471.507	71930.7	46930.7	358.747	2.13055e+07	41944.4	381.812	2.1123e+08	76277.2
668	0.390436	39043.6	182.735	146664	76663.6	192.181	138981	419.978	72344.4	67344.4	354.13	105434	85434.1	461.009	54821.4	461.972	59521.7	470.339	72164.7	47164.7	357.615	2.12491e+07	41727.4	380.592	2.10457e+08	75779
667	0.390602	39060.2	181.961	147652	77652.1	191.378	139372	418.844	72659.4	67659.4	352.998	105754	85753.6	459.867	55092.1	460.827	59684	469.176	72395.1	47395.1	356.49	2.11913e+07	41505	379.378	2.09689e+08	75283.4
666	0.390397	39039.7	181.195	148611	78610.5	190.582	139795	417.715	72974.8	67974.8	351.873	106069	86069.4	458.73	55361.7	459.688	59842.3	468.019	72622.1	47622.1	355.372	2.11321e+07	41277.4	378.171	2.08926e+08	74790.8
665	0.390504	39050.4	180.435	149538	79538.3	189.792	140249	416.593	73290.5	68290.5	350.756	106381	86381.1	457.598	55630.2	458.554	59996.5	466.868	72845.5	47845.5	354.261	2.10717e+07	41044.9	376.971	2.08167e+08	74301.4
664	0.39076	39076	179.681	150434	80434.5	189.009	140733	415.477	73606.5	68606.5	349.646	106688	86688.5	456.473	55897.4	457.426	60146.7	465.723	73065.4	48065.4	353.157	2.101e+07	40807.8	375.778	2.07414e+08	73815.4
663	0.39085	39085	178.933	151299	81298.8	188.232	141244	414.367	73922.9	68922.9	348.542	106992	86991.5	455.353	56163.6	456.304	60292.8	464.582	73281.8	48281.8	352.06	2.09473e+07	40566.4	374.592	2.06666e+08	73333
662	0.391042	39104.2	178.192	152131	82130.8	187.462	141783	413.263	74239.6	69239.6	347.446	107290	87289.9	454.238	56428.7	455.187	60434.9	463.448	73494.5	48494.5	350.97	2.08835e+07	40321	373.412	2.05924e+08	72854.4
661	0.391198	39119.8	177.456	152931	82930.7	186.698	142346	412.164	74556.8	69556.8	346.356	107584	87583.6	453.129	56692.7	454.075	60572.9	462.319	73703.6	48703.6	349.887	2.08187e+07	40071.7	372.24	2.05189e+08	72379.8
660	0.391309	39130.9	176.727	153698	83698.4	185.94	142931	411.072	74874.2	69874.2	345.274	107872	87872.4	452.025	56955.6	452.969	60706.7	461.196	73909.1	48909.1	348.81	2.07529e+07	39819	371.073	2.0446e+08	71909.4
659	0.391371	39137.1	176.004	154434	84434.3	185.189	143538	409.985	75192.1	70192.1	344.198	108156	88156.2	450.926	57217.4	451.868	60836.5	460.078	74110.9	49110.9	347.739	2.06864e+07	39562.9	369.913	2.03737e+08	71443.4
658	0.391285	39128.5	175.287	155139	85138.9	184.443	144162	408.904	75510.3	70510.3	343.128	108435	88435	449.833	57478	450.773	60962.2	458.965	74309	49309	346.676	2.0619e+07	39304	368.76	2.03022e+08	70981.8
657	0.391282	39128.2	174.575	155813	85813.4	183.703	144801	407.829	75828.9	70828.9	342.066	108708	88708.4	448.745	57737.5	449.683	61083.7	457.858	74503.4	49503.4	345.618	2.0551e+07	39042.2	367.613	2.02314e+08	70524.9
656	0.391418	39141.8	173.869	156458	86458.5	182.97	145453	406.759	76147.8	71147.8	341.01	108977	88976.5	447.663	57995.8	448.598	61201.1	456.756	74694	49694	344.568	2.04823e+07	38778	366.473	2.01613e+08	70072.7
655	0.391459	39145.9	173.169	157075	87075.3	182.242	146114	405.695	76467.1	71467.1	339.96	109239	89239.2	446.585	58253.1	447.518	61314.4	455.66	74880.9	49880.9	343.523	2.0413e+07	38511.5	365.338	2.00919e+08	69625.4
654	0.391542	39154.2	172.475	157665	87664.9	181.52	146782	404.636	76786.8	71786.8	338.917	109496	89496.3	445.513	58509.2	446.444	61423.5	454.568	75064.1	50064.1	342.485	2.03432e+07	38243.1	364.21	2.00234e+08	69183.1
653	0.391707	39170.7	171.786	158229	88228.9	180.803	147453	403.583	77106.8	72106.8	337.88	109748	89747.9	444.446	58764.2	445.374	61528.5	453.482	75243.3	50243.3	341.453	2.02729e+07	37972.9	363.089	1.99556e+08	68745.9
652	0.391765	39176.5	171.102	158769	88768.6	180.092	148126	402.536	77427.2	72427.2	336.849	109994	89993.7	443.384	59018.1	444.31	61629.3	452.401	75418.9	50418.9	340.428	2.02023e+07	37701.1	361.973	1.98887e+08	68313.9
651	0.392053	39205.3	170.424	159285	89285.2	179.387	148795	401.493	77747.9	72747.9	335.825	110234	90233.7	442.327	59270.9	443.251	61726	451.326	75590.5	50590.5	339.408	2.01313e+07	37428.1	360.864	1.98225e+08	67887.1
650	0.392207	39220.7	169.752	159780	89780.4	178.687	149460	400.457	78068.9	73068.9	334.807	110468	90467.9	441.275	59522.6	442.197	61818.5	450.255	75758.4	50758.4	338.395	2.00601e+07	37154.1	359.76	1.97572e+08	67465.7
649	0.392236	39223.6				177.993	150117	399.425	78390.2	73390.2	333.795	110696	90696.1	440.228	59773	441.148	61907	449.189	75922.4	50922.4	337.387	1.99886e+07	36879.2	358.663	1.96927e+08	67049.7
648	0.392532	39253.2				177.304	150763	398.399	78711.9	73711.9	332.79	110918	90918.4	439.186	60022.4	440.104	61991.2	448.129	76082.5	51082.5	336.386	1.99169e+07	36603.6	357.571	1.9629e+08	66639
647	0.392562	39256.2				176.621	151395	397.378	79033.8	74033.8	331.79	111135	91134.7	438.149	60270.6	439.064	62071.3	447.073	76238.7	51238.7	335.39	1.98452e+07	36327.7	356.486	1.95663e+08	66233.9
646	0.392778	39277.8				175.942	152012	396.363	79356	74356	330.796	111345	91344.9	437.117	60517.8	438.03	62147.3	446.022	76391.1	51391.1	334.401	1.97734e+07	36051.5	355.406	1.95043e+08	65834.3
645	0.392838	39283.8				175.269	152611	395.352	79678.4	74678.4	329.809	111549	91549	436.09	60763.8	437.001	62219.1	444.977	76539.5	51539.5	333.417	1.97016e+07	35775.3	354.332	1.94432e+08	65440.2
644	0.392657	39265.7				174.601	153190	394.347	80001.1	75001.1	328.827	111747	91747.1	435.067	61008.7	435.976	62286.8	443.936	76684	51684	332.439	1.96298e+07	35499.3	353.264	1.9383e+08	65051.7
643	0.392826	39282.6				173.938	153747	393.346	80323.9	75323.9	327.851	111939	91939	434.049	61252.5	434.956	62350.4	442.9	76824.5	51824.5	331.467	1.95581e+07	35223.6	352.202	1.93236e+08	64668.7
642	0.392782	39278.2				173.28	154281	392.351	80647	75647	326.88	112125	92124.7	433.036	61495.2	433.941	62409.8	441.869	76961.1	51961.1	330.5	1.94866e+07	34948.4	351.146	1.92651e+08	64291.3
641	0.393036	39303.6				172.627	154790	391.361	80970.2	75970.2	325.916	112304	92304.4	432.028	61736.7	432.931	62465.2	440.843	77093.8	52093.8	329.539	1.94152e+07	34674	350.095	1.92075e+08	63919.5
640	0.393088	39308.8				171.979	155274	390.376	81293.6	76293.6	324.957	112478	92477.7	431.025	61977.1	431.925	62516.5	439.821	77222.5	52222.5	328.584	1.93441e+07	34400.4	349.049	1.91507e+08	63553.2
639	0.393236	39323.6				171.336	155731	389.396	81617.1	76617.1	324.004	112645	92645	430.026	62216.4	430.924	62563.7	438.804	77347.2	52347.2	327.634	1.92733e+07	34127.9	348.009	1.90948e+08	63192.5
638	0.393533	39353.3				170.698	156161	388.42	81940.7	76940.7	323.056	112806	92806.3	429.031	62454.6	429.928	62606.7	437.792	77468	52468	326.689	1.92027e+07	33856.5	346.975	1.90398e+08	62837.2
637	0.393761	39376.1				170.064	156563	387.45	82264.3	77264.3	322.114	112962	92961.5	428.042	62691.6	428.936	62645.8	436.784	77584.7	52584.7	325.75	1.91325e+07	33586.5	345.946	1.89856e+08	62487.5
636	0.394005	39400.5				169.435	156938	386.484	82588	77588	321.177	113111	93110.6	427.057	62927.4	427.949	62680.8	435.781	77697.5	52697.5	324.817	1.90627e+07	33317.9	344.923	1.89322e+08	62143.3
635	0.394161	39416.1				168.81	157286	385.524	82911.6	77911.6	320.246	113254	93253.8	426.076	63162.2	426.966	62711.7	434.783	77806.3	52806.3	323.889	1.89932e+07	33051	343.904	1.88797e+08	61804.5
634	0.394274	39427.4				168.191	157606	384.568	83235.3	78235.3	319.32	113391	93391	425.1	63395.8	425.988	62738.7	433.789	77911.1	52911.1	322.966	1.89243e+07	32785.7	342.892	1.8828e+08	61471
633	0.394358	39435.8				167.575	157901	383.616	83558.9	78558.9	318.399	113522	93522.4	424.128	63628.3	425.014	62761.6	432.8	78011.9	53011.9	322.048	1.88558e+07	32522.3	341.884	1.87771e+08	61142.9
632	0.394616	39461.6				166.965	158169	382.67	83882.4	78882.4	317.484	113648	93647.8	423.161	63859.6	424.045	62780.6	431.816	78108.7	53108.7	321.135	1.87878e+07	32260.9	340.882	1.87271e+08	60820.1
631	0.394706	39470.6				166.358	158413	381.728	84205.7	79205.7	316.574	113767	93767.5	422.198	64089.8	423.08	62795.5	430.835	78201.5	53201.5	320.228	1.87204e+07	32001.5	339.885	1.86779e+08	60502.5
630	0.394907	39490.7				165.756	158634	380.79	84528.9	79528.9	315.67	113881	93881.4	421.24	64318.8	422.12	62806.6	429.86	78290.3	53290.3	319.326	1.86535e+07	31744.3	338.893	1.86295e+08	60190.1
629	0.395142	39514.2				165.159	158832	379.858	84851.9	79851.9	314.77	113990	93989.5	420.286	64546.7	421.164	62813.7	428.888	78375.1	53375.1	318.428	1.85872e+07	31489.4	337.906	1.85818e+08	59882.8
628	0.395172	39517.2				164.565	159010	378.929	85174.7	80174.7	313.875	114092	94092.1	419.336	64773.4	420.212	62816.9	427.921	78455.9	53455.9	317.536	1.85216e+07	31236.8	336.925	1.8535e+08	59580.5
627	0.39529	39529				163.976	159168	378.006	85497.2	80497.2	312.986	114189	94189.2	418.39	64999	419.264	62816.2	426.959	78532.7	53532.7	316.649	1.84565e+07	30986.6	335.948	1.84889e+08	59283.2
626	0.395543	39554.3				163.392	159308	377.087	85819.4	80819.4	312.101	114281	94280.8	417.449	65223.4	418.321	62811.6	426	78605.5	53605.5	315.767	1.83921e+07	30739	334.977	1.84436e+08	58990.9
625	0.395696	39569.6				162.811	159432	376.172	86141.2	81141.2	311.222	114367	94367	416.512	65446.6	417.382	62803.2	425.046	78674.3	53674.3	314.89	1.83284e+07	30493.9	334.01	1.8399e+08	58703.4
624	0.396009	39600.9				162.234	159542	375.262	86462.6	81462.6	310.348	114448	94448.1	415.579	65668.6	416.447	62790.9	424.096	78739.2	53739.2	314.017	1.82654e+07	30251.5	333.048	1.83552e+08	58420.7
623	0.396104	39610.4				161.662	159638	374.356	86783.6	81783.6	309.478	114524	94523.9	414.65	65889.5	415.517	62774.9	423.151	78800	53800	313.149	1.82031e+07	30011.8	332.092	1.83121e+08	58142.7
622	0.396067	39606.7				161.093	159723	373.454	87104.1	82104.1	308.613	114595	94594.7	413.726	66109.2	414.59	62755.1	422.21	78856.9	53856.9	312.287	1.81415e+07	29774.9	331.14	1.82697e+08	57869.3
621	0.396419	39641.9				160.529	159799	372.557	87424.1	82424.1	307.753	114660	94660.4	412.805	66327.6	413.668	62731.6	421.273	78909.8	53909.8	311.428	1.80806e+07	29540.8	330.193	1.82281e+08	57600.5
620	0.396683	39668.3				159.968	159865	371.664	87743.5	82743.5	306.898	114721	94721.2	411.889	66544.9	412.75	62704.3	420.34	78958.8	53958.8	310.575	1.80205e+07	29309.5	329.25	1.81871e+08	57336.2
619	0.39699	39699				159.412	159925	370.776	88062.3	83062.3	306.048	114777	94777.3	410.977	66760.9	411.836	62673.4	419.411	79003.8	54003.8	309.726	1.79611e+07	29081.1	328.313	1.81468e+08	57076.3
618	0.396989	39698.9				158.859	159980	369.891	88380.5	83380.5	305.202	114829	94828.6	410.069	66975.7	410.925	62638.8	418.486	79044.9	54044.9	308.882	1.79025e+07	28855.6	327.38	1.81072e+08	56820.7
617	0.397391	39739.1				158.31	160030	369.011	88697.9	83697.9	304.361	114875	94875.2	409.164	67189.3	410.019	62600.6	417.565	79082	54082	308.043	1.78446e+07	28633	326.452	1.80682e+08	56569.3
616	0.397862	39786.2				157.765	160077	368.135	89014.7	84014.7	303.525	114917	94917.5	408.264	67401.6	409.117	62558.7	416.649	79115.2	54115.2	307.208	1.77875e+07	28413.5	325.528	1.80299e+08	56322.1
615	0.398153	39815.3				157.223	160123	367.263	89330.6	84330.6	302.693	114955	94955.3	407.368	67612.6	408.219	62513.3	415.736	79144.5	54144.5	306.377	1.77312e+07	28196.9	324.609	1.79923e+08	56079.1
614	0.398333	39833.3				156.685	160167	366.395	89645.7	84645.7	301.866	114989	94988.7	406.475	67822.4	407.325	62464.3	414.827	79169.9	54169.9	305.551	1.76757e+07	27983.3	323.695	1.79552e+08	55840
613	0.398514	39851.4				156.151	160211	365.532	89959.9	84959.9	301.043	115018	95018	405.587	68030.9	406.435	62411.9	413.923	79191.5	54191.5	304.729	1.76209e+07	27772.8	322.785	1.79188e+08	55604.9
612	0.398775	39877.5				155.621	160256	364.672	90273.2	85273.2	300.225	115043	95043.2	404.702	68238.1	405.548	62355.9	413.022	79209.2	54209.2	303.912	1.75669e+07	27565.2	321.88	1.78829e+08	55373.6
611	0.398942	39894.2				155.094	160302	363.817	90585.5	85585.5	299.411	115064	95064.5	403.822	68444	404.665	62296.5	412.125	79223	54223	303.1	1.75138e+07	27360.7	320.979	1.78477e+08	55146.1
610	0.399388	39938.8				154.571	160349	362.965	90896.8	85896.8	298.601	115082	95081.8	402.945	68648.6	403.787	62233.7	411.232	79233	54233	302.291	1.74614e+07	27159.1	320.082	1.7813e+08	54922.4
609	0.399829	39982.9				154.051	160399	362.118	91207.1	86207.1	297.796	115095	95095.3	402.072	68851.8	402.912	62167.6	410.343	79239.2	54239.2	301.487	1.74098e+07	26960.7	319.19	1.77788e+08	54702.2
608	0.400237	40023.7				153.535	160451	361.274	91516.2	86516.2	296.995	115105	95105.2	401.202	69053.7	402.041	62098.1	409.458	79241.6	54241.6	300.687	1.73589e+07	26765.2	318.303	1.77453e+08	54485.7
607	0.400625	40062.5				153.022	160506	360.434	91824.2	86824.2	296.199	115111	95111.4	400.337	69254.2	401.173	62025.2	408.576	79240.2	54240.2	299.891	1.73089e+07	26572.6	317.42	1.77122e+08	54272.6
606	0.401222	40122.2				152.512	160563	359.599	92131	87131	295.407	115114	95114	399.475	69453.3	400.31	61949.2	407.699	79235	54235	299.1	1.72596e+07	26383.1	316.541	1.76797e+08	54062.9
605	0.401821	40182.1				152.006	160624	358.767	92436.5	87436.5	294.619	115113	95113.2	398.616	69651	399.45	61869.8	406.825	79226.2	54226.2	298.313	1.72111e+07	26196.5	315.666	1.76478e+08	53856.5
604	0.402357	40235.7				151.503	160687	357.939	92740.7	87740.7	293.835	115109	95109.2	397.762	69847.3	398.593	61787.3	405.955	79213.5	54213.5	297.529	1.71634e+07	26012.9	314.795	1.76163e+08	53653.5
603	0.402782	40278.2				151.004	160753	357.114	93043.5	88043.5	293.055	115102	95101.8	396.911	70042.2	397.741	61701.7	405.088	79197.2	54197.2	296.75	1.71164e+07	25832.2	313.929	1.75853e+08	53453.6
602	0.403175	40317.5				150.508	160822	356.294	93345	88345	292.28	115091	95091.3	396.064	70235.6	396.892	61612.8	404.225	79177.2	54177.2	295.975	1.70701e+07	25654.4	313.067	1.75548e+08	53256.8
601	0.403656	40365.6						355.477	93645	88645	291.508	115078	95077.7	395.22	70427.5	396.046	61521	403.366	79153.6	54153.6	295.205	1.70246e+07	25479.4	312.209	1.75248e+08	53063.2
600	0.404078	40407.8						354.664	93943.5	88943.5	290.741	115061	95061	394.38	70618	395.205	61426.1	402.511	79126.4	54126.4	294.438	1.69799e+07	25307.3	311.355	1.74952e+08	52872.5
599	0.404227	40422.7						353.855	94240.5	89240.5	289.978	115041	95041.4	393.544	70806.9	394.366	61328.1	401.659	79095.5	54095.5	293.675	1.69359e+07	25138	310.506	1.74661e+08	52684.7
598	0.404918	40491.8						353.049	94535.9	89535.9	289.218	115019	95018.9	392.711	70994.3	393.532	61227.3	400.811	79061.1	54061.1	292.916	1.68926e+07	24971.4	309.66	1.74375e+08	52499.8
597	0.405333	40533.3						352.247	94829.7	89829.7	288.463	114994	94993.6	391.882	71180.1	392.701	61123.5	399.966	79023.1	54023.1	292.161	1.685e+07	24807.6	308.819	1.74092e+08	52317.7
596	0.405613	40561.3						351.449	95121.8	90121.8	287.712	114965	94965.2	391.056	71364.4	391.873	61016.8	399.125	78981.6	53981.6	291.409	1.68081e+07	24646.5	307.981	1.73815e+08	52138.4
595	0.406087	40608.7						350.654	95412.2	90412.2	286.964	114934	94934.3	390.233	71547.1	391.049	60907.3	398.287	78936.6	53936.6	290.662	1.67669e+07	24488.1	307.147	1.73541e+08	51961.8
594	0.406461	40646.1						349.863	95700.8	90700.8	286.22	114901	94900.7	389.414	71728.2	390.228	60795	397.453	78888.1	53888.1	289.918	1.67264e+07	24332.3	306.318	1.73271e+08	51787.7
593	0.407228	40722.8						349.076	95987.6	90987.6	285.481	114865	94864.6	388.599	71907.6	389.411	60680	396.623	78836.2	53836.2	289.179	1.66866e+07	24179.1	305.492	1.73005e+08	51616.3
592	0.407654	40765.4						348.292	96272.6	91272.6	284.745	114826	94825.9	387.787	72085.3	388.597	60562.3	395.796	78780.9	53780.9	288.443	1.66474e+07	24028.4	304.67	1.72743e+08	51447.4
591	0.408194	40819.4						347.511	96555.7	91555.7	284.013	114785	94784.7	386.978	72261.4	387.787	60441.9	394.972	78722.3	53722.3	287.71	1.66089e+07	23880.2	303.852	1.72485e+08	51280.9
590	0.408851	40885.1						346.734	96836.9	91836.9	283.284	114741	94741	386.173	72435.7	386.98	60318.9	394.152	78660.3	53660.3	286.982	1.6571e+07	23734.5	303.038	1.72231e+08	51116.9
589	0.409289	40928.9						345.961	97116.1	92116.1	282.559	114695	94694.8	385.371	72608.4	386.176	60193.3	393.335	78595	53595	286.257	1.65337e+07	23591.3	302.228	1.71981e+08	50955.3
588	0.409994	40999.4						345.191	97393.2	92393.2	281.838	114646	94646.1	384.572	72779.2	385.376	60065.2	392.522	78526.4	53526.4	285.536	1.64971e+07	23450.4	301.422	1.71734e+08	50796
587	0.410366	41036.6						344.424	97668.3	92668.3	281.121	114595	94595	383.777	72948.3	384.579	59934.6	391.711	78454.6	53454.6	284.818	1.64611e+07	23311.9	300.619	1.71491e+08	50639.1
586	0.410905	41090.5						343.661	97941.3	92941.3	280.407	114542	94541.7	382.984	73115.5	383.785	59801.6	390.905	78379.6	53379.6	284.104	1.64257e+07	23175.7	299.82	1.71251e+08	50484.5
585	0.411542	41154.2						342.901	98212.2	93212.2	279.697	114486	94486.1	382.196	73281	382.994	59666.3	390.101	78301.4	53301.4	283.394	1.63908e+07	23041.7	299.024	1.71015e+08	50332.2
584	0.411912	41191.2						342.144	98480.9	93480.9	278.991	114428	94427.9	381.41	73444.6	382.207	59528.6	389.301	78220.1	53220.1	282.687	1.63566e+07	22910	298.233	1.70783e+08	50182.3
583	0.412608	41260.8						341.391	98747.3	93747.3	278.288	114367	94367.5	380.627	73606.2	381.423	59388.6	388.504	78135.7	53135.7	281.984	1.63229e+07	22780.4	297.445	1.70555e+08	50035.3
582	0.413255	41325.5						340.641	99011.6	94011.6	277.588	114305	94304.8	379.848	73766	380.642	59246.4	387.711	78048.3	53048.3	281.284	1.62898e+07	22653	296.661	1.70334e+08	49892.6
581	0.41404	41404						339.895	99273.5	94273.5	276.892	114240	94240	379.072	73923.8	379.865	59102	386.92	77957.9	52957.9	280.587	1.62572e+07	22527.7	295.88	1.70107e+08	49746.5
580	0.414702	41470.2						339.151	99533.1	94533.1	276.2	114173	94172.9	378.3	74079.6	379.09	58955.5	386.133	77864.4	52864.4	279.894	1.62251e+07	22404.4	295.103	1.69876e+08	49597.3
579	0.415533	41553.3						338.411	99790.4	94790.4	275.511	114104	94103.6	377.53	74233.5	378.319	58806.9	385.349	77768.1	52768.1	279.205	1.61936e+07	22283.1	294.329	1.69652e+08	49453
578	0.416392	41639.2						337.674	100045	95045.3	274.826	114032	94032	376.763	74385.3	377.551	58656.2	384.568	77668.9	52668.9	278.519	1.61626e+07	22163.8	293.559	1.69433e+08	49311.7
577	0.41713	41713						336.941	100298	95297.7	274.143	113958	93958.3	376	74535.1	376.786	58503.6	383.791	77566.8	52566.8	277.836	1.61321e+07	22046.4	292.793	1.69218e+08	49172.8
576	0.418106	41810.6						336.21	100548	95547.7	273.465	113883	93882.5	375.239	74682.7	376.024	58349.1	383.016	77461.9	52461.9	277.156	1.6102e+07	21930.9	292.03	1.69006e+08	49036
575	0.418802	41880.2						335.483	100795	95795.3	272.789	113805	93804.7	374.482	74828.3	375.265	58192.7	382.245	77354.3	52354.3	276.48	1.60725e+07	21817.3	291.27	1.68797e+08	48901.2
574	0.41976	41976						334.759	101040	96040.3	272.117	113725	93724.8	373.728	74971.7	374.509	58034.5	381.476	77244	52244	275.807	1.60434e+07	21705.5	290.514	1.68591e+08	48768.3
573	0.420558	42055.8						334.037	101283	96282.8	271.448	113643	93642.8	372.977	75113	373.756	57874.5	380.711	77131	52131	275.138	1.60148e+07	21595.4	289.761	1.68388e+08	48637.3
572	0.421524	42152.4						333.319	101523	96522.7	270.783	113559	93558.8	372.228	75252.1	373.006	57712.8	379.949	77015.4	52015.4	274.472	1.59866e+07	21487.1	289.012	1.68187e+08	48507.9
571	0.422649	42264.9						332.605	101760	96760.1	270.121	113473	93472.8	371.483	75388.9	372.26	57549.5	379.19	76897.2	51897.2	273.808	1.59589e+07	21380.4	288.266	1.67989e+08	48380.2
570	0.423545	42354.5						331.893	101995	96994.8	269.462	113385	93384.8	370.741	75523.5	371.516	57384.6	378.434	76776.5	51776.5	273.149	1.59316e+07	21275.5	287.523	1.67794e+08	48254.2
569	0.424525	42452.5						331.184	102227	97226.9	268.806	113295	93295	370.002	75655.8	370.775	57218.1	377.681	76653.3	51653.3	272.492	1.59048e+07	21172.1	286.784	1.67601e+08	48129.7
568	0.425724	42572.4						330.478	102456	97456.3	268.153	113203	93203.2	369.265	75785.8	370.037	57050.2	376.931	76527.7	51527.7	271.838	1.58783e+07	21070.4	286.048	1.67411e+08	48006.8
567	0.426685	42668.5						329.775	102683	97683	267.504	113110	93109.6	368.532	75913.4	369.302	56880.8	376.184	76399.7	51399.7	271.188	1.58522e+07	20970.2	285.315	1.67222e+08	47885.4
566	0.427797	42779.7						329.076	102907	97907.1	266.857	113014	93014.4	367.802	76038.7	368.57	56710.1	375.44	76269.4	51269.4	270.54	1.58266e+07	20871.5	284.586	1.67036e+08	47765.5
565	0.428885	42888.5						328.379	103128	98128.4	266.214	112917	92917.4	367.074	76161.6	367.841	56538	374.698	76136.8	51136.8	269.896	1.58013e+07	20774.3	283.859	1.66853e+08	47647
564	0.430052	43005.2						327.685	103347	98347	265.574	112819	92818.8	366.349	76282.1	367.115	56364.8	373.96	76002.1	51002.1	269.255	1.57764e+07	20678.6	283.136	1.66671e+08	47529.9
563	0.431525	43152.5						326.994	103563	98562.8	264.937	112719	92718.5	365.627	76400.1	366.392	56190.3	373.225	75865.1	50865.1	268.617	1.57519e+07	20584.3	282.417	1.66492e+08	47414.1
562	0.432886	43288.6						326.306	103776	98775.8	264.303	112617	92616.9	364.908	76515.6	365.671	56014.7	372.492	75726.1	50726.1	267.982	1.57277e+07	20491.3	281.7	1.66315e+08	47299.8
561	0.43421	43421						325.621	103986	98986.1	263.672	112514	92513.9	364.192	76628.7	364.953	55838.1	371.763	75584.9	50584.9	267.349	1.57039e+07	20399.8	280.986	1.66139e+08	47186.7
560	0.435493	43549.3						324.939	104194	99193.6	263.044	112410	92409.7	363.479	76739.1	364.238	55660.4	371.036	75441.8	50441.8	266.72	1.56805e+07	20309.6	280.276	1.65966e+08	47074.9
559	0.436807	43680.7						324.259	104398	99398.2	262.419	112304	92304.3	362.768	76847.1	363.526	55481.8	370.312	75296.7	50296.7	266.094	1.56574e+07	20220.7	279.569	1.65795e+08	46964.4
558	0.438352	43835.2						323.582	104600	99600.1	261.797	112198	92197.8	362.06	76952.4	362.817	55302.4	369.591	75149.8	50149.8	265.471	1.56346e+07	20133.1	278.865	1.65626e+08	46855.2
557	0.439704	43970.4						322.909	104799	99799.1	261.178	112090	92090.5	361.355	77055.2	362.111	55122.1	368.873	75001	50001	264.85	1.56122e+07	20046.8	278.163	1.65458e+08	46747.2
556	0.441129	44112.9						322.238	104995	99995.3	260.562	111982	91982.5	360.653	77155.2	361.407	54941.1	368.157	74850.4	49850.4	264.233	1.55901e+07	19961.7	277.465	1.65293e+08	46640.3
555	0.442791	44279.1						321.57	105189	100189	259.949	111874	91873.8	359.953	77252.6	360.706	54759.4	367.444	74698.1	49698.1	263.618	1.55683e+07	19877.9	276.77	1.65129e+08	46534.7
554	0.444506	44450.6						320.904	105379	100379	259.338	111765	91764.8	359.256	77347.3	360.007	54577.1	366.734	74544.2	49544.2	263.006	1.55468e+07	19795.4	276.078	1.64967e+08	46430.2
553	0.446292	44629.2						320.241	105567	100567	258.731	111655	91655.1	358.562	77439.3	359.312	54394.2	366.027	74388.6	49388.6	262.398	1.55257e+07	19714.2	275.389	1.64807e+08	46326.8
552	0.44809	44809						319.581	105752	100752	258.126	111546	91545.6	357.87	77528.6	358.619	54210.8	365.322	74231.5	49231.5	261.791	1.5505e+07	19634.5	274.703	1.64648e+08	46224.5
551	0.450168	45016.8						318.924	105934	100934	257.524	111436	91436	357.182	77615.1	357.928	54027	364.621	74073	49073	261.188	1.54849e+07	19557.2	274.02	1.64491e+08	46123.4
550	0.45214	45214						318.27	106113	101113	256.925	111327	91326.9	356.495	77698.8	357.241	53842.9	363.921	73913	48913	260.587	1.54643e+07	19478	273.34	1.64336e+08	46023.3
549	0.454096	45409.6						317.618	106289	101289	256.329	111218	91218	355.812	77779.6	356.556	53658.5	363.225	73751.6	48751.6	259.99	1.54433e+07	19397.1	272.663	1.64183e+08	45924.2
548	0.456321	45632.1						316.969	106462	101462	255.736	111110	91109.9	355.131	77857.7	355.873	53473.9	362.531	73589	48589	259.395	1.54229e+07	19318.9	271.988	1.64031e+08	45826.3
547	0.458582	45858.2						316.322	106633	101633	255.145	111003	91002.8	354.452	77932.8	355.193	53289.1	361.84	73425.1	48425.1	258.802	1.5403e+07	19242.4	271.317	1.6388e+08	45729.3
546	0.46077	46077						315.678	106800	101800	254.557	110897	90896.8	353.777	78005.1	354.516	53104.2	361.152	73260.1	48260.1	258.213	1.53834e+07	19167.1	270.648	1.63732e+08	45633.3
545	0.463143	46314.3						315.037	106965	101965	253.971	110792	90792.2	353.103	78074.5	353.842	52919.4	360.466	73094	48094	257.626	1.53642e+07	19092.9	269.982	1.63584e+08	45538.4
544	0.465348	46534.8						314.398	107127	102127	253.389	110689	90689.3	352.433	78141	353.17	52734.6	359.782	72926.8	47926.8	257.041	1.53452e+07	19019.9	269.319	1.63439e+08	45444.4
543	0.467819	46781.9						313.762	107287	102287	252.809	110588	90588.3	351.765	78204.5	352.5	52549.9	359.102	72758.6	47758.6	256.46	1.53264e+07	18947.9	268.659	1.63295e+08	45351.3
542	0.470247	47024.7						313.129	107443	102443	252.231	110490	90489.6	351.099	78265	351.833	52365.4	358.423	72589.5	47589.5	255.881	1.5308e+07	18876.8	268.002	1.63152e+08	45259.2
541	0.472635	47263.5						312.498	107597	102597	251.657	110393	90393.2	350.436	78322.6	351.169	52181.2	357.748	72419.6	47419.6	255.304	1.52898e+07	18806.7	267.347	1.63011e+08	45168.1
540	0.475296	47529.6						311.869	107748	102748	251.085	110300	90299.6	349.775	78377.2	350.507	51997.4	357.075	72248.9	47248.9	254.73	1.52718e+07	18737.5	266.695	1.62871e+08	45077.8
539	0.477977	47797.7						311.243	107896	102896	250.515	110209	90209	349.117	78428.7	349.847	51814	356.404	72077.4	47077.4	254.159	1.5254e+07	18669.2	266.046	1.62732e+08	44988.4
538	0.480891	48089.1						310.62	108041	103041	249.948	110122	90121.7	348.462	78477.2	349.19	51631	355.736	71905.3	46905.3	253.591	1.52365e+07	18601.8	265.4	1.62595e+08	44900
537	0.483982	48398.2						309.999	108184	103184	249.384	110038	90038	347.808	78522.7	348.536	51448.6	355.071	71732.6	46732.6	253.024	1.52191e+07	18535.2	264.756	1.62459e+08	44812.4
536	0.48706	48706						309.38	108324	103324	248.822	109958	89958.4	347.158	78565.1	347.884	51266.8	354.408	71559.4	46559.4	252.461	1.5202e+07	18469.4	264.115	1.62325e+08	44725.7
535	0.490211	49021.1						308.764	108461	103461	248.263	109883	89883	346.509	78604.5	347.234	51085.7	353.747	71385.7	46385.7	251.9	1.51851e+07	18404.4	263.477	1.62192e+08	44639.7
534	0.493588	49358.8						308.151	108595	103595	247.706	109812	89812.1	345.864	78640.7	346.587	50905.4	353.089	71211.7	46211.7	251.341	1.51684e+07	18340.1	262.841	1.6206e+08	44554.7
533	0.497118	49711.8						307.54	108727	103727	247.152	109746	89746.2	345.22	78673.9	345.942	50725.9	352.433	71037.3	46037.3	250.785	1.51519e+07	18276.7	262.208	1.61929e+08	44470.5
532	0.500591	50059.1						306.931	108856	103856	246.6	109685	89685.5	344.579	78703.9	345.299	50547.3	351.78	70862.6	45862.6	250.231	1.51356e+07	18214	261.577	1.618e+08	44387
531	0.504308	50430.8						306.325	108983	103983	246.051	109630	89630.3	343.94	78730.8	344.659	50369.8	351.129	70687.8	45687.8	249.68	1.51195e+07	18152	260.95	1.61672e+08	44304.4
530	0.508241	50824.1						305.721	109107	104107	245.504	109581	89581	343.304	78754.6	344.022	50193.2	350.481	70512.8	45512.8	249.131	1.51036e+07	18090.7	260.324	1.61545e+08	44222.5
529	0.512376	51237.6						305.119	109228	104228	244.959	109538	89537.9	342.67	78775.3	343.386	50017.8	349.835	70337.7	45337.7	248.584	1.50878e+07	18030.1	259.702	1.61419e+08	44141.5
528	0.516482	51648.2						304.52	109347	104347	244.417	109501	89501.3	342.038	78792.8	342.753	49843.5	349.191	70162.7	45162.7	248.04	1.50723e+07	17970.2	259.081	1.61295e+08	44061.2
527	0.520866	52086.6						303.923	109464	104464	243.877	109471	89471.5	341.409	78807.2	342.123	49670.5	348.55	69987.7	44987.7	247.499	1.50569e+07	17911	258.464	1.61172e+08	43981.6
526	0.525259	52525.9						303.329	109578	104578	243.34	109449	89448.9	340.782	78818.4	341.494	49498.8	347.911	69812.8	44812.8	246.959	1.50416e+07	17852.5	257.849	1.61049e+08	43902.8
525	0.529815	52981.5						302.737	109689	104689	242.805	109434	89433.7	340.157	78826.4	340.868	49328.6	347.275	69638.2	44638.2	246.422	1.50266e+07	17794.6	257.236	1.60928e+08	43824.7
524	0.534399	53439.9						302.147	109798	104798	242.273	109426	89426.4	339.535	78831.3	340.245	49159.7	346.64	69463.7	44463.7	245.888	1.50117e+07	17737.3	256.626	1.60808e+08	43747.4
523	0.539264	53926.4						301.559	109905	104905	241.742	109427	89427.1	338.915	78833	339.623	48992.4	346.008	69289.7	44289.7	245.356	1.4997e+07	17680.7	256.018	1.6069e+08	43670.8
522	0.54434	54434						300.974	110009	105009	241.214	109436	89436.2	338.297	78831.5	339.004	48826.7	345.379	69116	44116	244.825	1.49824e+07	17624.7	255.413	1.60572e+08	43594.8
521	0.549597	54959.7						300.391	110111	105111	240.689	109454	89454.1	337.681	78826.9	338.387	48662.6	344.751	68942.7	43942.7	244.298	1.4968e+07	17569.2	254.81	1.60455e+08	43519.6
520	0.554853	55485.3						299.81	110211	105211	240.165	109481	89480.6	337.068	78819.1	337.772	48500.2	344.126	68770	43770	243.772	1.49537e+07	17514.4	254.21	1.6034e+08	43445
519	0.560188	56018.8						299.232	110309	105309	239.644	109517	89516.6	336.456	78808.1	337.16	48339.6	343.503	68597.8	43597.8	243.249	1.49396e+07	17460.2	253.612	1.60225e+08	43371.1
518	0.56581	56581						298.656	110404	105404	239.125	109562	89562.1	335.848	78794	336.55	48180.9	342.883	68426.3	43426.3	242.728	1.49257e+07	17406.5	253.017	1.60112e+08	43297.9
517	0.571636	57163.6						298.082	110497	105497	238.609	109617	89617.3	335.241	78776.7	335.942	48024	342.265	68255.4	43255.4	242.209	1.49119e+07	17353.4	252.424	1.59999e+08	43225.3
516	0.577659	57765.9						297.51	110589	105589	238.094	109682	89682.3	334.636	78756.3	335.336	47869.1	341.649	68085.3	43085.3	241.693	1.48982e+07	17300.8	251.833	1.59888e+08	43153.4
515	0.584116	58411.6						296.94	110678	105678	237.582	109758	89757.7	334.034	78732.8	334.732	47716.2	341.035	67916.1	42916.1	241.178	1.48847e+07	17248.8	251.245	1.59777e+08	43082.1
514	0.590616	59061.6						296.373	110765	105765	237.072	109844	89843.6	333.434	78706.1	334.131	47565.3	340.423	67747.7	42747.7	240.666	1.48713e+07	17197.4	250.659	1.59668e+08	43011.4
513	0.596975	59697.5						295.807	110850	105850	236.565	109940	89940.2	332.835	78676.3	333.531	47416.6	339.813	67580.2	42580.2	240.156	1.48581e+07	17146.4	250.075	1.59559e+08	42941.4
512	0.603776	60377.6						295.244	110933	105933	236.059	110047	90047.4	332.239	78643.4	332.934	47270	339.206	67413.7	42413.7	239.649	1.4845e+07	17096	249.494	1.59452e+08	42872
511	0.610333	61033.3						294.683	111014	106014	235.556	110166	90165.9	331.646	78607.3	332.339	47125.7	338.601	67248.3	42248.3	239.143	1.4832e+07	17046.1	248.915	1.59345e+08	42803.2
510	0.617423	61742.3						294.124	111093	106093	235.054	110295	90295.5	331.054	78568.2	331.746	46983.6	337.998	67083.9	42083.9	238.639	1.48191e+07	16996.7	248.338	1.59239e+08	42735
509	0.62432	62432						293.567	111170	106170	234.555	110436	90436.4	330.464	78526.1	331.155	46843.8	337.397	66920.7	41920.7	238.138	1.48064e+07	16947.8	247.763	1.59134e+08	42667.4
508	0.631359	63135.9						293.013	111245	106245	234.058	110589	90588.9	329.877	78480.9	330.567	46706.4	336.798	66758.7	41758.7	237.639	1.47938e+07	16899.3	247.191	1.59031e+08	42600.3
507	0.638442	63844.2						292.46	111319	106319	233.563	110753	90753	329.291	78432.6	329.98	46571.4	336.202	66597.9	41597.9	237.141	1.47814e+07	16851.4	246.621	1.58927e+08	42533.9
506	0.645722	64572.2						291.91	111391	106391	233.07	110929	90928.8	328.708	78381.3	329.395	46438.9	335.607	66438.4	41438.4	236.646	1.4769e+07	16803.9	246.053	1.58825e+08	42468
505	0.652974	65297.4						291.361	111462	106462	232.579	111116	91116.4	328.127	78327	328.813	46308.7	335.015	66280.4	41280.4	236.153	1.47568e+07	16756.9	245.488	1.58724e+08	42402.6
504	0.660016	66001.6						290.815	111530	106530	232.091	111316	91315.9	327.548	78269.8	328.233	46181.2	334.425	66123.6	41123.6	235.662	1.47447e+07	16710.4	244.924	1.58624e+08	42337.9
503	0.666918	66691.8						290.27	111598	106598	231.604	111527	91527.3	326.97	78209.6	327.654	46056.1	333.836	65968.4	40968.4	235.173	1.47327e+07	16664.3	244.363	1.58524e+08	42273.6
502	0.673748	67374.8						289.728	111663	106663	231.119	111751	91750.8	326.395	78146.5	327.078	45933.7	333.25	65814.6	40814.6	234.686	1.47208e+07	16618.6	243.804	1.58425e+08	42209.9
501	0.680653	68065.3						289.188	111727	106727	230.637	111986	91986.1	325.822	78080.5	326.503	45813.9	332.666	65662.3	40662.3	234.201	1.47091e+07	16573.4	243.248	1.58328e+08	42146.8
500	0.687311	68731.1						288.649	111790	106790	230.156	112233	92233.4	325.251	78011.6	325.931	45696.7	332.084	65511.6	40511.6	233.718	1.46974e+07	16528.6	242.693	1.5823e+08	42084.2
499	0.693757	69375.7						288.113	111851	106851	229.678	112493	92492.8	324.682	77939.9	325.361	45582.2	331.504	65362.6	40362.6	233.237	1.46859e+07	16484.2	242.141	1.58134e+08	42022.1
498	0.70006	70006						287.579	111911	106911	229.201	112764	92764.3	324.115	77865.3	324.793	45470.4	330.926	65215.2	40215.2	232.758	1.46745e+07	16440.3	241.59	1.58039e+08	41960.5
497	0.706171	70617.1						287.047	111970	106970	228.726	113048	93047.6	323.55	77788	324.226	45361.3	330.35	65069.4	40069.4	232.281	1.46632e+07	16396.8	241.042	1.57944e+08	41899.4
496	0.712103	71210.3						286.516	112027	107027	228.254	113343	93343	322.986	77707.9	323.662	45255	329.776	64925.4	39925.4	231.806	1.4652e+07	16353.7	240.496	1.5785e+08	41838.8
495	0.717385	71738.5						285.988	112083	107083	227.783	113650	93650.2	322.425	77625.1	323.099	45151.4	329.204	64783.2	39783.2	231.333	1.46409e+07	16311	239.952	1.57757e+08	41778.7
494	0.722315	72231.5						285.461	112138	107138	227.314	113969	93969.2	321.866	77539.7	322.539	45050.5	328.634	64642.7	39642.7	230.862	1.46299e+07	16268.7	239.41	1.57665e+08	41719.1
493	0.727291	72729.1						284.937	112192	107192	226.847	114300	94299.7	321.309	77451.6	321.98	44952.5	328.066	64504.1	39504.1	230.392	1.4619e+07	16226.7	238.87	1.57573e+08	41660
492	0.731949	73194.9						284.414	112245	107245	226.382	114642	94641.9	320.753	77360.8	321.424	44857.2	327.5	64367.3	39367.3	229.925	1.46082e+07	16185.2	238.332	1.57482e+08	41601.4
491	0.735928	73592.8						283.894	112296	107296	225.919	114995	94995.5	320.2	77267.6	320.869	44764.8	326.936	64232.3	39232.3	229.459	1.45975e+07	16144	237.797	1.57392e+08	41543.2
490	0.73961	73961						283.375	112347	107347	225.458	115360	95360.4	319.648	77171.8	320.317	44675.1	326.374	64099.3	39099.3	228.996	1.45868e+07	16103.3	237.263	1.57303e+08	41485.5
489	0.743511	74351.1						282.858	112396	107396	224.999	115736	95736.3	319.098	77073.5	319.766	44588.3	325.813	63968.2	38968.2	228.534	1.45763e+07	16062.8	236.731	1.57214e+08	41428.3
488	0.747114	74711.4						282.343	112445	107445	224.541	116123	96123.3	318.551	76972.7	319.217	44504.3	325.255	63839.1	38839.1	228.074	1.45659e+07	16022.8	236.202	1.57126e+08	41371.5
487	0.750365	75036.5						281.83	112493	107493	224.086	116521	96521.1	318.005	76869.6	318.67	44423	324.699	63711.9	38711.9	227.616	1.45556e+07	15983.1	235.674	1.57039e+08	41315.2
486	0.753359	75335.9						281.319	112540	107540	223.632	116930	96929.6	317.461	76764.2	318.124	44344.6	324.144	63586.7	38586.7	227.16	1.45454e+07	15943.8	235.148	1.56952e+08	41259.3
485	0.756012	75601.2						280.809	112586	107586	223.18	117349	97348.7	316.918	76656.4	317.581	44269	323.591	63463.5	38463.5	226.705	1.45353e+07	15904.8	234.625	1.56866e+08	41203.9
484	0.758805	75880.5						280.302	112632	107632	222.73	117778	97778	316.378	76546.4	317.04	44196.2	323.041	63342.3	38342.3	226.253	1.45252e+07	15866.2	234.103	1.56781e+08	41148.9
483	0.761192	76119.2						279.796	112676	107676	222.282	118217	98217.1	315.84	76434.2	316.5	44126.2	322.492	63223.1	38223.1	225.802	1.45152e+07	15827.9	233.583	1.56696e+08	41094.3
482	0.76299	76299						279.292	112720	107720	221.835	118666	98666.2	315.303	76319.9	315.962	44059	321.945	63106	38106	225.353	1.45054e+07	15789.9	233.065	1.56612e+08	41040.1
481	0.764685	76468.5						278.79	112764	107764	221.391	119124	99124.4	314.768	76203.4	315.426	43994.5	321.399	62990.9	37990.9	224.906	1.44956e+07	15752.3	232.549	1.56529e+08	40986.4
480	0.766175	76617.5						278.29	112807	107807	220.948	119592	99592.1	314.235	76084.9	314.892	43932.7	320.856	62877.9	37877.9	224.46	1.44859e+07	15715	232.035	1.56446e+08	40933.1
479	0.767561	76756.1						277.791	112849	107849	220.507	120069	100069	313.704	75964.5	314.36	43873.7	320.315	62766.9	37766.9	224.017	1.44763e+07	15678.1	231.523	1.56364e+08	40880.2
478	0.768951	76895.1						277.294	112891	107891	220.068	120554	100554	313.174	75842.1	313.829	43817.4	319.775	62658	37658	223.575	1.44668e+07	15641.4	231.013	1.56283e+08	40827.7
477	0.769951	76995.1						276.8	112932	107932	219.63	121048	101048	312.646	75717.8	313.3	43763.9	319.237	62551.2	37551.2	223.135	1.44573e+07	15605.1	230.505	1.56202e+08	40775.6
476	0.771234	77123.4						276.306	112972	107972	219.194	121550	101550	312.121	75591.8	312.773	43712.9	318.701	62446.4	37446.4	222.696	1.4448e+07	15569.1	229.999	1.56122e+08	40723.9
475	0.772085	77208.5						275.815	113013	108013	218.76	122061	102061	311.596	75464	312.248	43664.7	318.167	62343.7	37343.7	222.259	1.44387e+07	15533.3	229.494	1.56043e+08	40672.6
474	0.772806	77280.6						275.325	113053	108053	218.327	122578	102578	311.074	75334.5	311.725	43619	317.634	62243.1	37243.1	221.824	1.44295e+07	15497.9	228.992	1.55964e+08	40621.7
473	0.77305	77305						274.837	113092	108092	217.897	123103	103103	310.553	75203.4	311.203	43575.9	317.104	62144.5	37144.5	221.391	1.44203e+07	15462.8	228.491	1.55885e+08	40571.2
472	0.773781	77378.1						274.351	113131	108131	217.468	123635	103635	310.035	75070.7	310.683	43535.4	316.575	62048	37048	220.959	1.44113e+07	15428	227.992	1.55808e+08	40521
471	0.773927	77392.7						273.867	113170	108170	217.04	124174	104174	309.517	74936.6	310.165	43497.4	316.048	61953.5	36953.5	220.529	1.44023e+07	15393.5	227.495	1.5573e+08	40471.2
470	0.774349	77434.9						273.384	113209	108209	216.615	124718	104718	309.002	74801	309.648	43462	315.522	61861.1	36861.1	220.101	1.43934e+07	15359.3	227	1.55654e+08	40421.8
469	0.774268	77426.8						272.903	113248	108248	216.191	125269	105269	308.488	74664.1	309.133	43428.9	314.998	61770.7	36770.7	219.675	1.43846e+07	15325.3	226.506	1.55578e+08	40372.8
468	0.774491	77449.1						272.423	113286	108286	215.768	125826	105826	307.976	74525.8	308.62	43398.3	314.477	61682.3	36682.3	219.25	1.43758e+07	15291.7	226.014	1.55502e+08	40324.1
467	0.774582	77458.2						271.946	113324	108324	215.348	126388	106388	307.466	74386.4	308.109	43370.2	313.956	61595.9	36595.9	218.826	1.43672e+07	15258.3	225.524	1.55428e+08	40275.8
466	0.77494	77494						271.469	113362	108362	214.929	126955	106955	306.957	74245.8	307.599	43344.3	313.438	61511.5	36511.5	218.404	1.43585e+07	15225.2	225.036	1.55353e+08	40227.9
465	0.774927	77492.7						270.995	113400	108400	214.511	127527	107527	306.45	74104.1	307.091	43320.8	312.921	61429.1	36429.1	217.984	1.435e+07	15192.4	224.55	1.55279e+08	40180.2
464	0.774616	77461.6						270.522	113437	108437	214.095	128102	108102	305.945	73961.4	306.585	43299.6	312.406	61348.6	36348.6	217.566	1.43415e+07	15159.8	224.066	1.55206e+08	40133
463	0.7747	77470						270.051	113475	108475	213.681	128682	108682	305.441	73817.8	306.08	43280.6	311.893	61270	36270	217.149	1.43331e+07	15127.5	223.583	1.55133e+08	40086.1
462	0.774697	77469.7						269.582	113513	108513	213.269	129266	109266	304.939	73673.3	305.577	43263.8	311.381	61193.4	36193.4	216.734	1.43248e+07	15095.4	223.102	1.55061e+08	40039.5
461	0.77448	77448						269.114	113550	108550	212.858	129852	109852	304.439	73528	305.076	43249.2	310.871	61118.7	36118.7	216.32	1.43166e+07	15063.7	222.622	1.5499e+08	39993.2
460	0.774565	77456.5						268.648	113588	108588	212.448	130442	110442	303.94	73382.1	304.576	43236.6	310.363	61045.8	36045.8	215.908	1.43084e+07	15032.2	222.145	1.54918e+08	39947.3
459	0.773927	77392.7						268.183	113625	108625	212.04	131035	111035	303.443	73235.5	304.078	43226.1	309.856	60974.7	35974.7	215.498	1.43002e+07	15000.9	221.669	1.54848e+08	39901.8
458	0.773908	77390.8						267.72	113663	108663	211.634	131629	111629	302.948	73088.3	303.582	43217.6	309.351	60905.5	35905.5	215.089	1.42922e+07	14969.9	221.195	1.54778e+08	39856.5
457	0.773848	77384.8						267.259	113701	108701	211.229	132226	112226	302.454	72940.6	303.087	43211.1	308.847	60838.1	35838.1	214.681	1.42842e+07	14939.1	220.722	1.54708e+08	39811.6
456	0.773741	77374.1						266.799	113738	108738	210.826	132824	112824	301.962	72792.5	302.594	43206.6	308.346	60772.5	35772.5	214.275	1.42762e+07	14908.6	220.251	1.54639e+08	39767
455	0.773611	77361.1						266.341	113776	108776	210.424	133423	113423	301.471	72644.1	302.102	43203.9	307.846	60708.6	35708.6	213.871	1.42684e+07	14878.3	219.782	1.5457e+08	39722.7
454	0.773304	77330.4						265.884	113813	108813	210.024	134024	114024	300.982	72495.4	301.612	43203	307.347	60646.4	35646.4	213.468	1.42605e+07	14848.2	219.315	1.54502e+08	39678.7
453	0.773368	77336.8						265.429	113851	108851	209.626	134624	114624	300.495	72346.6	301.123	43203.9	306.85	60585.9	35585.9	213.067	1.42528e+07	14818.4	218.849	1.54434e+08	39635
452	0.77309	77309						264.976	113889	108889	209.229	135226	115226	300.009	72197.6	300.637	43206.5	306.355	60527.1	35527.1	212.667	1.42451e+07	14788.9	218.385	1.54367e+08	39591.7
451	0.772733	77273.3						264.524	113928	108928	208.833	135827	115827	299.525	72048.6	300.151	43210.8	305.861	60469.8	35469.8	212.269	1.42375e+07	14759.5	217.922	1.543e+08	39548.6
450	0.772295	77229.5						264.073	113966	108966	208.439	136427	116427	299.042	71899.7	299.668	43216.7	305.369	60414.2	35414.2	211.872	1.42299e+07	14730.4	217.462	1.54234e+08	39505.8
449	0.771889	77188.9						263.624	114005	109005	208.046	137027	117027	298.561	71750.9	299.185	43224.2	304.879	60360.1	35360.1	211.476	1.42224e+07	14701.5	217.002	1.54168e+08	39463.3
448	0.771664	77166.4						263.177	114043	109043	207.655	137626	117626	298.081	71602.3	298.705	43233.2	304.39	60307.6	35307.6	211.083	1.42149e+07	14672.8	216.545	1.54103e+08	39421.2
447	0.771417	77141.7						262.731	114082	109082	207.265	138223	118223	297.603	71453.9	298.226	43243.7	303.902	60256.6	35256.6	210.69	1.42075e+07	14644.4	216.089	1.54038e+08	39379.3
446	0.771349	77134.9						262.287	114120	109120	206.877	138819	118819	297.127	71306	297.748	43255.6	303.416	60207	35207	210.299	1.42002e+07	14616.2	215.634	1.53973e+08	39337.7
445	0.7712	77120						261.844	114160	109160	206.49	139413	119413	296.652	71158.5	297.272	43268.8	302.932	60158.9	35158.9	209.91	1.41929e+07	14588.1	215.181	1.53909e+08	39296.4
444	0.770939	77093.9						261.402	114199	109199	206.105	140004	120004	296.178	71011.5	296.798	43283.4	302.449	60112.2	35112.2	209.522	1.41857e+07	14560.3	214.73	1.53846e+08	39255.3
443	0.770907	77090.7						260.962	114238	109238	205.721	140593	120593	295.706	70865.1	296.325	43299.2	301.968	60066.9	35066.9	209.135	1.41785e+07	14532.7	214.281	1.53783e+08	39214.6
442	0.770545	77054.5						260.524	114278	109278	205.339	141179	121179	295.236	70719.4	295.853	43316.2	301.488	60022.9	35022.9	208.75	1.41714e+07	14505.4	213.832	1.5372e+08	39174.1
441	0.770291	77029.1						260.087	114318	109318	204.958	141762	121762	294.767	70574.4	295.383	43334.4	301.01	59979.8	34979.8	208.366	1.41643e+07	14478.2	213.386	1.53658e+08	39133.9
440	0.770008	77000.8						259.652	114358	109358	204.578	142342	122342	294.299	70430.3	294.915	43353.7	300.534	59938.2	34938.2	207.984	1.41573e+07	14451.2	212.941	1.53596e+08	39093.9
439	0.769971	76997.1						259.218	114398	109398	204.2	142918	122918	293.833	70287	294.448	43373.9	300.059	59897.9	34897.9	207.603	1.41503e+07	14424.4	212.498	1.53534e+08	39054.3
438	0.76958	76958						258.785	114438	109438	203.823	143490	123490	293.369	70144.6	293.982	43395.2	299.585	59858.7	34858.7	207.223	1.41434e+07	14397.8	212.056	1.53473e+08	39014.9
437	0.769143	76914.3						258.354	114479	109479	203.448	144058	124058	292.905	70003.4	293.518	43417.4	299.113	59820.7	34820.7	206.845	1.41366e+07	14371.5	211.615	1.53412e+08	38975.8
436	0.768894	76889.4						257.924	114520	109520	203.074	144622	124622	292.444	69863.3	293.056	43440.5	298.642	59783.8	34783.8	206.468	1.41298e+07	14345.3	211.176	1.53352e+08	38936.9
435	0.768477	76847.7						257.496	114560	109560	202.701	145181	125181	291.984	69724.3	292.594	43464.4	298.173	59748	34748	206.093	1.4123e+07	14319.3	210.739	1.53292e+08	38898.2
434	0.767967	76796.7						257.069	114601	109601	202.33	145735	125735	291.525	69586.6	292.135	43489.1	297.705	59713.3	34713.3	205.718	1.41163e+07	14293.5	210.303	1.53233e+08	38859.9
433	0.767005	76700.5						256.644	114643	109643	201.96	146284	126284	291.068	69450.2	291.676	43514.4	297.239	59679.6	34679.6	205.346	1.41096e+07	14267.9	209.869	1.53174e+08	38821.8
432	0.766295	76629.5						256.22	114684	109684	201.591	146829	126829	290.612	69315.1	291.22	43540.5	296.774	59646.8	34646.8	204.974	1.4103e+07	14242.4	209.436	1.53115e+08	38783.9
431	0.766135	76613.5						255.797	114726	109726	201.224	147368	127368	290.157	69181.5	290.764	43567.1	296.311	59615	34615	204.604	1.40965e+07	14217.2	209.005	1.53057e+08	38746.3
430	0.765657	76565.7						255.376	114768	109768	200.858	147901	127901	289.704	69049.4	290.31	43594.3	295.849	59584.1	34584.1	204.236	1.409e+07	14192.1	208.575	1.52999e+08	38708.9
429	0.765314	76531.4						254.956	114809	109809	200.493	148429	128429	289.253	68918.9	289.858	43621.9	295.389	59554.1	34554.1	203.868	1.40835e+07	14167.3	208.146	1.52941e+08	38671.8
428	0.765044	76504.4						254.537	114852	109852	200.13	148951	128951	288.803	68790	289.407	43650.1	294.93	59524.9	34524.9	203.502	1.40771e+07	14142.6	207.719	1.52884e+08	38634.9
427	0.7647	76470						254.12	114894	109894	199.768	149467	129467	288.354	68662.8	288.957	43678.6	294.472	59496.5	34496.5	203.137	1.40707e+07	14118	207.294	1.52827e+08	38598.3
426	0.764156	76415.6						253.705	114936	109936	199.407	149977	129977	287.906	68537.3	288.508	43707.4	294.016	59468.9	34468.9	202.774	1.40644e+07	14093.7	206.87	1.52771e+08	38561.9
425	0.763584	76358.4						253.29	114978	109978	199.048	150481	130481	287.46	68413.6	288.062	43736.6	293.561	59442	34442	202.412	1.40581e+07	14069.5	206.447	1.52715e+08	38525.7
424	0.762853	76285.3						252.877	115021	110021	198.69	150978	130978	287.016	68291.8	287.616	43765.9	293.108	59415.7	34415.7	202.051	1.40518e+07	14045.5	206.026	1.52659e+08	38489.7
423	0.761886	76188.6						252.466	115063	110063	198.333	151470	131470	286.572	68171.9	287.172	43795.4	292.656	59390.2	34390.2	201.691	1.40456e+07	14021.7	205.606	1.52604e+08	38454.1
422	0.761207	76120.7						252.055	115106	110106	197.978	151954	131954	286.13	68053.9	286.729	43825	292.205	59365.3	34365.3	201.333	1.40395e+07	13998	205.188	1.52549e+08	38418.6
421	0.761033	76103.3						251.646	115149	110149	197.623	152433	132433	285.69	67937.9	286.287	43854.7	291.756	59341	34341	200.976	1.40334e+07	13974.5	204.771	1.52494e+08	38383.3
420	0.76066	76066						251.238	115192	110192	197.27	152905	132905	285.251	67824	285.847	43884.4	291.308	59317.3	34317.3	200.62	1.40273e+07	13951.1	204.355	1.5244e+08	38348.3
419	0.760548	76054.8						250.832	115235	110235	196.919	153370	133370	284.813	67712.2	285.409	43914.1	290.862	59293.8	34293.8	200.266	1.40213e+07	13928	203.941	1.52386e+08	38313.5
418	0.760198	76019.8						250.427	115278	110278	196.568	153828	133828	284.376	67602.6	284.971	43943.7	290.417	59270.9	34270.9	199.912	1.40153e+07	13905	203.528	1.52332e+08	38278.9
417	0.759921	75992.1						250.023	115320	110320	196.219	154280	134280	283.941	67495.1	284.535	43973.1	289.973	59248.6	34248.6	199.56	1.40093e+07	13882.1	203.117	1.52279e+08	38244.5
416	0.759493	75949.3						249.621	115364	110364	195.871	154726	134726	283.507	67389.9	284.1	44002.3	289.531	59226.7	34226.7	199.21	1.40034e+07	13859.4	202.707	1.52226e+08	38210.3
415	0.758732	75873.2						249.22	115407	110407	195.524	155164	135164	283.075	67286.8	283.667	44031.4	289.09	59205	34205	198.86	1.39976e+07	13836.8	202.298	1.52173e+08	38176.4
414	0.758752	75875.2						248.82	115450	110450	195.179	155597	135597	282.644	67186.1	283.235	44059.7	288.65	59183.7	34183.7	198.512	1.39918e+07	13814.5	201.89	1.52121e+08	38142.7
413	0.757984	75798.4						248.421	115493	110493	194.834	156023	136023	282.214	67087.8	282.804	44088	288.212	59162.8	34162.8	198.165	1.3986e+07	13792.2	201.485	1.52069e+08	38109.1
412	0.757688	75768.8						248.024	115536	110536	194.491	156442	136442	281.785	66991.8	282.375	44116	287.775	59142.1	34142.1	197.819	1.39802e+07	13770.1	201.08	1.52018e+08	38075.8
411	0.757408	75740.8						247.628	115579	110579	194.149	156855	136855	281.358	66898.2	281.947	44143.4	287.339	59121.8	34121.8	197.474	1.39745e+07	13748.2	200.677	1.51966e+08	38042.7
410	0.756775	75677.5						247.233	115622	110622	193.809	157261	137261	280.932	66807	281.52	44170.4	286.905	59101.8	34101.8	197.131	1.39689e+07	13726.4	200.275	1.51915e+08	38009.8
409	0.756927	75692.7						246.84	115664	110664	193.469	157662	137662	280.507	66718.3	281.094	44196.9	286.472	59082	34082	196.788	1.39632e+07	13704.8	199.874	1.51865e+08	37977.1
408	0.756503	75650.3						246.447	115707	110707	193.131	158056	138056	280.084	66631.4	280.67	44222.9	286.04	59062.4	34062.4	196.447	1.39577e+07	13683.3	199.475	1.51814e+08	37944.6
407	0.756339	75633.9						246.056	115750	110750	192.794	158444	138444	279.662	66547.4	280.247	44248.2	285.609	59043	34043	196.107	1.39521e+07	13661.9	199.077	1.51764e+08	37912.3
406	0.755993	75599.3						245.666	115793	110793	192.458	158826	138826	279.241	66465.9	279.825	44272.9	285.18	59023.7	34023.7	195.769	1.39466e+07	13640.7	198.68	1.51714e+08	37880.3
405	0.755511	75551.1						245.278	115836	110836	192.123	159203	139203	278.821	66387.1	279.405	44296.8	284.752	59004.6	34004.6	195.431	1.39411e+07	13619.6	198.284	1.51665e+08	37848.4
404	0.754743	75474.3						244.891	115878	110878	191.79	159573	139573	278.403	66310.7	278.985	44320	284.326	58985.6	33985.6	195.095	1.39357e+07	13598.7	197.89	1.51616e+08	37816.7
403	0.754117	75411.7						244.504	115921	110921	191.457	159939	139939	277.986	66236.9	278.567	44342.4	283.901	58966.6	33966.6	194.759	1.39303e+07	13577.9
402	0.753673	75367.3						244.12	115963	110963	191.126	160299	140299	277.57	66165.7	278.151	44363.9	283.477	58947.7	33947.7	194.425	1.39249e+07	13557.3
401	0.753507	75350.7						243.736	116006	111006	190.796	160654	140654	277.155	66097.1	277.735	44384.6	283.054	58928.8	33928.8	194.092	1.39196e+07	13536.7
400	0.752867	75286.7						243.353	116048	111048	190.467	161004	141004	276.742	66031	277.321	44404.3	282.632	58909.9	33909.9	193.76	1.39142e+07	13516.3
399	0.752555	75255.5						242.972	116090	111090	190.139	161349	141349	276.33	65967.5	276.908	44423.1	282.212	58890.9	33890.9	193.43	1.3909e+07	13496.1
398	0.752651	75265.1						242.592	116132	111132	189.812	161690	141690	275.919	65906.6	276.496	44440.6	281.793	58872	33872	193.1	1.39038e+07	13476
397	0.75301	75301						242.213	116173	111173	189.486	162026	142026	275.509	65848.3	276.086	44457.1	281.375	58852.9	33852.9	192.772	1.38986e+07	13456
396	0.753122	75312.2						241.835	116215	111215	189.162	162358	142358	275.101	65792.6	275.676	44472.6	280.959	58833.8	33833.8	192.444	1.38934e+07	13436.1
395	0.753108	75310.8						241.459	116256	111256	188.838	162686	142686	274.694	65739.5	275.268	44487	280.543	58814.4	33814.4	192.118	1.38883e+07	13416.4
394	0.753119	75311.9						241.084	116297	111297	188.516	163011	143011	274.288	65688.4	274.861	44499.9	280.129	58795.1	33795.1	191.793	1.38832e+07	13396.8
393	0.752859	75285.9						240.709	116338	111338	188.195	163332	143332	273.883	65640.1	274.456	44511.8	279.717	58775.5	33775.5	191.469	1.38781e+07	13377.3
392	0.753204	75320.4						240.336	116379	111379	187.875	163649	143649	273.479	65594.4	274.051	44522.4	279.305	58755.7	33755.7	191.146	1.38731e+07	13358
391	0.753302	75330.2						239.964	116420	111420	187.556	163964	143964	273.077	65551.4	273.648	44531.6	278.894	58735.5	33735.5	190.824	1.38681e+07	13338.7
390	0.753408	75340.8						239.594	116460	111460	187.238	164276	144276	272.675	65510.9	273.246	44539.5	278.485	58715.2	33715.2	190.503	1.38631e+07	13319.6
389	0.753431	75343.1						239.224	116501	111501	186.921	164586	144586	272.275	65472.9	272.845	44546	278.077	58694.7	33694.7	190.184	1.38582e+07	13300.6
388	0.753838	75383.8						238.856	116541	111541	186.605	164893	144893	271.876	65437.4	272.445	44551.2	277.67	58674.1	33674.1	189.865	1.38533e+07	13281.8
387	0.754821	75482.1						238.488	116581	111581	186.29	165199	145199	271.478	65404.6	272.046	44555	277.265	58652.9	33652.9	189.548	1.38484e+07	13263
386	0.755451	75545.1						238.122	116621	111621	185.977	165503	145503	271.082	65373.5	271.649	44557.4	276.86	58631.6	33631.6	189.231	1.38435e+07	13244.4
385	0.756122	75612.2						237.757	116660	111660	185.664	165805	145805	270.686	65345.3	271.253	44558	276.457	58610	33610	188.916	1.38387e+07	13225.9
384	0.756367	75636.7						237.393	116700	111700	185.353	166106	146106	270.292	65319.6	270.858	44557.3	276.055	58588.1	33588.1	188.601	1.38339e+07	13207.5
383	0.757025	75702.5						237.03	116739	111739	185.042	166407	146407	269.899	65296.3	270.464	44555	275.654	58565.9	33565.9	188.288	1.38292e+07	13189.2
382	0.758163	75816.3						236.668	116778	111778	184.732	166706	146706	269.507	65275.4	270.071	44550.9	275.254	58543.3	33543.3	187.976	1.38245e+07	13171
381	0.75868	75868						236.308	116817	111817	184.424	167006	147006	269.116	65256.8	269.679	44545.3	274.856	58520.4	33520.4	187.664	1.38198e+07	13153
380	0.759389	75938.9						235.948	116855	111855	184.117	167305	147305	268.726	65240.7	269.289	44537.9	274.458	58497.1	33497.1	187.354	1.38151e+07	13135
379	0.759641	75964.1						235.59	116894	111894	183.81	167604	147604	268.338	65226.8	268.899	44528.8	274.062	58473.3	33473.3	187.045	1.38105e+07	13117.2
378	0.760089	76008.9						235.232	116932	111932	183.505	167904	147904	267.95	65215.2	268.511	44518.1	273.667	58449.2	33449.2	186.737	1.38059e+07	13099.5
377	0.760602	76060.2						234.876	116971	111971	183.2	168204	148204	267.564	65205.9	268.124	44505.7	273.273	58424.5	33424.5	186.43	1.38013e+07	13081.9
376	0.760085	76008.5						234.521	117009	112009	182.897	168505	148505	267.179	65198.8	267.738	44491.6	272.88	58399.4	33399.4	186.123	1.37967e+07	13064.4
375	0.759022	75902.2						234.167	117046	112046	182.595	168808	148808	266.794	65193.8	267.353	44475.7	272.488	58374	33374	185.818	1.37922e+07	13047
374	0.758605	75860.5						233.814	117084	112084	182.293	169111	149111	266.411	65191.1	266.969	44458	272.097	58348.1	33348.1	185.514	1.37877e+07	13029.7
373	0.757569	75756.9						233.462	117122	112122	181.993	169417	149417	266.029	65190.5	266.586	44437.4	271.708	58321.6	33321.6	185.211	1.37833e+07	13012.5
372	0.75706	75706						233.111	117159	112159	181.694	169724	149724	265.649	65191.9	266.204	44415.6	271.319	58294.7	33294.7
371	0.756149	75614.9						232.761	117196	112196				265.269	65195.4	265.824	44392.1	270.932	58267.2	33267.2
370	0.755796	75579.6						232.412	117233	112233				264.89	65201	265.444	44366.7	270.546	58239.3	33239.3
369	0.755355	75535.5						232.064	117270	112270				264.513	65208.6			270.161	58210.8	33210.8
368	0.755772	75577.2						231.718	117307	112307				264.136	65218.1			269.777	58181.9	33181.9
367	0.755916	75591.6						231.372	117344	112344				263.761	65229.6			269.394	58152.5	33152.5
366	0.75614	75614						231.027	117381	112381				263.386	65242.9			269.012	58122.5	33122.5
365	0.756095	75609.5						230.683	117418	112418				263.013	65258.1			268.631	58091.9	33091.9
364	0.756603	75660.3						230.341	117454	112454				262.641	65275.1			268.252	58060.8	33060.8
363	0.756555	75655.5						229.999	117491	112491				262.269	65294			267.873	58029.1	33029.1
362	0.757328	75732.8						229.659	117528	112528				261.899	65314.5			267.495	57996.9	32996.9
361	0.757868	75786.8						229.319	117564	112564				261.53	65336.8			267.119	57964	32964
360	0.759264	75926.4						228.98	117601	112601				261.162	65360.7			266.744	57930.6	32930.6
359	0.76075	76075						228.643	117638	112638				260.795	65386.3			266.369	57896.6	32896.6
358	0.762042	76204.2						228.306	117674	112674				260.429	65413.5			265.996	57862	32862
357	0.764539	76453.9						227.971	117711	112711				260.064	65442.2			265.624	57826.8	32826.8
356	0.766292	76629.2						227.636	117748	112748				259.7	65472.5			265.252	57790.8	32790.8
355	0.768714	76871.4						227.302	117785	112785				259.337	65504.3			264.882	57754.2	32754.2
354	0.771313	77131.3						226.97	117822	112822				258.975	65537.5			264.513	57716.8	32716.8
353	0.773451	77345.1						226.638	117859	112859				258.614	65572.2			264.145	57678.8	32678.8
352	0.775711	77571.1						226.307	117897	112897				258.254	65608.2			263.778	57640.1	32640.1
351	0.777918	77791.8						225.977	117935	112935				257.895	65645.6			263.412	57600.8	32600.8
350	0.781133	78113.3						225.649	117973	112973				257.537	65684.1			263.047	57560.4	32560.4
349	0.783773	78377.3						225.321	118011	113011				257.18	65724			262.683	57519.7	32519.7
348	0.786649	78664.9						224.994	118049	113049				256.824	65765.1			262.32	57478.2	32478.2
347	0.789005	78900.5						224.668	118088	113088				256.469	65807.4			261.957	57436.2	32436.2
346	0.792237	79223.7						224.343	118127	113127				256.115	65850.9			261.596	57393.5	32393.5
345	0.796969	79696.9						224.019	118166	113166				255.762	65895.6			261.236	57350.1	32350.1
344	0.800611	80061.1						223.696	118206	113206				255.41	65941.3			260.877	57306	32306
343	0.805133	80513.3						223.373	118246	113246				255.059	65988.1			260.519	57261.3	32261.3
342	0.810257	81025.7						223.052	118287	113287				254.709	66035.6			260.162	57215.8	32215.8
341	0.815874	81587.4						222.732	118327	113327				254.36	66084			259.806	57169.7	32169.7
340	0.821335	82133.5						222.412	118369	113369				254.012	66133.6			259.451	57122.7	32122.7
339	0.826664	82666.4						222.094	118410	113410				253.664	66184.2			259.097	57075.1	32075.1
338	0.831013	83101.3						221.776	118453	113453				253.318	66235.5			258.743	57026.7	32026.7
337	0.838529	83852.9						221.459	118495	113495				252.973	66287.8			258.391	56977.6	31977.6
336	0.847232	84723.2						221.144	118538	113538				252.628	66340.8			258.04	56927.7	31927.7
335	0.856954	85695.4						220.829	118582	113582				252.285	66394.6			257.69	56877.1	31877.1
334	0.867263	86726.3						220.515	118627	113627				251.942	66449.2			257.34	56825.7	31825.7
333	0.879156	87915.6						220.202	118672	113672				251.601	66504.5			256.992	56773.5	31773.5
332	0.892673	89267.3						219.889	118718	113718				251.26	66560.5			256.644	56720.6	31720.6
331	0.907157	90715.7						219.578	118764	113764				250.92	66617.2			256.298	56666.9	31666.9
330	0.921869	92186.9						219.268	118811	113811				250.581	66673.9			255.952	56612.4	31612.4
329	0.938149	93814.9						218.958	118859	113859				250.243	66731.6			255.607	56557.1	31557.1
328	0.955759	95575.9						218.649	118908	113908				249.906	66789.8			255.263	56501.1	31501.1
327	0.974909	97490.9						218.341	118957	113957				249.57	66848.5			254.921	56444.2	31444.2
326	0.995448	99544.8						218.034	119008	114008				249.235	66907.7			254.579	56386.6	31386.6
325	1.0169	101690						217.728	119059	114059				248.901	66967.5			254.238	56328.1	31328.1
324	1.04033	104033						217.423	119111	114111				248.567	67027.6			253.898	56268.8	31268.8
323	1.06484	106484						217.119	119163	114163				248.235	67088.2			253.558	56208.7	31208.7
322	1.09199	109199						216.815	119217	114217				247.903	67149			253.22	56147.8	31147.8
321	1.11913	111913						216.512	119271	114271				247.572	67210.2			252.883	56086	31086
320	1.14816	114816						216.211	119327	114327				247.242	67271.7			252.546	56023.3	31023.3
319	1.17846	117846						215.909	119383	114383				246.913	67333.6			252.211	55959.7	30959.7
318	1.20821	120821						215.609	119440	114440				246.585	67395.6			251.876	55895.3	30895.3
317	1.24104	124104						215.31	119499	114499				246.258	67457.8			251.542	55830.1	30830.1
316	1.27507	127507						215.011	119558	114558				245.932	67520.2			251.209	55764.1	30764.1
315	1.30684	130684						214.714	119618	114618				245.606	67582.8			250.877	55697.3	30697.3
314	1.34121	134121						214.417	119680	114680				245.282	67645.5			250.546	55629.5	30629.5
313	1.37259	137259						214.121	119742	114742				244.958	67708.4			250.216	55560.9	30560.9
312	1.40405	140405						213.826	119806	114806				244.635	67771.3			249.886	55491.4	30491.4
311	1.43479	143479						213.531	119870	114870				244.313	67834.3			249.558	55421.1	30421.1
310	1.46146	146146						213.238	119936	114936				243.991	67897.3			249.23	55349.8	30349.8
309	1.48671	148671						212.945	120003	115003				243.671	67960.3			248.903	55277.7	30277.7
308	1.50803	150803						212.653	120071	115071				243.351	68023.3			248.577	55204.6	30204.6
307	1.52506	152506						212.362	120140	115140				243.033	68086.3			248.252	55130.7	30130.7
306	1.54297	154297						212.071	120211	115211				242.715	68149.2			247.928	55056	30056
305	1.55645	155645						211.781	120282	115282				242.398	68212			247.604	54980.2	29980.2
304	1.5674	156740						211.493	120355	115355				242.081	68274.7			247.282	54903.5	29903.5
303	1.57359	157359						211.205	120429	115429				241.766	68337.2			246.96	54825.8	29825.8
302	1.57804	157804						210.917	120504	115504				241.451	68399.5			246.639	54747.4	29747.4
301	1.58063	158063						210.631	120580	115580				241.138	68461.7			246.319	54667.9	29667.9
300	1.58345	158345						210.345	120658	115658				240.825	68523.6			246	54587.6	29587.6
								210.06	120737	115737				240.513	68585.3
								209.776	120817	115817				240.201	68646.8
								209.493	120899	115899				239.891	68708
								209.21	120981	115981				239.581	68768.9
								208.928	121066	116066				239.272	68829.5
								208.647	121151	116151				238.964	68889.7
								208.367	121238	116238				238.657	68949.6
								208.087	121326	116326				238.35	69009
								207.808	121415	116415				238.044	69068.1
								207.53	121505	116505				237.739	69126.7
								207.253	121597	116597				237.435	69184.9
								206.976	121691	116691				237.132	69242.5
								206.7	121785	116785				236.829	69299.7
								206.425	121882	116882				236.527	69356.4
								206.151	121979	116979				236.226	69412.5
								205.877	122078	117078				235.926	69468.1
								205.604	122178	117178				235.626	69523.1
								205.332	122279	117279				235.327	69577.5
								205.06	122382	117382				235.029	69631.3
								204.79	122486	117486				234.732	69684.4
								204.52	122592	117592				234.435	69736.9
								204.25	122699	117699				234.139	69788.7
								203.982	122807	117807				233.844	69839.8
								203.714	122916	117916				233.55	69890.2
								203.446	123027	118027				233.256	69939.9
								203.18	123139	118139				232.963	69988.7
								202.914	123253	118253				232.671	70036.9
								202.649	123368	118368				232.38	70084.2
								202.384	123484	118484				232.089	70130.7
								202.121	123601	118601				231.799	70176.4
								201.857	123720	118720				231.51	70221.3
								201.595	123840	118840				231.222	70265.2
								201.333	123962	118962				230.934	70308.3
								201.072	124084	119084				230.647	70350.6
								200.812	124208	119208				230.361	70391.9
								200.552	124334	119334				230.075	70432.4
								200.293	124460	119460				229.79	70471.8
								200.035	124588	119588				229.506	70510.4
								199.777	124717	119717				229.222	70547.9
								199.52	124847	119847				228.939	70584.5
								199.264	124979	119979				228.657	70620
								199.008	125112	120112				228.376	70654.6
								198.753	125246	120246				228.095	70688.1
								198.499	125382	120382				227.815	70720.5
								198.245	125518	120518				227.536	70752
								197.992	125656	120656				227.257	70782.4
								197.739	125795	120795				226.979	70811.6
								197.487	125935	120935
								197.236	126077	121077
								196.986	126219	121219
								196.736	126363	121363
								196.487	126508	121508
								196.238	126654	121654
								195.99	126802	121802
								195.742	126950	121950
								195.496	127100	122100
								195.25	127250	122250
								195.004	127402	122402
								194.759	127555	122555
								194.515	127709	122709
								194.271	127865	122865
								194.028	128021	123021
								193.786	128179	123179
								193.544	128337	123337
								193.303	128496	123496
								193.062	128657	123657
								192.822	128818	123818
								192.582	128981	123981
								192.344	129145	124145
								192.105	129310	124310
								191.868	129476	124476
								191.63	129642	124642
								191.394	129810	124810
								191.158	129979	124979
								190.923	130149	125149
								190.688	130320	125320
								190.454	130492	125492
								190.22	130665	125665
								189.987	130839	125839
								189.755	131013	126013
								189.523	131189	126189
								189.291	131366	126366
								189.061	131544	126544
								188.83	131722	126722
								188.601	131902	126902
								188.372	132082	127082
								188.143	132264	127264
								187.915	132446	127446
								187.688	132629	127629
								187.461	132814	127814
								187.235	132999	127999
								187.009	133185	128185
								186.783	133372	128372
								186.559	133559	128559
								186.335	133748	128748
								186.111	133938	128938
								185.888	134128	129128
								185.665	134319	129319
								185.443	134511	129511
								185.222	134704	129704
								185.001	134898	129898
								184.78	135093	130093
								184.561	135288	130288
								184.341	135485	130485
								184.122	135682	130682
								183.904	135880	130880
								183.686	136079	131079
								183.469	136278	131278
								183.252	136479	131479
								183.036	136680	131680
								182.82	136882	131882
								182.605	137085	132085
								182.39	137288	132288
								182.176	137492	132492
								181.962	137697	132697
								181.749	137903	132903
								181.536	138110	133110
								181.324	138317	133317
								181.112	138525	133525
								180.901	138734	133734
								180.69	138943	133943
								180.479	139153	134153
								180.27	139364	134364
								180.06	139575	134575
								179.852	139787	134787
								179.643	140000	135000
								179.435	140214	135214
								179.228	140428	135428
								179.021	140642	135642
								178.815	140858	135858
								178.609	141073	136073
								178.403	141290	136290
								178.198	141507	136507
								177.994	141725	136725
								177.79	141943	136943
								177.586	142162	137162
								177.383	142381	137381
								177.18	142601	137601
								176.978	142821	137821
								176.776	143042	138042
								176.575	143263	138263
								176.374	143485	138485
								176.174	143707	138707
								175.974	143930	138930
								175.774	144153	139153
								175.575	144376	139376
								175.377	144600	139600
								175.179	144824	139824
								174.981	145049	140049
								174.784	145273	140273
								174.587	145499	140499
								174.391	145724	140724
								174.195	145950	140950
								173.999	146176	141176
								173.804	146402	141402
								173.61	146628	141628
								173.416	146854	141854
								173.222	147081	142081
								173.029	147308	142308
								172.836	147535	142535
								172.643	147762	142762
								172.451	147989	142989
								172.26	148215	143215
								172.069	148442	143442
								171.878	148669	143669
								171.688	148896	143896
								171.498	149122	144122
								171.308	149349	144349
								171.119	149575	144575
								170.931	149801	144801
								170.743	150027	145027
								170.555	150253	145253
								170.367	150478	145478
								170.181	150703	145703
								169.994	150927	145927
								169.808	151152	146152
								169.622	151375	146375
								169.437	151598	146598
								169.252	151821	146821
								169.067	152043	147043
								168.883	152265	147265
								168.699	152485	147485
								168.516	152705	147705
								168.333	152925	147925
								168.151	153143	148143
								167.969	153361	148361
								167.787	153578	148578
								167.606	153793	148793
								167.425	154008	149008
								167.244	154222	149222
								167.064	154435	149435
								166.884	154647	149647
								166.705	154857	149857
								166.526	155066	150066
								166.347	155274	150274
								166.169	155481	150481
								165.991	155687	150687
								165.813	155891	150891
								165.636	156093	151093
								165.46	156294	151294
								165.283	156494	151494
								165.107	156692	151692
								164.932	156888	151888
								164.756	157082	152082
								164.582	157275	152275
								164.407	157466	152466
								164.233	157655	152655
								164.059	157842	152842
								163.886	158027	153027
								163.713	158210	153210
								163.54	158391	153391
								163.368	158570	153570
								163.196	158746	153746
								163.024	158921	153921
								162.853	159093	154093
								162.682	159263	154263
								162.512	159430	154430
								162.342	159595	154595
								162.172	159757	154757
								162.003	159917	154917
								161.834	160075	155075
								161.665	160229	155229
								161.496	160381	155381
								161.328	160530	155530
								161.161	160677	155677
								160.994	160820	155820
								160.827	160961	155961
								160.66	161099	156099
								160.494	161233	156233
								160.328	161365	156365
								160.162	161494	156494
								159.997	161619	156619
								159.832	161741	156741
								159.667	161861	156861
								159.503	161976	156976
								159.339	162089	157089
								159.176	162198	157198
								159.013	162304	157304
								158.85	162406	157406
								158.687	162505	157505
								158.525	162601	157601
								158.363	162693	157693
								158.201	162781	157781
								158.04	162866	157866
								157.879	162948	157948
								157.719	163025	158025
								157.559	163099	158099
								157.399	163169	158169
								157.239	163236	158236
								157.08	163299	158299
								156.921	163358	158358
								156.762	163413	158413
								156.604	163464	158464
								156.446	163512	158512
								156.288	163555	158555
								156.131	163595	158595
								155.974	163631	158631
								155.817	163663	158663
								155.661	163691	158691
								155.505	163715	158715
								155.349	163735	158735
								155.193	163751	158751
								155.038	163763	158763
								154.883	163772	158772
								154.729	163776	158776
								154.575	163776	158776
								154.421	163773	158773
								154.267	163765	158765
								154.114	163753	158753
								153.961	163738	158738
								153.808	163718	158718
								153.656	163694	158694
								153.504	163667	158667
								153.352	163635	158635
								153.2	163600	158600
								153.049	163560	158560
								152.898	163517	158517
								152.748	163470	158470
								152.597	163419	158419
								152.447	163363	158363

## Sheet: Band-Structure
Au-H Band and Uv-Vis				Density of States
UV-Vis (eV)		Energy bands		111 Au 6s-DOS		111 Au p-DOS		111 Au d-DOS		111 H-1s DOS		Fermi level
0.01	7.0003	0	-8.12815	0	-13.2497	0	-13.2497	0	-13.2497	-13.2497	0	0	0
0.035871	30.4978	0.0187594	-8.13961	0	-13.2389	0	-13.2389	0	-13.2389	-13.2389	0	1	0			Guide line
0.061741	63.2978	0.0375187	-8.17577	0.000102493	-11.8127	0.000112015	-10.7106	0.000100399	-11.3265	-11.8235	0.000112989	k-Point				320	40000
0.087612	107.723	0.0562781	-8.24008	0.000120532	-11.8019	0.000125992	-10.6998	0.00010937	-11.3157	-11.8127	0.000132914	W	0	-10		410	80000
0.113483	166.504	0.0750374	-8.3344	0.000141388	-11.7911	0.000141357	-10.689	0.000118961	-11.3049	-11.8019	0.000155949		0	34		490	120000
0.139353	242.81	0.0937968	-8.45605	0.000165436	-11.7803	0.000158197	-10.6782	0.000129231	-11.2941	-11.7911	0.000182504	L	0.2	-10		510	140000
0.165224	340.273	0.112556	-8.59504	0.000193089	-11.7695	0.000176619	-10.6674	0.000140156	-11.2833	-11.7803	0.000213033		0.2	34		450	160000
0.191094	463.011	0.131316	-8.73731	0.000224804	-11.7587	0.000196707	-10.6566	0.000151816	-11.2725	-11.7695	0.000248034	G	0.4	-10		400	185000
0.216965	615.65	0.150075	-8.86637	0.000261078	-11.7479	0.000218503	-10.6458	0.000164196	-11.2617	-11.7587	0.000288049		0.4	34		380	200000
0.242836	803.329	0.168834	-8.96962	0.000302455	-11.7371	0.000242111	-10.635	0.000177347	-11.2509	-11.7479	0.000333673	X	0.7	-10		345	245000
0.268706	1031.7	0.187594	-9.03551	0.000349527	-11.7263	0.000267604	-10.6242	0.00019131	-11.2401	-11.7371	0.000385548		0.7	34		330	275000
0.294577	1306.93	0.206353	-9.05763	0.000403095	-11.7155	0.00029505	-10.6134	0.000206119	-11.2292	-11.7263	0.000444367	W	0.9	-10
0.320448	1635.69	0.225794	-9.07595	0.00046411	-11.7046	0.000324508	-10.6026	0.000221794	-11.2184	-11.7155	0.000511052		0.9	34
0.346318	2025.04	0.245234	-9.13089	0.000532515	-11.6938	0.000356029	-10.5918	0.00023837	-11.2076	-11.7046	0.000586627	K	1	-10
0.372189	2482.52	0.264675	-9.23459	0.000609533	-11.683	0.000389654	-10.581	0.000255881	-11.1968	-11.6938	0.00067118		1	34
0.398059	3016.01	0.284116	-9.39861	0.000696022	-11.6722	0.000425438	-10.5702	0.000274403	-11.186	-11.683	0.000766036
0.42393	3633.66	0.303557	-9.62512	0.00079289	-11.6614	0.000463354	-10.5594	0.000293897	-11.1752	-11.6722	0.000872163
0.449801	4343.87	0.322997	-9.9027	0.000901101	-11.6506	0.000503426	-10.5486	0.000314432	-11.1644	-11.6614	0.000990584
0.475671	5155.06	0.342438	-10.2051	0.00102167	-11.6398	0.000545654	-10.5378	0.000336115	-11.1536	-11.6506	0.00112237
0.501542	6075.78	0.361879	-10.5039	0.00115565	-11.629	0.000589994	-10.527	0.000358859	-11.1428	-11.6398	0.00126863
0.527413	7114.44	0.38132	-10.775	0.00130415	-11.6182	0.000636412	-10.5161	0.000382757	-11.132	-11.629	0.00143053
0.553283	8279.19	0.40076	-11.0014	0.00146832	-11.6074	0.000684853	-10.5053	0.000407847	-11.1212	-11.6182	0.00160926
0.579154	9577.99	0.420201	-11.1698	0.00164933	-11.5966	0.00073524	-10.4945	0.000434166	-11.1104	-11.6074	0.00180605
0.605024	11018.2	0.439642	-11.2738	0.00184841	-11.5858	0.000787483	-10.4837	0.00046175	-11.0996	-11.5966	0.00202215
0.630895	12606.6	0.459083	-11.3088	0.00206679	-11.575	0.00084152	-10.4729	0.000490765	-11.0888	-11.5858	0.00225884
0.656766	14349.5	0.478538	-11.2736	0.0023067	-11.5642	0.000897152	-10.4621	0.000521247	-11.078	-11.575	0.00251738
0.682636	16252	0.497993	-11.1692	0.00256772	-11.5534	0.000954273	-10.4513	0.000553099	-11.0672	-11.5642	0.0028001
0.708507	18318.5	0.517448	-10.9971	0.00285187	-11.5426	0.00101275	-10.4405	0.000586355	-11.0564	-11.5534	0.00310648
0.734378	20552.3	0.536903	-10.7621	0.00316043	-11.5318	0.00107239	-10.4297	0.000621095	-11.0456	-11.5426	0.00343858
0.760248	22955.3	0.556358	-10.471	0.00349464	-11.521	0.00113309	-10.4189	0.000657265	-11.0348	-11.5318	0.00379763
0.786119	25528.6	0.575814	-10.1349	0.00385571	-11.5102	0.00119455	-10.4081	0.000694932	-11.024	-11.521	0.00418483
0.811989	28271.4	0.595269	-9.77036	0.00424482	-11.4994	0.00125664	-10.3973	0.000734124	-11.0132	-11.5102	0.00460131
0.83786	31181.8	0.614724	-9.40155	0.00466309	-11.4886	0.00131916	-10.3865	0.000774867	-11.0024	-11.4994	0.00504813
0.863731	34256.3	0.634179	-9.06051	0.00511156	-11.4778	0.00138191	-10.3757	0.000817186	-10.9915	-11.4886	0.0055263
0.889601	37489.8	0.653634	-8.78109	0.00559122	-11.4669	0.00144468	-10.3649	0.000861104	-10.9807	-11.4778	0.00603671
0.915472	40876	0.673089	-8.58184	0.00610295	-11.4561	0.00150751	-10.3541	0.000906665	-10.9699	-11.4669	0.00658015
0.941343	44406.7	0.692544	-8.46173	0.00664753	-11.4453	0.00157019	-10.3433	0.00095385	-10.9591	-11.4561	0.00715732
0.967213	48072.2	0.712	-8.3997	0.00722607	-11.4345	0.00163233	-10.3325	0.00100269	-10.9483	-11.4453	0.00776877
0.993084	51861.6	0.731455	-8.37207	0.00783835	-11.4237	0.00169374	-10.3217	0.00105349	-10.9375	-11.4345	0.00841544
1.01896	55762.4	0.75091	-8.36447	0.00848514	-11.4129	0.0017543	-10.3109	0.00110626	-10.9267	-11.4237	0.00909672
1.04482	59760.6	0.771755	-8.3545	0.00916671	-11.4021	0.0018138	-10.3001	0.00116085	-10.9159	-11.4129	0.00981315
1.0707	63841.3	0.7926	-8.32545	0.00988318	-11.3913	0.00187215	-10.2893	0.00121706	-10.9051	-11.4021	0.0105647
1.09657	67988.2	0.813444	-8.28112	0.0106345	-11.3805	0.00192924	-10.2784	0.00127501	-10.8943	-11.3913	0.0113512
1.12244	72184.3	0.834289	-8.22928	0.0114205	-11.3697	0.00198506	-10.2676	0.0013347	-10.8835	-11.3805	0.0121723
1.14831	76411.6	0.855134	-8.17924	0.0122408	-11.3589	0.00203957	-10.2568	0.00139615	-10.8727	-11.3697	0.0130274
1.17418	80651.3	0.875979	-8.14192	0.0130949	-11.3481	0.00209267	-10.246	0.00145938	-10.8619	-11.3589	0.0139159
1.20005	84884.3	0.896824	-8.12815	0.0139821	-11.3373	0.00214565	-10.2352	0.00152442	-10.8511	-11.3481	0.0148369
1.22592	89091.1	0.917459	-8.14117	0.0149016	-11.3265	0.00219858	-10.2244	0.00159129	-10.8403	-11.3373	0.0157894
1.25179	93252	0.938094	-8.17496	0.0158522	-11.3157	0.00225013	-10.2136	0.00166017	-10.8295	-11.3265	0.0167722
1.27766	97347.6	0.958729	-8.21526	0.016833	-11.3049	0.00230042	-10.2028	0.00173084	-10.8187	-11.3157	0.0177841
1.30353	101358	0.979365	-8.24757	0.0178429	-11.2941	0.0023495	-10.192	0.00180346	-10.8079	-11.3049	0.0188235
1.3294	105265	1	-8.26003	0.0188798	-11.2833	0.00239752	-10.1812	0.00187826	-10.7971	-11.2941	0.0198895
1.35527	109050			0.019943	-11.2725	0.00244468	-10.1704	0.00195571	-10.7863	-11.2833	0.0209793
1.38114	112696	0	-5.83967	0.0210299	-11.2617	0.00249107	-10.1596	0.00203571	-10.7755	-11.2725	0.0220923
1.40701	116185	0.0187594	-5.82348	0.0221393	-11.2509	0.00253695	-10.1488	0.00211792	-10.7647	-11.2617	0.0232256
1.43288	119502	0.0375187	-5.77748	0.0232749	-11.2401	0.00258256	-10.138	0.00220247	-10.7538	-11.2509	0.0243777
1.45876	122633	0.0562781	-5.70737	0.0244348	-11.2292	0.00262917	-10.1272	0.00228936	-10.743	-11.2401	0.0255546
1.48463	125566	0.0750374	-5.62301	0.0256114	-11.2184	0.00267708	-10.1164	0.00237872	-10.7322	-11.2292	0.0267542
1.5105	128288	0.0937968	-5.53451	0.0268026	-11.2076	0.00272545	-10.1056	0.00247067	-10.7214	-11.2184	0.0279666
1.53637	130790	0.112556	-5.44434	0.0280064	-11.1968	0.00277457	-10.0948	0.00256533	-10.7106	-11.2076	0.0291897
1.56224	133064	0.131316	-5.35063	0.0292211	-11.186	0.00282474	-10.084	0.00266281	-10.6998	-11.1968	0.0304215
1.58811	135104	0.150075	-5.2602	0.0304442	-11.1752	0.00287621	-10.0732	0.00276326	-10.689	-11.186	0.0316605
1.61398	136905	0.168834	-5.18495	0.0316739	-11.1644	0.00292927	-10.0624	0.0028668	-10.6782	-11.1752	0.0329039
1.63985	138464	0.187594	-5.13467	0.0329094	-11.1536	0.00298422	-10.0516	0.00297371	-10.6674	-11.1644	0.0341504
1.66572	139780	0.206353	-5.11597	0.0341473	-11.1428	0.00304133	-10.0408	0.00308406	-10.6566	-11.1536	0.0353992
1.69159	140856	0.225794	-5.10952	0.0353867	-11.132	0.00310086	-10.0299	0.00319921	-10.6458	-11.1428	0.0366471
1.71746	141693	0.245234	-5.0889	0.0366258	-11.1212	0.00316307	-10.0191	0.0033194	-10.635	-11.132	0.0378934
1.74333	142296	0.264675	-5.05745	0.0378634	-11.1104	0.00322823	-10.0083	0.00344339	-10.6242	-11.1212	0.0391369
1.7692	142673	0.284116	-5.02482	0.039098	-11.0996	0.00329665	-9.99753	0.00357129	-10.6134	-11.1104	0.0403763
1.79507	142830	0.303557	-5.32033	0.0403506	-11.0888	0.0033685	-9.98673	0.00370321	-10.6026	-11.0996	0.0416106
1.82094	142779	0.322997	-5.48529	0.0416198	-11.078	0.00344386	-9.97592	0.00383934	-10.5918	-11.0888	0.0428624
1.84682	142530	0.342438	-5.53961	0.042882	-11.0672	0.00352287	-9.96512	0.00397961	-10.581	-11.078	0.0441305
1.87268	142096	0.361879	-5.5168	0.0441358	-11.0564	0.00360568	-9.95431	0.00412425	-10.5702	-11.0672	0.0453908
1.89856	141492	0.38132	-5.44812	0.0453804	-11.0456	0.00369234	-9.94351	0.00427318	-10.5594	-11.0564	0.0466423
1.92443	140732	0.40076	-5.36248	0.0466139	-11.0348	0.00378293	-9.93271	0.00442651	-10.5486	-11.0456	0.0478848
1.9503	139834	0.420201	-5.28152	0.0478356	-11.024	0.00387747	-9.9219	0.00458441	-10.5378	-11.0348	0.0491168
1.97617	138813	0.439642	-5.22557	0.0490445	-11.0132	0.00397725	-9.9111	0.00474667	-10.527	-11.024	0.0503381
2.00204	137687	0.459083	-5.20444	0.0502397	-11.0024	0.00408224	-9.90029	0.00491446	-10.5161	-11.0132	0.0515482
2.02791	136474	0.478538	-5.23103	0.0514203	-10.9915	0.00419102	-9.88949	0.00508774	-10.5053	-11.0024	0.0527467
2.05378	135192	0.497993	-5.30975	0.0525856	-10.9807	0.00430346	-9.87868	0.00526544	-10.4945	-10.9915	0.0539333
2.07965	133858	0.517448	-5.42968	0.0537348	-10.9699	0.00441945	-9.86788	0.0054475	-10.4837	-10.9807	0.0551077
2.10552	132489	0.536903	-5.58071	0.054867	-10.9591	0.00453875	-9.85707	0.00563407	-10.4729	-10.9699	0.0562697
2.13139	131101	0.556358	-5.74953	0.0559816	-10.9483	0.00466119	-9.84627	0.00582472	-10.4621	-10.9591	0.0574189
2.15726	129708	0.575814	-5.92215	0.0570999	-10.9375	0.00478665	-9.83546	0.00601954	-10.4513	-10.9483	0.0585551
2.18313	128324	0.595269	-6.0852	0.0582209	-10.9267	0.00491489	-9.82466	0.00621862	-10.4405	-10.9375	0.059701
2.209	126960	0.614724	-6.22854	0.0593223	-10.9159	0.00504544	-9.81386	0.0064216	-10.4297	-10.9267	0.0608561
2.23487	125625	0.634179	-6.34413	0.0604017	-10.9051	0.00517798	-9.80305	0.0066288	-10.4189	-10.9159	0.0619978
2.26075	124327	0.653634	-6.43604	0.0614586	-10.8943	0.00531217	-9.79225	0.00683971	-10.4081	-10.9051	0.0631237
2.28661	123070	0.673089	-6.51008	0.062492	-10.8835	0.00544767	-9.78144	0.0070545	-10.3973	-10.8943	0.064234
2.31249	121857	0.692544	-6.57529	0.0635008	-10.8727	0.00558413	-9.77064	0.00727314	-10.3865	-10.8835	0.0653279
2.33836	120689	0.712	-6.62846	0.0644842	-10.8619	0.00572117	-9.75983	0.00749693	-10.3757	-10.8727	0.0664048
2.36423	119564	0.731455	-6.66389	0.0654413	-10.8511	0.00585923	-9.74903	0.00772587	-10.3649	-10.8619	0.067464
2.3901	118478	0.75091	-6.67628	0.0663712	-10.8403	0.00599927	-9.73822	0.00795979	-10.3541	-10.8511	0.068505
2.41597	117426	0.771755	-6.64605	0.067274	-10.8295	0.00614009	-9.72742	0.00819872	-10.3433	-10.8403	0.0695273
2.44184	116401	0.7926	-6.55731	0.068148	-10.8187	0.00627993	-9.71661	0.00844164	-10.3325	-10.8295	0.0705313
2.46771	115394	0.813444	-6.41809	0.0689934	-10.8079	0.00641839	-9.70581	0.00868865	-10.3217	-10.8187	0.0715151
2.49358	114399	0.834289	-6.24185	0.0698167	-10.7971	0.00655511	-9.69501	0.00894008	-10.3109	-10.8079	0.0724793
2.51945	113404	0.855134	-6.05523	0.0706413	-10.7863	0.00668969	-9.6842	0.0091958	-10.3001	-10.7971	0.0734313
2.54532	112401	0.875979	-5.90183	0.07146	-10.7755	0.00682181	-9.6734	0.00945624	-10.2893	-10.7863	0.0743938
2.57119	111379	0.896824	-5.83967	0.0722495	-10.7647	0.00695114	-9.66259	0.00972156	-10.2784	-10.7755	0.0753594
2.59706	110331	0.917459	-5.8621	0.0730104	-10.7538	0.00707847	-9.65179	0.00999396	-10.2676	-10.7647	0.0763053
2.62293	109246	0.938094	-5.91953	0.0737423	-10.743	0.00720356	-9.64098	0.0102738	-10.2568	-10.7538	0.0772323
2.6488	108117	0.958729	-5.98228	0.0744462	-10.7322	0.00732502	-9.63018	0.0105595	-10.246	-10.743	0.07814
2.67468	106935	0.979365	-6.02695	0.0751231	-10.7214	0.00744312	-9.61937	0.0108546	-10.2352	-10.7322	0.0790296
2.70054	105695	1	-6.0434	0.0757742	-10.7106	0.00755767	-9.60857	0.0111598	-10.2244	-10.7214	0.0799019
2.72642	104390			0.076401	-10.6998	0.00766801	-9.59776	0.0114718	-10.2136	-10.7106	0.0807584	3
2.75229	103016	0	-5.2198	0.0770052	-10.689	0.00777402	-9.58696	0.0117919	-10.2028	-10.6998	0.0816004
2.77816	101569	0.0187594	-5.23192	0.0775887	-10.6782	0.00787563	-9.57616	0.0121196	-10.192	-10.689	0.0824297
2.80403	100047	0.0375187	-5.25698	0.0781542	-10.6674	0.00797278	-9.56535	0.0124558	-10.1812	-10.6782	0.0832484
2.8299	98450.3	0.0562781	-5.26861	0.078704	-10.6566	0.00806735	-9.55455	0.0128015	-10.1704	-10.6674	0.084059
2.85577	96779.1	0.0750374	-5.23454	0.0792819	-10.6458	0.00815935	-9.54374	0.0131563	-10.1596	-10.6566	0.0848641
2.88164	95036.7	0.0937968	-5.13589	0.0798906	-10.635	0.00824691	-9.53294	0.0135213	-10.1488	-10.6458	0.0857095
2.90751	93227.9	0.112556	-4.97509	0.08049	-10.6242	0.00833079	-9.52213	0.0138972	-10.138	-10.635	0.0865981
2.93338	91360.5	0.131316	-4.83641	0.0810819	-10.6134	0.00841104	-9.51133	0.0142862	-10.1272	-10.6242	0.087487
2.95925	89437.8	0.150075	-4.9271	0.0816682	-10.6026	0.00848962	-9.50052	0.0146893	-10.1164	-10.6134	0.0883782
2.98512	87478.6	0.168834	-5.02955	0.0822512	-10.5918	0.00856661	-9.48972	0.0151046	-10.1056	-10.6026	0.0892733
3.01099	85499.3	0.187594	-5.09445	0.082832	-10.581	0.00863957	-9.47892	0.0155326	-10.0948	-10.5918	0.0901747
3.03686	83516.3	0.206353	-5.11597	0.0834127	-10.5702	0.00870862	-9.46811	0.0159742	-10.084	-10.581	0.091083
3.06273	81543.9	0.225794	-5.10952	0.0839941	-10.5594	0.00877389	-9.45731	0.0164295	-10.0732	-10.5702	0.0920005
3.0886	79611.8	0.245234	-5.0889	0.0845778	-10.5486	0.00883554	-9.4465	0.0168991	-10.0624	-10.5594	0.0929277
3.11448	77741.1	0.264675	-5.05745	0.0851647	-10.5378	0.00889369	-9.4357	0.0173847	-10.0516	-10.5486	0.0938659
3.14035	75958	0.284116	-5.02017	0.0857552	-10.527	0.00894852	-9.42489	0.0178866	-10.0408	-10.5378	0.0948162
3.16622	74283.4	0.303557	-4.98433	0.0863686	-10.5161	0.00900019	-9.41409	0.0184042	-10.0299	-10.527	0.0957784
3.19209	72745	0.322997	-4.96023	0.0870049	-10.5053	0.00904881	-9.40328	0.0189384	-10.0191	-10.5161	0.0967746
3.21796	71360.4	0.342438	-4.95988	0.0876442	-10.4945	0.00909599	-9.39248	0.0194896	-10.0083	-10.5053	0.0978046
3.24383	70144.1	0.361879	-4.98782	0.0882855	-10.4837	0.00914187	-9.38167	0.0200629	-9.99753	-10.4945	0.0988454
3.2697	69107.1	0.38132	-5.03875	0.088928	-10.4729	0.00918511	-9.37087	0.0206581	-9.98673	-10.4837	0.0998957
3.29557	68256.1	0.40076	-5.10032	0.089569	-10.4621	0.00922585	-9.36007	0.0212709	-9.97592	-10.4729	0.100955
3.32144	67593.4	0.420201	-5.15391	0.0902071	-10.4513	0.0092641	-9.34926	0.0219019	-9.96512	-10.4621	0.102019
3.34731	67117.4	0.439642	-5.19133	0.0908404	-10.4405	0.00929995	-9.33846	0.0225511	-9.95431	-10.4513	0.103087
3.37318	66823.6	0.459083	-5.20444	0.091466	-10.4297	0.00933342	-9.32765	0.0232187	-9.94351	-10.4405	0.104157
3.39905	66705.1	0.478538	-5.1878	0.0920821	-10.4189	0.00936456	-9.31685	0.0239052	-9.93271	-10.4297	0.105225
3.42492	66752.4	0.497993	-5.14019	0.0926853	-10.4081	0.00939439	-9.30604	0.0246101	-9.9219	-10.4189	0.10629
3.45079	66955.8	0.517448	-5.05912	0.0932733	-10.3973	0.00942289	-9.29524	0.0253411	-9.9111	-10.4081	0.107348
3.47666	67304.2	0.536903	-4.94679	0.0938435	-10.3865	0.00945036	-9.28443	0.0260981	-9.90029	-10.3973	0.108396
3.50253	67786.6	0.556358	-4.8052	0.0944115	-10.3757	0.0094767	-9.27363	0.0268748	-9.88949	-10.3865	0.109432
3.52841	68391.7	0.575814	-4.63706	0.0949748	-10.3649	0.00950053	-9.26282	0.0276703	-9.87868	-10.3757	0.110474
3.55428	69108.5	0.595269	-4.64536	0.0955331	-10.3541	0.00952355	-9.25202	0.0284858	-9.86788	-10.3649	0.111521
3.58015	69925.4	0.614724	-4.72009	0.0960841	-10.3433	0.00954565	-9.24122	0.0293207	-9.85707	-10.3541	0.11257
3.60602	70833.5	0.634179	-4.71502	0.0966048	-10.3325	0.0095649	-9.23041	0.0301761	-9.84627	-10.3433	0.113617
3.63189	71822.1	0.653634	-4.59045	0.0970931	-10.3217	0.00958171	-9.21961	0.0310544	-9.83546	-10.3325	0.11464
3.65776	72881.8	0.673089	-4.31784	0.0975477	-10.3109	0.00959594	-9.2088	0.0319556	-9.82466	-10.3217	0.115635
3.68363	74003.6	0.692544	-3.91716	0.0979673	-10.3001	0.00960761	-9.198	0.0328785	-9.81386	-10.3109	0.116603
3.7095	75179.1	0.712	-3.45595	0.0983512	-10.2893	0.00961656	-9.18719	0.0338225	-9.80305	-10.3001	0.117541
3.73537	76400.5	0.731455	-3.2421	0.0986992	-10.2784	0.00962198	-9.17639	0.0347886	-9.79225	-10.2893	0.11845
3.76124	77660.2	0.75091	-3.23465	0.0990282	-10.2676	0.00962413	-9.16558	0.0357778	-9.78144	-10.2784	0.11933
3.78711	78951.7	0.771755	-3.54068	0.0993389	-10.2568	0.00962294	-9.15478	0.0367907	-9.77064	-10.2676	0.120202
3.81298	80268.3	0.7926	-4.00171	0.099616	-10.246	0.00961789	-9.14397	0.0378286	-9.75983	-10.2568	0.121067
3.83885	81604.7	0.813444	-4.40687	0.0998982	-10.2352	0.00960893	-9.13317	0.0388979	-9.74903	-10.246	0.121907
3.86472	82954.9	0.834289	-4.7455	0.100188	-10.2244	0.00959604	-9.12237	0.0400066	-9.73822	-10.2352	0.122765
3.89059	84314.4	0.855134	-5.00226	0.100448	-10.2136	0.00957926	-9.11156	0.0411509	-9.72742	-10.2244	0.123646
3.91647	85678.1	0.875979	-5.16417	0.100684	-10.2028	0.00955892	-9.10076	0.0423256	-9.71661	-10.2136	0.124506
3.94234	87043.1	0.896824	-5.2198	0.100895	-10.192	0.00953663	-9.08995	0.0435339	-9.70581	-10.2028	0.125351
3.96821	88405.3	0.917459	-5.19511	0.101085	-10.1812	0.00951351	-9.07915	0.0447771	-9.69501	-10.192	0.126181
3.99408	89761.4	0.938094	-5.11471	0.101258	-10.1704	0.00948823	-9.06834	0.0460574	-9.6842	-10.1812	0.127
4.01995	91108.6	0.958729	-4.99863	0.101417	-10.1596	0.00945968	-9.05754	0.0473822	-9.6734	-10.1704	0.127813
4.04582	92444.3	0.979365	-4.89243	0.101566	-10.1488	0.00942811	-9.04673	0.0487548	-9.66259	-10.1596	0.128623
4.07169	93767.6	1	-4.84906	0.101708	-10.138	0.00939457	-9.03593	0.0501774	-9.65179	-10.1488	0.129435
4.09756	95076			0.101864	-10.1272	0.00935935	-9.02513	0.051655	-9.64098	-10.138	0.130253	4
4.12343	96367.8	0	-4.08964	0.102037	-10.1164	0.00932214	-9.01432	0.053186	-9.63018	-10.1272	0.131101
4.1493	97642.6	0.0187594	-4.08216	0.102214	-10.1056	0.00928335	-9.00352	0.0547807	-9.61937	-10.1164	0.131985
4.17517	98898.8	0.0375187	-4.07491	0.102399	-10.0948	0.00924385	-8.99271	0.0564415	-9.60857	-10.1056	0.132886
4.20104	100136	0.0562781	-4.1067	0.102593	-10.084	0.00920531	-8.98191	0.0581685	-9.59776	-10.0948	0.133809
4.22691	101355	0.0750374	-4.21252	0.1028	-10.0732	0.009168	-8.9711	0.0599663	-9.58696	-10.084	0.134757
4.25278	102554	0.0937968	-4.37881	0.103023	-10.0624	0.0091314	-8.9603	0.0618415	-9.57616	-10.0732	0.135733
4.27865	103734	0.112556	-4.55911	0.103268	-10.0516	0.00909689	-8.94949	0.0637958	-9.56535	-10.0624	0.136739
4.30452	104894	0.131316	-4.64758	0.103537	-10.0408	0.00906513	-8.93869	0.0658449	-9.55455	-10.0516	0.137787
4.3304	106036	0.150075	-4.42266	0.103828	-10.0299	0.00903701	-8.92788	0.0679937	-9.54374	-10.0408	0.138877
4.35627	107159	0.168834	-4.10092	0.10414	-10.0191	0.0090132	-8.91708	0.0702384	-9.53294	-10.0299	0.140005
4.38214	108263	0.187594	-3.73038	0.104477	-10.0083	0.0089931	-8.90628	0.0725919	-9.52213	-10.0191	0.141172
4.40801	109349	0.206353	-3.36236	0.104867	-9.99753	0.00897761	-8.89547	0.0750583	-9.51133	-10.0083	0.14238
4.43388	110418	0.225794	-3.59066	0.105312	-9.98673	0.00896744	-8.88467	0.077648	-9.50052	-9.99753	0.143672
4.45975	111469	0.245234	-4.08254	0.10578	-9.97592	0.00896304	-8.87386	0.0803642	-9.48972	-9.98673	0.145045
4.48562	112503	0.264675	-4.59753	0.106268	-9.96512	0.00896511	-8.86306	0.0832005	-9.47892	-9.97592	0.146458
4.51149	113520	0.284116	-5.02017	0.106776	-9.95431	0.00897433	-8.85225	0.0861616	-9.46811	-9.96512	0.147911
4.53736	114519	0.303557	-4.98433	0.107302	-9.94351	0.00899134	-8.84145	0.0892518	-9.45731	-9.95431	0.1494
4.56323	115501	0.322997	-4.96023	0.107844	-9.93271	0.00901707	-8.83064	0.0924753	-9.4465	-9.94351	0.150924
4.5891	116465	0.342438	-4.95988	0.108399	-9.9219	0.00905222	-8.81984	0.0958361	-9.4357	-9.93271	0.15248
4.61497	117411	0.361879	-4.98782	0.108992	-9.9111	0.00909757	-8.80903	0.0993388	-9.42489	-9.9219	0.154067
4.64084	118338	0.38132	-5.03875	0.109621	-9.90029	0.00915349	-8.79823	0.102984	-9.41409	-9.9111	0.155722
4.66671	119246	0.40076	-5.10032	0.110255	-9.88949	0.00921992	-8.78743	0.106775	-9.40328	-9.90029	0.157442
4.69258	120133	0.420201	-5.15391	0.110889	-9.87868	0.00929778	-8.77662	0.110723	-9.39248	-9.88949	0.159182
4.71845	120999	0.439642	-5.19133	0.11152	-9.86788	0.00938733	-8.76582	0.114829	-9.38167	-9.87868	0.160937
4.74432	121842	0.459083	-5.20444	0.112145	-9.85707	0.00948833	-8.75501	0.119089	-9.37087	-9.86788	0.162705
4.7702	122661	0.478538	-5.1878	0.112761	-9.84627	0.00960171	-8.74421	0.123507	-9.36007	-9.85707	0.164481
4.79607	123455	0.497993	-5.14019	0.113381	-9.83546	0.00972737	-8.7334	0.128079	-9.34926	-9.84627	0.166262
4.82194	124222	0.517448	-5.05912	0.114	-9.82466	0.00986485	-8.7226	0.132804	-9.33846	-9.83546	0.168064
4.84781	124962	0.536903	-4.94678	0.114599	-9.81386	0.0100142	-8.71179	0.137681	-9.32765	-9.82466	0.169882
4.87368	125673	0.556358	-4.80519	0.115176	-9.80305	0.0101756	-8.70099	0.142711	-9.31685	-9.81386	0.171695
4.89955	126355	0.575814	-4.63706	0.115728	-9.79225	0.0103482	-8.69018	0.147904	-9.30604	-9.80305	0.173496
4.92542	127007	0.595269	-4.4462	0.116251	-9.78144	0.0105309	-8.67938	0.15326	-9.29524	-9.79225	0.175285
4.95129	127627	0.614724	-4.2378	0.116744	-9.77064	0.0107229	-8.66858	0.158783	-9.28443	-9.78144	0.177057
4.97716	128217	0.634179	-4.01903	0.117206	-9.75983	0.0109241	-8.65777	0.16447	-9.27363	-9.77064	0.178812
5.00303	128776	0.653634	-3.7991	0.117646	-9.74903	0.0111337	-8.64697	0.170295	-9.26282	-9.75983	0.180547
5.0289	129305	0.673089	-3.58591	0.118093	-9.73822	0.0113501	-8.63616	0.176275	-9.25202	-9.74903	0.182283
5.05477	129805	0.692544	-3.40043	0.118534	-9.72742	0.0115722	-8.62536	0.182405	-9.24122	-9.73822	0.184059
5.08064	130277	0.712	-3.26795	0.118941	-9.71661	0.0117989	-8.61455	0.18866	-9.23041	-9.72742	0.185855
5.10651	130722	0.731455	-3.15968	0.119312	-9.70581	0.0120294	-8.60375	0.195045	-9.21961	-9.71661	0.187632
5.13239	131144	0.75091	-3.12883	0.119649	-9.69501	0.0122625	-8.59294	0.201555	-9.2088	-9.70581	0.18939
5.15825	131545	0.771755	-3.26451	0.11995	-9.6842	0.0124965	-8.58214	0.208184	-9.198	-9.69501	0.191131
5.18413	131929	0.7926	-3.3513	0.120232	-9.6734	0.0127301	-8.57134	0.214926	-9.18719	-9.6842	0.192857
5.21	132297	0.813444	-3.49218	0.120496	-9.66259	0.0129614	-8.56053	0.221763	-9.17639	-9.6734	0.194593
5.23587	132656	0.834289	-3.67225	0.120745	-9.65179	0.0131883	-8.54973	0.228692	-9.16558	-9.66259	0.196343
5.26174	133008	0.855134	-3.86602	0.120982	-9.64098	0.0134092	-8.53892	0.235708	-9.15478	-9.65179	0.198111
5.28761	133358	0.875979	-4.02457	0.121196	-9.63018	0.0136232	-8.52812	0.242797	-9.14397	-9.64098	0.199905
5.31348	133711	0.896824	-4.08964	0.121402	-9.61937	0.0138287	-8.51731	0.249955	-9.13317	-9.63018	0.201708
5.33935	134072	0.917459	-4.05462	0.121605	-9.60857	0.0140242	-8.50651	0.257174	-9.12237	-9.61937	0.203549
5.36522	134444	0.938094	-3.97438	0.121795	-9.59776	0.0142093	-8.4957	0.264451	-9.11156	-9.60857	0.205432
5.39109	134833	0.958729	-3.88292	0.121979	-9.58696	0.014382	-8.4849	0.271792	-9.10076	-9.59776	0.207347
5.41696	135243	0.979365	-3.81437	0.122161	-9.57616	0.0145391	-8.47409	0.279223	-9.08995	-9.58696	0.209302
5.44283	135678	1	-3.79104	0.122345	-9.56535	0.0146792	-8.46329	0.286746	-9.07915	-9.57616	0.211309
5.4687	136141			0.12256	-9.55455	0.0148006	-8.45249	0.294331	-9.06834	-9.56535	0.213372	5
5.49457	136636	0	-3.12137	0.122812	-9.54374	0.0149022	-8.44168	0.301951	-9.05754	-9.55455	0.215542
5.52044	137164	0.0187594	-3.15486	0.12308	-9.53294	0.0149832	-8.43088	0.309612	-9.04673	-9.54374	0.217829
5.54631	137728	0.0375187	-3.24053	0.123376	-9.52213	0.0150418	-8.42007	0.317325	-9.03593	-9.53294	0.220201
5.57219	138330	0.0562781	-3.33553	0.123706	-9.51133	0.0150764	-8.40927	0.325085	-9.02513	-9.52213	0.222684
5.59806	138969	0.0750374	-3.3881	0.124086	-9.50052	0.0150867	-8.39846	0.332897	-9.01432	-9.51133	0.225287
5.62393	139646	0.0937968	-3.38985	0.124519	-9.48972	0.0150718	-8.38766	0.340754	-9.00352	-9.50052	0.228038
5.6498	140360	0.112556	-3.36514	0.124985	-9.47892	0.0150309	-8.37685	0.348654	-8.99271	-9.48972	0.230943
5.67567	141109	0.131316	-3.33397	0.125487	-9.46811	0.0149651	-8.36605	0.356624	-8.98191	-9.47892	0.233969
5.70154	141890	0.150075	-3.30504	0.126025	-9.45731	0.0148745	-8.35524	0.364684	-8.9711	-9.46811	0.237121
5.72741	142702	0.168834	-3.28425	0.126602	-9.4465	0.014758	-8.34444	0.372811	-8.9603	-9.45731	0.240403
5.75328	143539	0.187594	-3.27089	0.127218	-9.4357	0.0146153	-8.33364	0.380998	-8.94949	-9.4465	0.243819
5.77915	144399	0.206353	-3.26605	0.127873	-9.42489	0.0144478	-8.32283	0.389251	-8.93869	-9.4357	0.247372
5.80502	145276	0.225794	-3.29305	0.128568	-9.41409	0.0142572	-8.31203	0.397572	-8.92788	-9.42489	0.251065
5.83089	146165	0.245234	-3.36016	0.1293	-9.40328	0.0140432	-8.30122	0.405984	-8.91708	-9.41409	0.254897
5.85676	147062	0.264675	-3.46415	0.130078	-9.39248	0.0138051	-8.29042	0.414474	-8.90628	-9.40328	0.258869
5.88263	147959	0.284116	-3.59297	0.1309	-9.38167	0.0135441	-8.27961	0.423064	-8.89547	-9.39248	0.262997
5.9085	148853	0.303557	-3.72891	0.131756	-9.37087	0.0132614	-8.26881	0.43176	-8.88467	-9.38167	0.267281
5.93437	149735	0.322997	-3.8549	0.132644	-9.36007	0.0129602	-8.258	0.440543	-8.87386	-9.37087	0.271703
5.96024	150602	0.342438	-3.95405	0.133557	-9.34926	0.0126419	-8.2472	0.449422	-8.86306	-9.36007	0.276262
5.98611	151447	0.361879	-4.01269	0.134493	-9.33846	0.0123059	-8.23639	0.458408	-8.85225	-9.34926	0.280946
6.01199	152265	0.38132	-4.03257	0.135447	-9.32765	0.0119532	-8.22559	0.46751	-8.84145	-9.33846	0.285749
6.03786	153049	0.40076	-4.03074	0.136413	-9.31685	0.0115859	-8.21479	0.476751	-8.83064	-9.32765	0.290665
6.06373	153797	0.420201	-4.01635	0.137408	-9.30604	0.0112064	-8.20398	0.486175	-8.81984	-9.31685	0.295688
6.0896	154504	0.439642	-4.00403	0.138426	-9.29524	0.0108168	-8.19318	0.49581	-8.80903	-9.30604	0.300849
6.11547	155164	0.459083	-3.99909	0.139472	-9.28443	0.0104187	-8.18237	0.505632	-8.79823	-9.29524	0.306141
6.14134	155776	0.478538	-4.01696	0.14054	-9.27363	0.0100129	-8.17157	0.515656	-8.78743	-9.28443	0.311572
6.16721	156337	0.497993	-4.07037	0.141595	-9.26282	0.00960143	-8.16076	0.525914	-8.77662	-9.27363	0.317133
6.19308	156844	0.517448	-4.15458	0.142648	-9.25202	0.00918622	-8.14996	0.536379	-8.76582	-9.26282	0.322757
6.21895	157296	0.536903	-4.26666	0.143692	-9.24122	0.00876945	-8.13915	0.547048	-8.75501	-9.25202	0.328469
6.24482	157693	0.556358	-4.39574	0.144707	-9.23041	0.00835295	-8.12835	0.55795	-8.74421	-9.24122	0.33426
6.27069	158034	0.575814	-4.52838	0.14571	-9.21961	0.00793806	-8.11755	0.569074	-8.7334	-9.23041	0.340084
6.29656	158322	0.595269	-4.4462	0.146694	-9.2088	0.00752647	-8.10674	0.580443	-8.7226	-9.21961	0.345968
6.32243	158557	0.614724	-4.2378	0.147641	-9.198	0.00711976	-8.09594	0.592078	-8.71179	-9.2088	0.351904
6.3483	158741	0.634179	-4.01903	0.148547	-9.18719	0.00671941	-8.08513	0.603987	-8.70099	-9.198	0.357861
6.37418	158877	0.653634	-3.7991	0.149402	-9.17639	0.00632679	-8.07433	0.616135	-8.69018	-9.18719	0.363828
6.40005	158969	0.673089	-3.58591	0.150211	-9.16558	0.00594314	-8.06352	0.628452	-8.67938	-9.17639	0.369782
6.42592	159021	0.692544	-3.40042	0.150972	-9.15478	0.00556965	-8.05272	0.640922	-8.66858	-9.16558	0.375733
6.45179	159037	0.712	-3.25377	0.151672	-9.14397	0.0052073	-8.04191	0.653602	-8.65777	-9.15478	0.381674
6.47766	159020	0.731455	-3.15967	0.15231	-9.13317	0.00485696	-8.03111	0.666469	-8.64697	-9.14397	0.387581
6.50353	158976	0.75091	-3.12882	0.152884	-9.12237	0.00451942	-8.0203	0.679415	-8.63616	-9.13317	0.393447
6.5294	158910	0.771755	-3.12762	0.153393	-9.11156	0.00419527	-8.0095	0.692406	-8.62536	-9.12237	0.39927
6.55527	158825	0.7926	-3.12394	0.153841	-9.10076	0.00388504	-7.9987	0.705406	-8.61455	-9.11156	0.405045
6.58114	158728	0.813444	-3.12244	0.154251	-9.08995	0.00358909	-7.98789	0.7184	-8.60375	-9.10076	0.410785
6.60701	158621	0.834289	-3.1216	0.154634	-9.07915	0.00330767	-7.97709	0.73134	-8.59294	-9.08995	0.416542
6.63288	158510	0.855134	-3.12121	0.154969	-9.06834	0.00304093	-7.96628	0.744197	-8.58214	-9.07915	0.422341
6.65875	158397	0.875979	-3.12139	0.155238	-9.05754	0.00278891	-7.95548	0.756932	-8.57134	-9.06834	0.428129
6.68462	158287	0.896824	-3.12137	0.155449	-9.04673	0.00255153	-7.94467	0.769435	-8.56053	-9.05754	0.433862
6.71049	158180	0.917459	-3.14251	0.155609	-9.03593	0.00232864	-7.93387	0.781629	-8.54973	-9.04673	0.439559
6.73636	158080	0.938094	-3.20364	0.155719	-9.02513	0.00212002	-7.92306	0.793447	-8.53892	-9.03593	0.445238
6.76223	157988	0.958729	-3.29086	0.155777	-9.01432	0.00192533	-7.91226	0.804836	-8.52812	-9.02513	0.450901
6.7881	157905	0.979365	-3.37433	0.155778	-9.00352	0.00174421	-7.90145	0.815759	-8.51731	-9.01432	0.456546
6.81398	157831	1	-3.41009	0.155722	-8.99271	0.00157622	-7.89065	0.826223	-8.50651	-9.00352	0.462158
6.83985	157766			0.155624	-8.98191	0.00142088	-7.87985	0.83615	-8.4957	-8.99271	0.46774	6
6.86572	157709	0	0.618986	0.155487	-8.9711	0.00127767	-7.86904	0.845397	-8.4849	-8.98191	0.473329
6.89159	157658	0.0187594	0.450464	0.155301	-8.9603	0.00114603	-7.85824	0.853855	-8.47409	-8.9711	0.478942
6.91746	157613	0.0375187	0.159187	0.155071	-8.94949	0.00102539	-7.84743	0.861445	-8.46329	-8.9603	0.48455
6.94333	157570	0.0562781	-0.104646	0.154798	-8.93869	0.000915153	-7.83663	0.868092	-8.45249	-8.94949	0.490161
6.9692	157529	0.0750374	-0.333609	0.154485	-8.92788	0.000814709	-7.82582	0.873722	-8.44168	-8.93869	0.49578
6.99507	157485	0.0937968	-0.590343	0.154134	-8.91708	0.000723481	-7.81502	0.878318	-8.43088	-8.92788	0.501412
7.02094	157438	0.112556	-0.951046	0.153733	-8.90628	0.000640846	-7.80421	0.881814	-8.42007	-8.91708	0.507074
7.04681	157384	0.131316	-1.40767	0.153287	-8.89547	0.000566218	-7.79341	0.884098	-8.40927	-8.90628	0.512735
7.07268	157321	0.150075	-1.90055	0.152796	-8.88467	0.00049901	-7.7826	0.885135	-8.39846	-8.89547	0.518414
7.09855	157246	0.168834	-2.39278	0.152252	-8.87386	0.000438678	-7.7718	0.884878	-8.38766	-8.88467	0.524115
7.12442	157157	0.187594	-2.86614	0.151654	-8.86306	0.000384663	-7.761	0.883264	-8.37685	-8.87386	0.529811
7.15029	157051	0.206353	-3.26605	0.151001	-8.85225	0.000336442	-7.75019	0.880335	-8.36605	-8.86306	0.535505
7.17616	156927	0.225794	-3.29305	0.150294	-8.84145	0.000293507	-7.73939	0.876092	-8.35524	-8.85225	0.541203
7.20204	156784	0.245234	-3.36016	0.149539	-8.83064	0.000255408	-7.72858	0.870461	-8.34444	-8.84145	0.546907
7.2279	156621	0.264675	-3.46415	0.14874	-8.81984	0.000221688	-7.71778	0.863413	-8.33364	-8.83064	0.55264
7.25378	156436	0.284116	-3.59297	0.147903	-8.80903	0.000191927	-7.70697	0.855009	-8.32283	-8.81984	0.558433
7.27965	156230	0.303557	-3.72891	0.147019	-8.79823	0.000165737	-7.69617	0.845298	-8.31203	-8.80903	0.564309
7.30552	156002	0.322997	-3.8549	0.146085	-8.78743	0.000142741	-7.68536	0.834246	-8.30122	-8.79823	0.570239
7.33139	155753	0.342438	-3.95405	0.145112	-8.77662	0.000122632	-7.67456	0.821841	-8.29042	-8.78743	0.576224
7.35726	155484	0.361879	-4.01269	0.144092	-8.76582	0.000105076	-7.66375	0.808137	-8.27961	-8.77662	0.582299
7.38313	155195	0.38132	-4.03257	0.143019	-8.75501	8.98038e-05	-7.65295	0.793186	-8.26881	-8.76582	0.588434
7.409	154890	0.40076	-4.03074	0.1419	-8.74421	0.000106014	-7.03709	0.777146	-8.258	-8.75501	0.594613
7.43487	154569	0.420201	-4.01635	0.140731	-8.7334	0.000122179	-7.02629	0.760083	-8.2472	-8.74421	0.60087
7.46074	154236	0.439642	-4.00403	0.139514	-8.7226	0.000140491	-7.01548	0.741928	-8.23639	-8.7334	0.607184
7.48661	153892	0.459083	-3.99909	0.138256	-8.71179	0.000161185	-7.00468	0.722723	-8.22559	-8.7226	0.613566
7.51248	153541	0.478538	-3.99109	0.136961	-8.70099	0.000184512	-6.99387	0.702591	-8.21479	-8.71179	0.620043
7.53835	153185	0.497993	-3.96805	0.135621	-8.69018	0.000210837	-6.98307	0.681662	-8.20398	-8.70099	0.626625
7.56422	152826	0.517448	-3.92968	0.134218	-8.67938	0.000240293	-6.97227	0.660071	-8.19318	-8.69018	0.633269
7.59009	152469	0.536903	-3.87801	0.132752	-8.66858	0.000273371	-6.96146	0.63788	-8.18237	-8.67938	0.6399
7.61597	152114	0.556358	-3.81502	0.13124	-8.65777	0.000310342	-6.95066	0.61511	-8.17157	-8.66858	0.646503
7.64184	151766	0.575814	-3.74323	0.129682	-8.64697	0.00035143	-6.93985	0.591868	-8.16076	-8.65777	0.653142
7.66771	151425	0.595269	-3.66555	0.128061	-8.63616	0.000397108	-6.92905	0.568259	-8.14996	-8.64697	0.659798
7.69358	151095	0.614724	-3.58626	0.126379	-8.62536	0.00044777	-6.91824	0.544425	-8.13915	-8.63616	0.666372
7.71945	150776	0.634179	-3.50734	0.124635	-8.61455	0.000503833	-6.90744	0.520471	-8.12835	-8.62536	0.672842
7.74532	150469	0.653634	-3.43279	0.122837	-8.60375	0.00056585	-6.89663	0.49646	-8.11755	-8.61455	0.679184
7.77119	150175	0.673089	-3.36564	0.120988	-8.59294	0.000634216	-6.88583	0.472492	-8.10674	-8.60375	0.685402
7.79706	149895	0.692544	-3.30998	0.119088	-8.58214	0.000709277	-6.87502	0.448663	-8.09594	-8.59294	0.691468
7.82293	149629	0.712	-3.25376	0.117143	-8.57134	0.000791579	-6.86422	0.425064	-8.08513	-8.58214	0.69736
7.8488	149375	0.731455	-3.05847	0.115144	-8.56053	0.000881656	-6.85342	0.401782	-8.07433	-8.57134	0.703062
7.87467	149131	0.75091	-2.89461	0.113092	-8.54973	0.000980137	-6.84261	0.378898	-8.06352	-8.56053	0.708489
7.90054	148898	0.771755	-2.4386	0.110986	-8.53892	0.00108737	-6.83181	0.356487	-8.05272	-8.54973	0.713586
7.92641	148673	0.7926	-1.85143	0.108831	-8.52812	0.00120398	-6.821	0.33462	-8.04191	-8.53892	0.71831
7.95228	148453	0.813444	-1.23851	0.106634	-8.51731	0.00133064	-6.8102	0.313356	-8.03111	-8.52812	0.722635
7.97815	148237	0.834289	-0.62288	0.10441	-8.50651	0.00146772	-6.79939	0.292751	-8.0203	-8.51731	0.726546
8.00402	148023	0.855134	-0.0409036	0.10216	-8.4957	0.00161594	-6.78859	0.272853	-8.0095	-8.50651	0.730077
8.02989	147808	0.875979	0.425483	0.099876	-8.4849	0.00177575	-6.77778	0.253701	-7.9987	-8.4957	0.733183
8.05577	147590	0.896824	0.618986	0.0975564	-8.47409	0.00194797	-6.76698	0.235329	-7.98789	-8.4849	0.735754
8.08164	147367	0.917459	0.474198	0.0952032	-8.46329	0.00213295	-6.75617	0.217763	-7.97709	-8.47409	0.737711
8.10751	147136	0.938094	0.247782	0.0928188	-8.45249	0.00233129	-6.74537	0.201022	-7.96628	-8.46329	0.739012
8.13338	146897	0.958729	0.0582076	0.0904059	-8.44168	0.00254354	-6.73457	0.185119	-7.95548	-8.45249	0.73961
8.15925	146649	0.979365	-0.0634058	0.087973	-8.43088	0.00277025	-6.72376	0.17006	-7.94467	-8.44168	0.739464
8.18512	146391	1	-0.106193	0.0855229	-8.42007	0.00301198	-6.71296	0.155845	-7.93387	-8.43088	0.73858
8.21099	146122			0.0830531	-8.40927	0.00326935	-6.70215	0.142468	-7.92306	-8.42007	0.736919	7
8.23686	145845	0	1.36887	0.080567	-8.39846	0.00354272	-6.69135	0.129919	-7.91226	-8.40927	0.734405
8.26273	145560	0.0187594	1.44159	0.0780677	-8.38766	0.00383298	-6.68054	0.118184	-7.90145	-8.39846	0.731017
8.2886	145269	0.0375187	1.39161	0.0755589	-8.37685	0.00414038	-6.66974	0.107243	-7.89065	-8.38766	0.726731
8.31447	144975	0.0562781	1.09941	0.0730478	-8.36605	0.00446508	-6.65893	0.0970735	-7.87985	-8.37685	0.721516
8.34034	144680	0.0750374	0.696041	0.0705383	-8.35524	0.00480767	-6.64813	0.0876497	-7.86904	-8.36605	0.715411
8.36621	144389	0.0937968	0.320458	0.0680301	-8.34444	0.00516875	-6.63733	0.0789437	-7.85824	-8.35524	0.708418
8.39208	144105	0.112556	0.0754087	0.0655267	-8.33364	0.00554872	-6.62652	0.0709251	-7.84743	-8.34444	0.700489
8.41795	143833	0.131316	-0.0430669	0.0630351	-8.32283	0.00594771	-6.61572	0.0635611	-7.83663	-8.33364	0.691615
8.44383	143579	0.150075	-0.0940224	0.0605597	-8.31203	0.00636613	-6.60491	0.0568183	-7.82582	-8.32283	0.681847
8.4697	143347	0.168834	-0.11445	0.0581015	-8.30122	0.00680435	-6.59411	0.0506633	-7.81502	-8.31203	0.671226
8.49557	143143	0.187594	-0.12156	0.0556649	-8.29042	0.00726278	-6.5833	0.0450602	-7.80421	-8.30122	0.659729
8.52144	142972	0.206353	-0.122904	0.0532551	-8.27961	0.0077419	-6.5725	0.0399757	-7.79341	-8.29042	0.647361
8.54731	142840	0.225794	0.2056	0.0508758	-8.26881	0.00824131	-6.56169	0.0353744	-7.7826	-8.27961	0.63417
8.57318	142751	0.245234	1.00064	0.0485322	-8.258	0.00876133	-6.55089	0.0312242	-7.7718	-8.26881	0.620195
8.59905	142711	0.264675	2.01618	0.0462276	-8.2472	0.00930223	-6.54008	0.0274907	-7.761	-8.258	0.605546
8.62492	142726	0.284116	3.12334	0.0439639	-8.23639	0.00986415	-6.52928	0.0241418	-7.75019	-8.2472	0.590274
8.65079	142798	0.303557	4.23178	0.0417432	-8.22559	0.0104477	-6.51848	0.0211452	-7.73939	-8.23639	0.574337
8.67666	142932	0.322997	5.22241	0.0395698	-8.21479	0.0110531	-6.50767	0.0184745	-7.72858	-8.22559	0.557767
8.70253	143132	0.342438	5.94075	0.0374482	-8.20398	0.0116809	-6.49687	0.0160997	-7.71778	-8.21479	0.540653
8.7284	143399	0.361879	6.30095	0.0353819	-8.19318	0.0123304	-6.48606	0.0139941	-7.70697	-8.20398	0.523092
8.75427	143737	0.38132	6.38665	0.0333727	-8.18237	0.013001	-6.47526	0.0121324	-7.69617	-8.19318	0.505181
8.78014	144147	0.40076	6.33132	0.0314221	-8.17157	0.0136941	-6.46445	0.0104909	-7.68536	-8.18237	0.486962
8.80601	144630	0.420201	6.23845	0.029533	-8.16076	0.0144098	-6.45365	0.00904838	-7.67456	-8.17157	0.468448
8.83188	145186	0.439642	6.16057	0.0277075	-8.14996	0.0151468	-6.44284	0.00778315	-7.66375	-8.16076	0.449715
8.85775	145816	0.459083	6.13215	0.0259474	-8.13915	0.0159051	-6.43204	0.00667802	-7.65295	-8.14996	0.430835
8.88363	146519	0.478538	6.16212	0.0242541	-8.12835	0.0166847	-6.42123	0.00571516	-7.64215	-8.13915	0.41191
8.9095	147292	0.497993	6.24407	0.0226285	-8.11755	0.0174863	-6.41043	0.00487839	-7.63134	-8.12835	0.393011
8.93537	148135	0.517448	6.37421	0.0210717	-8.10674	0.0183098	-6.39963	0.00415328	-7.62054	-8.11755	0.37418
8.96124	149044	0.536903	6.53148	0.0195843	-8.09594	0.0191547	-6.38882	0.00352642	-7.60973	-8.10674	0.355485
8.98711	150016	0.556358	6.69058	0.0181663	-8.08513	0.0200241	-6.37802	0.00298598	-7.59893	-8.09594	0.336989
9.01298	151049	0.575814	6.81507	0.0168177	-8.07433	0.0209183	-6.36721	0.00252055	-7.58812	-8.08513	0.318756
9.03885	152138	0.595269	6.8489	0.0155381	-8.06352	0.0218342	-6.35641	0.00212309	-7.57732	-8.07433	0.300843
9.06472	153278	0.614724	6.70555	0.014327	-8.05272	0.0227726	-6.3456	0.00178353	-7.56651	-8.06352	0.283304
9.09059	154464	0.634179	6.28794	0.0131835	-8.04191	0.0237338	-6.3348	0.00149559	-7.55571	-8.05272	0.266189
9.11646	155693	0.653634	5.57474	0.0121062	-8.03111	0.024717	-6.32399	0.00124993	-7.54491	-8.04191	0.249543
9.14233	156956	0.673089	4.67262	0.0110941	-8.0203	0.0257226	-6.31319	0.00104254	-7.5341	-8.03111	0.233405
9.1682	158249	0.692544	3.72187	0.0101451	-8.0095	0.0267524	-6.30238	0.000866835	-7.5233	-8.0203	0.217811
9.19407	159566	0.712	2.85365	0.00925786	-7.9987	0.0278067	-6.29158	0.000718644	-7.51249	-8.0095	0.20279
9.21994	160900	0.731455	2.21045	0.00843035	-7.98789	0.028884	-6.28078	0.000595409	-7.50169	-7.9987	0.188367
9.24582	162244	0.75091	1.96428	0.00766018	-7.97709	0.0299874	-6.26997	0.000492597	-7.49088	-7.98789	0.174563
9.27168	163593	0.771755	1.93295	0.00694551	-7.96628	0.0311171	-6.25917	0.000406036	-7.48008	-7.97709	0.16139
9.29756	164940	0.7926	1.84604	0.00628381	-7.95548	0.0322744	-6.24836	0.000335377	-7.46927	-7.96628	0.14886
9.32343	166278	0.813444	1.72268	0.00567269	-7.94467	0.0334602	-6.23756	0.000276569	-7.45847	-7.95548	0.136978
9.3493	167601	0.834289	1.5895	0.00510971	-7.93387	0.0346715	-6.22675	0.00022773	-7.44766	-7.94467	0.125744
9.37517	168904	0.855134	1.47353	0.00459238	-7.92306	0.0359075	-6.21595	0.000189946	-7.43686	-7.93387	0.115155
9.40104	170180	0.875979	1.39614	0.00411809	-7.91226	0.0371706	-6.20514	0.000159704	-7.42606	-7.92306	0.105205
9.42691	171424	0.896824	1.36887	0.00368447	-7.90145	0.038461	-6.19434	0.000136539	-7.41525	-7.91226	0.0958824
9.45278	172633	0.917459	1.3796	0.00328901	-7.89065	0.0397768	-6.18354	0.000118065	-7.40445	-7.90145	0.0871742
9.47865	173801	0.938094	1.30042	0.00292948	-7.87985	0.0411179	-6.17273	0.000105049	-7.39364	-7.89065	0.0790641
9.50452	174926	0.958729	1.17943	0.00260315	-7.86904	0.0424846	-6.16193	9.93819e-05	-7.38284	-7.87985	0.0715341
9.53039	176005	0.979365	1.08395	0.00230778	-7.85824	0.0438841	-6.15112	0.000104329	-7.35042	-7.86904	0.0645622
9.55626	177036	1	1.04842	0.00204138	-7.84743	0.0453184	-6.14032	0.000112801	-7.33962	-7.85824	0.0581265
9.58213	178017			0.00180144	-7.83663	0.0467804	-6.12951	0.000128877	-7.32881	-7.84743	0.0522039	8
9.608	178950	0	3.57465	0.00158591	-7.82582	0.0482668	-6.11871	0.000150029	-7.31801	-7.83663	0.0467685
9.63387	179833	0.0187594	3.63835	0.00139306	-7.81502	0.0497769	-6.1079	0.000176522	-7.30721	-7.82582	0.0417946
9.65974	180670	0.0375187	3.94252	0.00122055	-7.80421	0.0513099	-6.0971	0.000210363	-7.2964	-7.81502	0.0372574
9.68562	181462	0.0562781	4.53583	0.00106691	-7.79341	0.0528653	-6.08629	0.000249844	-7.2856	-7.80421	0.0331289
9.71149	182212	0.0750374	5.30566	0.000930261	-7.7826	0.0544417	-6.07549	0.000296755	-7.27479	-7.79341	0.0293844
9.73736	182925	0.0937968	6.14801	0.000809448	-7.7718	0.0560416	-6.06469	0.000355297	-7.26399	-7.7826	0.0259971
9.76323	183605	0.112556	6.98518	0.00070263	-7.761	0.0576637	-6.05388	0.000423867	-7.25318	-7.7718	0.0229435
9.7891	184258	0.131316	7.74213	0.000608436	-7.75019	0.0593068	-6.04308	0.000504651	-7.24238	-7.761	0.0201974
9.81497	184888	0.150075	8.34064	0.000525292	-7.73939	0.0609745	-6.03227	0.000599501	-7.23157	-7.75019	0.017735
9.84084	185502	0.168834	8.72914	0.00045269	-7.72858	0.0626599	-6.02147	0.000711257	-7.22077	-7.73939	0.0155319
9.86671	186106	0.187594	8.92478	0.000389169	-7.71778	0.0643548	-6.01066	0.000841333	-7.20996	-7.72858	0.0135692
9.89258	186707	0.206353	8.9821	0.000333741	-7.70697	0.0660565	-5.99986	0.000992629	-7.19916	-7.71778	0.0118243
9.91845	187309	0.225794	8.98832	0.000285503	-7.69617	0.0677625	-5.98905	0.00116942	-7.18836	-7.70697	0.0102775
9.94432	187920	0.245234	9.01016	0.000243495	-7.68536	0.0694748	-5.97825	0.00137277	-7.17755	-7.69617	0.0089101
9.97019	188545	0.264675	9.04711	0.000207283	-7.67456	0.071196	-5.96744	0.00160946	-7.16675	-7.68536	0.00770421
9.99606	189188	0.284116	9.10765	0.000175863	-7.66375	0.0729189	-5.95664	0.0018806	-7.15594	-7.67456	0.00664498
10.0219	189853	0.303557	9.22779	0.000148917	-7.65295	0.0746335	-5.94584	0.00219116	-7.14514	-7.66375	0.00571577
10.0478	190544	0.322997	9.48867	0.000125837	-7.64215	0.0763341	-5.93503	0.00254659	-7.13433	-7.65295	0.00490429
10.0737	191264	0.342438	10.027	0.000106067	-7.63134	0.0780213	-5.92423	0.00295372	-7.12353	-7.64215	0.00419741
10.0995	192013	0.361879	10.9223	8.9178e-05	-7.62054	0.0796911	-5.91342	0.00341588	-7.11272	-7.63134	0.0035831
10.1254	192793	0.38132	12.0911	0.000103386	-7.19916	0.0813343	-5.90262	0.00394055	-7.10192	-7.62054	0.00305075
10.1513	193603	0.40076	13.3933	0.000121973	-7.18836	0.0829514	-5.89181	0.00453459	-7.09112	-7.60973	0.00259047
10.1772	194442	0.420201	14.7043	0.000143288	-7.17755	0.0845383	-5.88101	0.00520535	-7.08031	-7.59893	0.0021936
10.203	195308	0.439642	15.8503	0.000168102	-7.16675	0.0860889	-5.8702	0.00596402	-7.06951	-7.58812	0.00185149
10.2289	196199	0.459083	16.3903	0.00019661	-7.15594	0.0875988	-5.8594	0.00681468	-7.0587	-7.57732	0.00155964
10.2548	197110	0.478538	16.166	0.000229259	-7.14514	0.0890699	-5.84859	0.00776641	-7.0479	-7.56651	0.00131028
10.2806	198039	0.497993	15.643	0.000266661	-7.13433	0.0905032	-5.83779	0.00882979	-7.03709	-7.55571	0.00109838
10.3065	198980	0.517448	14.8945	0.000309474	-7.12353	0.0918899	-5.82699	0.0100148	-7.02629	-7.54491	0.000917777
10.3324	199930	0.536903	14.042	0.000358186	-7.11272	0.0932239	-5.81618	0.0113317	-7.01548	-7.5341	0.000765331
10.3583	200884	0.556358	13.1473	0.000413543	-7.10192	0.0944991	-5.80538	0.0127916	-7.00468	-7.5233	0.000635966
10.3841	201837	0.575814	12.2484	0.000476283	-7.09112	0.0957109	-5.79457	0.0144056	-6.99387	-7.51249	0.000526735
10.41	202786	0.595269	11.3709	0.000547199	-7.08031	0.0968614	-5.78377	0.0161867	-6.98307	-7.50169	0.000435257
10.4359	203727	0.614724	10.534	0.000627636	-7.06951	0.097949	-5.77296	0.0181445	-6.97227	-7.49088	0.000359201
10.4617	204658	0.634179	9.75564	0.000717754	-7.0587	0.0989837	-5.76216	0.0202944	-6.96146	-7.48008	0.000294867
10.4876	205575	0.653634	9.05183	0.00081874	-7.0479	0.0999802	-5.75135	0.0226479	-6.95066	-7.46927	0.000242077
10.5135	206478	0.673089	8.4398	0.000931706	-7.03709	0.100927	-5.74055	0.0252142	-6.93985	-7.45847	0.000197643
10.5393	207366	0.692544	7.93668	0.00105774	-7.02629	0.10181	-5.72975	0.0280082	-6.92905	-7.44766	0.000160405
10.5652	208240	0.712	7.56032	0.00119799	-7.01548	0.102627	-5.71894	0.0310422	-6.91824	-7.43686	0.000129953
10.5911	209100	0.731455	7.32696	0.00135365	-7.00468	0.103383	-5.70814	0.0343288	-6.90744	-7.42606	0.000105374
10.617	209950	0.75091	7.24766	0.00152597	-6.99387	0.104081	-5.69733	0.0378826	-6.89663	-7.41525	8.48903e-05
10.6428	210792	0.771755	6.99549	0.00171644	-6.98307	0.104721	-5.68653	0.0417136	-6.88583	-6.56169	0.000107774
10.6687	211632	0.7926	6.40858	0.00192604	-6.97227	0.105313	-5.67572	0.0458312	-6.87502	-6.55089	0.000117751
10.6946	212472	0.813444	5.7009	0.00215646	-6.96146	0.10586	-5.66492	0.0502471	-6.86422	-6.54008	0.000128503
10.7204	213320	0.834289	4.97823	0.00240905	-6.95066	0.106368	-5.65411	0.0549721	-6.85342	-6.52928	0.000140076
10.7463	214180	0.855134	4.3091	0.00268493	-6.93985	0.106844	-5.64331	0.060017	-6.84261	-6.51848	0.000152485
10.7722	215059	0.875979	3.7871	0.00298571	-6.92905	0.107288	-5.6325	0.0653883	-6.83181	-6.50767	0.000165791
10.7981	215964	0.896824	3.57465	0.00331283	-6.91824	0.107713	-5.6217	0.0710948	-6.821	-6.49687	0.000180093
10.8239	216899	0.917459	3.68591	0.0036677	-6.90744	0.108138	-5.6109	0.0771452	-6.8102	-6.48606	0.000195363
10.8498	217871	0.938094	3.86344	0.00405214	-6.89663	0.108567	-5.60009	0.0835418	-6.79939	-6.47526	0.000211673
10.8757	218885	0.958729	3.96554	0.00446692	-6.88583	0.108998	-5.58929	0.0902919	-6.78859	-6.46445	0.000229084
10.9015	219944	0.979365	4.00297	0.00491355	-6.87502	0.109457	-5.57848	0.0973968	-6.77778	-6.45365	0.000247647
10.9274	221054	1	4.01114	0.00539335	-6.86422	0.109958	-5.56768	0.104862	-6.76698	-6.44284	0.000267438
10.9533	222215			0.00590757	-6.85342	0.110489	-5.55687	0.112686	-6.75617	-6.43204	0.000288476	9
10.9791	223429	0	6.17488	0.00645756	-6.84261	0.111057	-5.54607	0.120868	-6.74537	-6.42123	0.000310853
11.005	224695	0.0187594	6.3564	0.00704406	-6.83181	0.111669	-5.53526	0.129407	-6.73457	-6.41043	0.000334635
11.0309	226014	0.0375187	6.83068	0.0076682	-6.821	0.112338	-5.52446	0.1383	-6.72376	-6.39963	0.0003599
11.0568	227380	0.0562781	7.48351	0.008331	-6.8102	0.113074	-5.51365	0.147542	-6.71296	-6.38882	0.000386651
11.0826	228791	0.0750374	8.24091	0.00903296	-6.79939	0.113885	-5.50285	0.157131	-6.70215	-6.37802	0.000414953
11.1085	230241	0.0937968	9.06379	0.00977503	-6.78859	0.114777	-5.49205	0.167055	-6.69135	-6.36721	0.000444878
11.1344	231724	0.112556	9.92731	0.0105574	-6.77778	0.115752	-5.48124	0.177316	-6.68054	-6.35641	0.000476488
11.1602	233233	0.131316	10.8117	0.0113806	-6.76698	0.116815	-5.47044	0.187898	-6.66974	-6.3456	0.000509831
11.1861	234758	0.150075	11.6886	0.012245	-6.75617	0.117969	-5.45963	0.198791	-6.65893	-6.3348	0.000545004
11.212	236292	0.168834	12.5018	0.0131504	-6.74537	0.119222	-5.44883	0.209983	-6.64813	-6.32399	0.000582025
11.2379	237824	0.187594	13.1338	0.0140968	-6.73457	0.120581	-5.43802	0.221497	-6.63733	-6.31319	0.000620965
11.2637	239345	0.206353	13.3866	0.015084	-6.72376	0.122045	-5.42722	0.233322	-6.62652	-6.30238	0.000661904
11.2896	240844	0.225794	13.4428	0.0161116	-6.71296	0.123613	-5.41641	0.24541	-6.61572	-6.29158	0.000704913
11.3155	242312	0.245234	13.6074	0.0171792	-6.70215	0.125286	-5.40561	0.257751	-6.60491	-6.28078	0.000750031
11.3413	243739	0.264675	13.8673	0.0182859	-6.69135	0.12707	-5.3948	0.270332	-6.59411	-6.26997	0.000797328
11.3672	245115	0.284116	14.2015	0.0194314	-6.68054	0.128961	-5.384	0.283166	-6.5833	-6.25917	0.00084687
11.3931	246432	0.303557	14.5827	0.0206145	-6.66974	0.130947	-5.3732	0.296244	-6.5725	-6.24836	0.000898759
11.4189	247680	0.322997	14.9786	0.0218337	-6.65893	0.133021	-5.36239	0.309516	-6.56169	-6.23756	0.000953011
11.4448	248853	0.342438	15.3561	0.0230877	-6.64813	0.135178	-5.35159	0.322971	-6.55089	-6.22675	0.00100975
11.4707	249945	0.361879	15.6877	0.0243786	-6.63733	0.13741	-5.34078	0.336598	-6.54008	-6.21595	0.00106902
11.4966	250948	0.38132	15.9562	0.0257048	-6.62652	0.139716	-5.32998	0.350386	-6.52928	-6.20514	0.00113109
11.5224	251858	0.40076	16.1551	0.0270615	-6.61572	0.142086	-5.31917	0.364378	-6.51848	-6.19434	0.00119608
11.5483	252673	0.420201	16.2898	0.0284472	-6.60491	0.144507	-5.30837	0.378564	-6.50767	-6.18354	0.00126387
11.5742	253389	0.439642	16.3657	0.0298601	-6.59411	0.146969	-5.29756	0.392907	-6.49687	-6.17273	0.00133447
11.6	254004	0.459083	16.3903	0.0313018	-6.5833	0.149462	-5.28676	0.40739	-6.48606	-6.16193	0.001408
11.6259	254518	0.478538	16.1862	0.0327706	-6.5725	0.151977	-5.27596	0.421973	-6.47526	-6.15112	0.00148459
11.6518	254932	0.497993	15.643	0.0342607	-6.56169	0.154504	-5.26515	0.43671	-6.46445	-6.14032	0.00156445
11.6777	255246	0.517448	14.8945	0.0357702	-6.55089	0.157022	-5.25435	0.451593	-6.45365	-6.12951	0.00164773
11.7035	255464	0.536903	14.042	0.0372972	-6.54008	0.159513	-5.24354	0.466556	-6.44284	-6.11871	0.00173431
11.7294	255587	0.556358	13.1473	0.0388396	-6.52928	0.161975	-5.23274	0.481591	-6.43204	-6.1079	0.00182425
11.7553	255619	0.575814	12.2484	0.0404008	-6.51848	0.164388	-5.22193	0.496697	-6.42123	-6.0971	0.00191767
11.7811	255563	0.595269	11.3709	0.0419788	-6.50767	0.166736	-5.21113	0.5119	-6.41043	-6.08629	0.00201466
11.807	255424	0.614724	10.534	0.0435713	-6.49687	0.169016	-5.20032	0.527199	-6.39963	-6.07549	0.00211538
11.8329	255207	0.634179	9.75564	0.0451751	-6.48606	0.171207	-5.18952	0.542563	-6.38882	-6.06469	0.00221982
11.8587	254915	0.653634	9.05183	0.0467845	-6.47526	0.173284	-5.17871	0.558081	-6.37802	-6.05388	0.00232815
11.8846	254554	0.673089	8.4398	0.0484038	-6.46445	0.175244	-5.16791	0.573759	-6.36721	-6.04308	0.00244046
11.9105	254128	0.692544	7.93668	0.0500313	-6.45365	0.177086	-5.15711	0.58951	-6.35641	-6.03227	0.00255737
11.9364	253641	0.712	7.56032	0.0516589	-6.44284	0.178792	-5.1463	0.60537	-6.3456	-6.02147	0.00267889
11.9622	253097	0.731455	7.32696	0.0532847	-6.43204	0.180346	-5.1355	0.621346	-6.3348	-6.01066	0.00280463
11.9881	252501	0.75091	7.24766	0.0549073	-6.42123	0.181733	-5.12469	0.637416	-6.32399	-5.99986	0.00293466
12.014	251857	0.771755	7.16043	0.0565273	-6.41043	0.182953	-5.11389	0.653592	-6.31319	-5.98905	0.00306912
12.0398	251167	0.7926	6.94679	0.0581436	-6.39963	0.184013	-5.10308	0.66994	-6.30238	-5.97825	0.00320809
12.0657	250436	0.813444	6.69653	0.0597526	-6.38882	0.184903	-5.09228	0.686479	-6.29158	-5.96744	0.00335178
12.0916	249667	0.834289	6.47407	0.0613663	-6.37802	0.1856	-5.08147	0.703154	-6.28078	-5.95664	0.00350057
12.1175	248862	0.855134	6.30828	0.0629839	-6.36721	0.186109	-5.07067	0.720037	-6.26997	-5.94584	0.00365419
12.1433	248026	0.875979	6.20815	0.064591	-6.35641	0.186447	-5.05986	0.737143	-6.25917	-5.93503	0.00381242
12.1692	247162	0.896824	6.17488	0.0661894	-6.3456	0.186611	-5.04906	0.754522	-6.24836	-5.92423	0.00397547
12.1951	246272	0.917459	6.32532	0.0677786	-6.3348	0.186588	-5.03826	0.772215	-6.23756	-5.91342	0.00414337
12.2209	245360	0.938094	6.82674	0.0693548	-6.32399	0.18638	-5.02745	0.790148	-6.22675	-5.90262	0.0043158
12.2468	244431	0.958729	7.63558	0.070918	-6.31319	0.185994	-5.01665	0.808305	-6.21595	-5.89181	0.00449301
12.2727	243488	0.979365	8.56227	0.0724716	-6.30238	0.185427	-5.00584	0.826767	-6.20514	-5.88101	0.00467497
12.2985	242535	1	9.10499	0.0740154	-6.29158	0.184691	-4.99504	0.845545	-6.19434	-5.8702	0.00486136
12.3244	241579			0.0755455	-6.28078	0.183789	-4.98423	0.864592	-6.18354	-5.8594	0.00505201
12.3503	240623	0	15.2369	0.0770718	-6.26997	0.182715	-4.97343	0.88392	-6.17273	-5.84859	0.00524687
12.3762	239673	0.0187594	15.1436	0.0785945	-6.25917	0.181477	-4.96262	0.903544	-6.16193	-5.83779	0.00544597
12.402	238736	0.0375187	14.876	0.0801127	-6.24836	0.180093	-4.95182	0.923622	-6.15112	-5.82699	0.00564968
12.4279	237816	0.0562781	14.4766	0.0816312	-6.23756	0.178568	-4.94101	0.944221	-6.14032	-5.81618	0.00585812
12.4538	236921	0.0750374	14.0152	0.0831419	-6.22675	0.176906	-4.93021	0.965212	-6.12951	-5.80538	0.00607062
12.4796	236055	0.0937968	13.5625	0.0846402	-6.21595	0.175117	-4.91941	0.986536	-6.11871	-5.79457	0.00628664
12.5055	235226	0.112556	13.1864	0.0861302	-6.20514	0.173208	-4.9086	1.00819	-6.1079	-5.78377	0.00650622
12.5314	234440	0.131316	12.9507	0.0876124	-6.19434	0.171184	-4.8978	1.03019	-6.0971	-5.77296	0.00672922
12.5573	233701	0.150075	12.9086	0.089084	-6.18354	0.169059	-4.88699	1.05252	-6.08629	-5.76216	0.00695537
12.5831	233015	0.168834	13.0559	0.0905454	-6.17273	0.166842	-4.87619	1.0752	-6.07549	-5.75135	0.00718548
12.609	232386	0.187594	13.2783	0.0919975	-6.16193	0.164545	-4.86538	1.09826	-6.06469	-5.74055	0.00741951
12.6349	231818	0.206353	13.3866	0.0934625	-6.15112	0.162187	-4.85458	1.1217	-6.05388	-5.72975	0.00765651
12.6607	231314	0.225794	13.4428	0.0949448	-6.14032	0.159787	-4.84377	1.14554	-6.04308	-5.71894	0.00789623
12.6866	230875	0.245234	13.6074	0.0964239	-6.12951	0.157341	-4.83297	1.16989	-6.03227	-5.70814	0.00813881
12.7125	230503	0.264675	13.8673	0.0978957	-6.11871	0.154848	-4.82217	1.19465	-6.02147	-5.69733	0.00838431
12.7383	230199	0.284116	14.2015	0.0993604	-6.1079	0.152329	-4.81136	1.21965	-6.01066	-5.68653	0.00863303
12.7642	229960	0.303557	14.5827	0.100818	-6.0971	0.149792	-4.80056	1.24489	-5.99986	-5.67572	0.0088859
12.7901	229787	0.322997	14.9786	0.102269	-6.08629	0.147236	-4.78975	1.27032	-5.98905	-5.66492	0.00914275
12.816	229676	0.342438	15.3561	0.103714	-6.07549	0.144671	-4.77895	1.29604	-5.97825	-5.65411	0.00940291
12.8418	229625	0.361879	15.6877	0.10516	-6.06469	0.142107	-4.76814	1.32212	-5.96744	-5.64331	0.00966664
12.8677	229629	0.38132	15.9562	0.106608	-6.05388	0.139549	-4.75734	1.34845	-5.95664	-5.6325	0.00993432
12.8936	229683	0.40076	16.1551	0.108056	-6.04308	0.137014	-4.74653	1.37485	-5.94584	-5.6217	0.0102071
12.9194	229785	0.420201	16.2898	0.109512	-6.03227	0.13451	-4.73573	1.40125	-5.93503	-5.6109	0.0104863
12.9453	229929	0.439642	16.3657	0.110969	-6.02147	0.132034	-4.72492	1.42764	-5.92423	-5.60009	0.010772
12.9712	230109	0.459083	16.3903	0.112415	-6.01066	0.129601	-4.71412	1.45399	-5.91342	-5.58929	0.0110635
12.9971	230323	0.478538	16.1862	0.113846	-5.99986	0.127235	-4.70332	1.48017	-5.90262	-5.57848	0.0113633
13.0229	230564	0.497993	15.6578	0.115262	-5.98905	0.124945	-4.69251	1.50624	-5.89181	-5.56768	0.0116724
13.0488	230829	0.517448	15.0748	0.116678	-5.97825	0.122719	-4.68171	1.53214	-5.88101	-5.55687	0.0119892
13.0747	231115	0.536903	14.5006	0.118094	-5.96744	0.120549	-4.6709	1.55777	-5.8702	-5.54607	0.0123138
13.1005	231418	0.556358	13.9344	0.119492	-5.95664	0.118438	-4.6601	1.58309	-5.8594	-5.53526	0.012647
13.1264	231736	0.575814	13.2917	0.120865	-5.94584	0.116393	-4.64929	1.60811	-5.84859	-5.52446	0.0129902
13.1523	232067	0.595269	12.4554	0.122206	-5.93503	0.11442	-4.63849	1.63283	-5.83779	-5.51365	0.0133441
13.1782	232412	0.614724	11.5594	0.12352	-5.92423	0.112517	-4.62768	1.65715	-5.82699	-5.50285	0.0137092
13.204	232768	0.634179	10.8689	0.124802	-5.91342	0.110692	-4.61688	1.68099	-5.81618	-5.49205	0.0140865
13.2299	233138	0.653634	10.4863	0.126041	-5.90262	0.108949	-4.60607	1.70425	-5.80538	-5.48124	0.0144759
13.2558	233522	0.673089	10.3465	0.127238	-5.89181	0.107279	-4.59527	1.72686	-5.79457	-5.47044	0.0148778
13.2816	233923	0.692544	10.3327	0.128389	-5.88101	0.105685	-4.58447	1.74889	-5.78377	-5.45963	0.0152926
13.3075	234343	0.712	10.3657	0.129489	-5.8702	0.104166	-4.57366	1.77031	-5.77296	-5.44883	0.0157213
13.3334	234784	0.731455	10.4017	0.130536	-5.8594	0.102723	-4.56286	1.79124	-5.76216	-5.43802	0.0161655
13.3592	235250	0.75091	10.4147	0.131519	-5.84859	0.101355	-4.55205	1.81189	-5.75135	-5.42722	0.0166249
13.3851	235743	0.771755	10.6976	0.132445	-5.83779	0.10007	-4.54125	1.83213	-5.74055	-5.41641	0.0170994
13.411	236267	0.7926	11.3762	0.133304	-5.82699	0.0988661	-4.53044	1.85169	-5.72975	-5.40561	0.0175894
13.4369	236825	0.813444	12.2357	0.134085	-5.81618	0.0977304	-4.51964	1.87053	-5.71894	-5.3948	0.0180943
13.4627	237419	0.834289	13.1688	0.134782	-5.80538	0.096657	-4.50883	1.88873	-5.70814	-5.384	0.018614
13.4886	238050	0.855134	14.0977	0.135388	-5.79457	0.0956413	-4.49803	1.90627	-5.69733	-5.3732	0.0191483
13.5145	238721	0.875979	14.8893	0.135902	-5.78377	0.0946785	-4.48722	1.92315	-5.68653	-5.36239	0.019697
13.5403	239431	0.896824	15.2369	0.136322	-5.77296	0.0937631	-4.47642	1.93951	-5.67572	-5.35159	0.0202595
13.5662	240181	0.917459	14.9656	0.136664	-5.76216	0.0928908	-4.46562	1.95536	-5.66492	-5.34078	0.0208355
13.5921	240968	0.938094	14.1663	0.136949	-5.75135	0.0920574	-4.45481	1.97075	-5.65411	-5.32998	0.0214257
13.618	241790	0.958729	13.0691	0.13716	-5.74055	0.0912578	-4.44401	1.98574	-5.64331	-5.31917	0.0220295
13.6438	242645	0.979365	11.9565	0.137272	-5.72975	0.0904864	-4.4332	2.00034	-5.6325	-5.30837	0.0226461
13.6697	243527	1	11.3499	0.137277	-5.71894	0.08974	-4.4224	2.0147	-5.6217	-5.29756	0.0232752
13.6956	244431			0.137173	-5.70814	0.089012	-4.41159	2.02915	-5.6109	-5.28676	0.0239144
13.7214	245351	0	19.377	0.136957	-5.69733	0.0882958	-4.40079	2.04371	-5.60009	-5.27596	0.0245631
13.7473	246280	0.0187594	18.8563	0.136629	-5.68653	0.0875872	-4.38998	2.05826	-5.58929	-5.26515	0.0252219
13.7732	247209	0.0375187	18.4441	0.136194	-5.67572	0.0868841	-4.37918	2.07311	-5.57848	-5.25435	0.0258885
13.799	248131	0.0562781	18.182	0.135653	-5.66492	0.0861883	-4.36837	2.08849	-5.56768	-5.24354	0.0265594
13.8249	249035	0.0750374	18.0333	0.135014	-5.65411	0.085506	-4.35757	2.10434	-5.55687	-5.23274	0.0272344
13.8508	249913	0.0937968	17.951	0.134281	-5.64331	0.0848267	-4.34677	2.12069	-5.54607	-5.22193	0.0279117
13.8767	250756	0.112556	17.8998	0.133447	-5.6325	0.084135	-4.33596	2.1376	-5.53526	-5.21113	0.0285881
13.9025	251552	0.131316	17.8516	0.132523	-5.6217	0.0834561	-4.32516	2.15523	-5.52446	-5.20032	0.0292626
13.9284	252295	0.150075	17.7808	0.131519	-5.6109	0.0827873	-4.31435	2.17371	-5.51365	-5.18952	0.0299331
13.9543	252973	0.168834	17.6631	0.130434	-5.60009	0.0820986	-4.30355	2.19316	-5.50285	-5.17871	0.0305971
13.9801	253578	0.187594	17.5114	0.12927	-5.58929	0.0813898	-4.29274	2.21369	-5.49205	-5.16791	0.0312528
14.006	254103	0.206353	17.4325	0.128061	-5.57848	0.0806689	-4.28194	2.23533	-5.48124	-5.15711	0.031901
14.0319	254538	0.225794	17.4147	0.126813	-5.56768	0.0799347	-4.27113	2.2581	-5.47044	-5.1463	0.0325401
14.0578	254878	0.245234	17.3687	0.125507	-5.55687	0.0791808	-4.26033	2.28204	-5.45963	-5.1355	0.0331667
14.0836	255117	0.264675	17.3113	0.124148	-5.54607	0.0784072	-4.24953	2.30732	-5.44883	-5.12469	0.0337791
14.1095	255249	0.284116	17.2696	0.122741	-5.53526	0.077614	-4.23872	2.3341	-5.43802	-5.11389	0.0343768
14.1354	255270	0.303557	17.2823	0.121298	-5.52446	0.0768067	-4.22792	2.36232	-5.42722	-5.10308	0.0349604
14.1612	255178	0.322997	17.3827	0.119827	-5.51365	0.0759868	-4.21711	2.39197	-5.41641	-5.09228	0.0355269
14.1871	254971	0.342438	17.5978	0.118333	-5.50285	0.0751527	-4.20631	2.42314	-5.40561	-5.08147	0.0360725
14.213	254647	0.361879	17.9394	0.116819	-5.49205	0.0743096	-4.1955	2.45592	-5.3948	-5.07067	0.0365967
14.2388	254209	0.38132	18.3987	0.115286	-5.48124	0.0734606	-4.1847	2.49023	-5.384	-5.05986	0.0371022
14.2647	253657	0.40076	18.9369	0.113741	-5.47044	0.0726074	-4.17389	2.52596	-5.3732	-5.04906	0.037587
14.2906	252993	0.420201	19.4641	0.112188	-5.45963	0.0717527	-4.16309	2.56305	-5.36239	-5.03826	0.038048
14.3165	252223	0.439642	19.7566	0.110639	-5.44883	0.0708992	-4.15228	2.60139	-5.35159	-5.02745	0.0384843
14.3423	251351	0.459083	19.6599	0.109103	-5.43802	0.0700502	-4.14148	2.64092	-5.34078	-5.01665	0.0388937
14.3682	250382	0.478538	19.8919	0.10758	-5.42722	0.0692082	-4.13068	2.68167	-5.32998	-5.00584	0.0392761
14.3941	249324	0.497993	20.0553	0.106073	-5.41641	0.068376	-4.11987	2.72354	-5.31917	-4.99504	0.0396322
14.4199	248184	0.517448	19.0868	0.104588	-5.40561	0.0675648	-4.10907	2.76633	-5.30837	-4.98423	0.0399606
14.4458	246969	0.536903	17.6815	0.10313	-5.3948	0.0667784	-4.09826	2.80994	-5.29756	-4.97343	0.0402576
14.4717	245690	0.556358	16.2621	0.101701	-5.384	0.0660144	-4.08746	2.85427	-5.28676	-4.96262	0.0405229
14.4976	244354	0.575814	15.05	0.100296	-5.3732	0.0652725	-4.07665	2.89922	-5.27596	-4.95182	0.0407581
14.5234	242973	0.595269	14.2418	0.0989187	-5.36239	0.0645515	-4.06585	2.9446	-5.26515	-4.94101	0.0409631
14.5493	241554	0.614724	13.7889	0.0975678	-5.35159	0.0638534	-4.05504	2.99009	-5.25435	-4.93021	0.041136
14.5752	240109	0.634179	13.5187	0.0962455	-5.34078	0.0631808	-4.04424	3.03542	-5.24354	-4.91941	0.0412782
14.601	238646	0.653634	13.3401	0.0949571	-5.32998	0.0625343	-4.03343	3.0805	-5.23274	-4.9086	0.0413891
14.6269	237176	0.673089	13.2196	0.093702	-5.31917	0.061915	-4.02263	3.12507	-5.22193	-4.8978	0.0414662
14.6528	235708	0.692544	13.1355	0.0924793	-5.30837	0.0613235	-4.01183	3.16893	-5.21113	-4.88699	0.0415108
14.6786	234251	0.712	13.0794	0.0912897	-5.29756	0.0607569	-4.00102	3.21203	-5.20032	-4.87619	0.0415234
14.7045	232812	0.731455	13.0468	0.0901294	-5.28676	0.0602137	-3.99022	3.25407	-5.18952	-4.86538	0.0415061
14.7304	231400	0.75091	13.0362	0.0889985	-5.27596	0.0596928	-3.97941	3.29469	-5.17871	-4.85458	0.0414624
14.7563	230022	0.771755	13.2787	0.0879011	-5.26515	0.0591932	-3.96861	3.33374	-5.16791	-4.84377	0.0413938
14.7821	228683	0.7926	13.9509	0.0868302	-5.25435	0.05872	-3.9578	3.37111	-5.15711	-4.83297	0.0412976
14.808	227391	0.813444	14.9394	0.0857768	-5.24354	0.0582718	-3.947	3.4065	-5.1463	-4.82217	0.0411714
14.8339	226150	0.834289	16.1419	0.0847437	-5.23274	0.0578426	-3.93619	3.43956	-5.1355	-4.81136	0.0410207
14.8597	224963	0.855134	17.4675	0.0837272	-5.22193	0.0574294	-3.92539	3.47005	-5.12469	-4.80056	0.0408469
14.8856	223835	0.875979	18.7702	0.0827209	-5.21113	0.0570287	-3.91458	3.49787	-5.11389	-4.78975	0.0406465
14.9115	222767	0.896824	19.377	0.0817248	-5.20032	0.0566406	-3.90378	3.52312	-5.10308	-4.77895	0.0404219
14.9374	221763	0.917459	18.9646	0.0807335	-5.18952	0.0562627	-3.89298	3.54563	-5.09228	-4.76814	0.0401744
14.9632	220824	0.938094	18.6319	0.0797419	-5.17871	0.0558984	-3.88217	3.56498	-5.08147	-4.75734	0.0399048
14.9891	219951	0.958729	18.443	0.0787503	-5.16791	0.0555448	-3.87137	3.58103	-5.07067	-4.74653	0.039617
15.015	219144	0.979365	18.3448	0.0777623	-5.15711	0.055202	-3.86056	3.59387	-5.05986	-4.73573	0.0393129
15.0408	218404	1	18.3124	0.0767746	-5.1463	0.0548682	-3.84976	3.60338	-5.04906	-4.72492	0.0389922
15.0667	217731			0.0757816	-5.1355	0.0545329	-3.83895	3.60934	-5.03826	-4.71412	0.0386598
15.0926	217125	0	19.4869	0.0747802	-5.12469	0.0541948	-3.82815	3.61176	-5.02745	-4.70332	0.0383279
15.1184	216586	0.0187594	20.1399	0.0737725	-5.11389	0.0538537	-3.81734	3.61067	-5.01665	-4.69251	0.0379994
15.1443	216113	0.0375187	20.9325	0.0727636	-5.10308	0.0535069	-3.80654	3.60605	-5.00584	-4.68171	0.0376663
15.1702	215707	0.0562781	21.7595	0.0717494	-5.09228	0.0531514	-3.79574	3.59802	-4.99504	-4.6709	0.0373267
15.1961	215365	0.0750374	22.5292	0.0707236	-5.08147	0.0527864	-3.78493	3.58648	-4.98423	-4.6601	0.0369824
15.2219	215090	0.0937968	22.8689	0.0696868	-5.07067	0.0524114	-3.77413	3.57145	-4.97343	-4.64929	0.0366358
15.2478	214881	0.112556	22.25	0.068646	-5.05986	0.0520277	-3.76332	3.5532	-4.96262	-4.63849	0.0362888
15.2737	214738	0.131316	21.3437	0.0676018	-5.04906	0.0516358	-3.75252	3.53191	-4.95182	-4.62768	0.035943
15.2995	214660	0.150075	20.4862	0.0665495	-5.03826	0.0512337	-3.74171	3.50763	-4.94101	-4.61688	0.0356035
15.3254	214649	0.168834	19.795	0.0654887	-5.02745	0.0508208	-3.73091	3.48034	-4.93021	-4.60607	0.0352718
15.3513	214705	0.187594	19.3637	0.0644189	-5.01665	0.0504027	-3.7201	3.45026	-4.91941	-4.59527	0.0349457
15.3772	214828	0.206353	19.2237	0.0633403	-5.00584	0.0499801	-3.7093	3.41752	-4.9086	-4.58447	0.034626
15.403	215020	0.225794	19.2346	0.0622557	-4.99504	0.0495474	-3.69849	3.38221	-4.8978	-4.57366	0.034314
15.4289	215280	0.245234	19.2716	0.0611668	-4.98423	0.0491044	-3.68769	3.34449	-4.88699	-4.56286	0.0340124
15.4548	215609	0.264675	19.3374	0.0600714	-4.97343	0.0486581	-3.67689	3.30456	-4.87619	-4.55205	0.0337219
15.4806	216009	0.284116	19.4374	0.0589701	-4.96262	0.0482124	-3.66608	3.26263	-4.86538	-4.54125	0.0334441
15.5065	216478	0.303557	19.5793	0.0578664	-4.95182	0.0477616	-3.65528	3.21899	-4.85458	-4.53044	0.0331792
15.5324	217018	0.322997	19.7685	0.0567621	-4.94101	0.0473033	-3.64447	3.17401	-4.84377	-4.51964	0.0329234
15.5582	217629	0.342438	20.001	0.0556562	-4.93021	0.0468392	-3.63367	3.12782	-4.83297	-4.50883	0.0326764
15.5841	218310	0.361879	20.2563	0.0545516	-4.91941	0.0463758	-3.62286	3.08048	-4.82217	-4.49803	0.0324375
15.61	219060	0.38132	20.4819	0.0534489	-4.9086	0.0459153	-3.61206	3.03226	-4.81136	-4.48722	0.0322061
15.6359	219878	0.40076	20.6127	0.0523463	-4.8978	0.0454536	-3.60125	2.98341	-4.80056	-4.47642	0.0319811
15.6617	220764	0.420201	20.6462	0.0512464	-4.88699	0.044991	-3.59045	2.93414	-4.78975	-4.46562	0.0317616
15.6876	221716	0.439642	20.6294	0.0501503	-4.87619	0.0445288	-3.57964	2.88475	-4.77895	-4.45481	0.0315464
15.7135	222730	0.459083	20.6175	0.0490589	-4.86538	0.0440735	-3.56884	2.83551	-4.76814	-4.44401	0.0313344
15.7393	223806	0.478538	20.6063	0.0479754	-4.85458	0.0436263	-3.55804	2.78653	-4.75734	-4.4332	0.0311241
15.7652	224939	0.497993	20.6256	0.0469028	-4.84377	0.0431836	-3.54723	2.73814	-4.74653	-4.4224	0.0309145
15.7911	226127	0.517448	21.0144	0.0458403	-4.83297	0.0427459	-3.53643	2.69055	-4.73573	-4.41159	0.030704
15.817	227365	0.536903	21.4276	0.0447847	-4.82217	0.0423155	-3.52562	2.64378	-4.72492	-4.40079	0.0304914
15.8428	228649	0.556358	21.8901	0.0437403	-4.81136	0.0418935	-3.51482	2.59807	-4.71412	-4.38998	0.0302756
15.8687	229976	0.575814	22.4216	0.0427076	-4.80056	0.0414812	-3.50401	2.55376	-4.70332	-4.37918	0.0300558
15.8946	231339	0.595269	23.015	0.041684	-4.78975	0.0410796	-3.49321	2.51101	-4.69251	-4.36837	0.0298348
15.9204	232735	0.614724	23.6445	0.0406712	-4.77895	0.0406893	-3.4824	2.4698	-4.68171	-4.35757	0.0296191
15.9463	234157	0.634179	24.2739	0.0396699	-4.76814	0.0403122	-3.4716	2.43021	-4.6709	-4.34677	0.0294039
15.9722	235602	0.653634	24.8528	0.03868	-4.75734	0.039949	-3.46079	2.39237	-4.6601	-4.33596	0.0291803
15.998	237062	0.673089	25.3426	0.0377055	-4.74653	0.0396003	-3.44999	2.35645	-4.64929	-4.32516	0.0289567
16.0239	238532	0.692544	25.7135	0.0367473	-4.73573	0.0392678	-3.43919	2.32263	-4.63849	-4.31435	0.0287325
16.0498	240007	0.712	25.9673	0.0358038	-4.72492	0.0389514	-3.42838	2.29088	-4.62768	-4.30355	0.0284981
16.0757	241481	0.731455	26.1151	0.0348798	-4.71412	0.0386513	-3.41758	2.26133	-4.61688	-4.29274	0.0282539
16.1015	242948	0.75091	26.1631	0.0339825	-4.70332	0.0383695	-3.40677	2.23412	-4.60607	-4.28194	0.0280025
16.1274	244404	0.771755	25.7919	0.0331131	-4.69251	0.0381068	-3.39597	2.20916	-4.59527	-4.27113	0.0277436
16.1533	245844	0.7926	24.7424	0.0322664	-4.68171	0.0378602	-3.38516	2.18655	-4.58447	-4.26033	0.0274752
16.1791	247261	0.813444	23.3988	0.0314392	-4.6709	0.0376298	-3.37436	2.16631	-4.57366	-4.24953	0.0271975
16.205	248652	0.834289	22.0351	0.0306318	-4.6601	0.0374184	-3.36355	2.14833	-4.56286	-4.23872	0.0269114
16.2309	250012	0.855134	20.782	0.0298464	-4.64929	0.0372275	-3.35275	2.13262	-4.55205	-4.22792	0.0266188
16.2568	251336	0.875979	19.7917	0.0290837	-4.63849	0.0370553	-3.34195	2.11919	-4.54125	-4.21711	0.0263206
16.2826	252622	0.896824	19.4869	0.0283443	-4.62768	0.0368997	-3.33114	2.10821	-4.53044	-4.20631	0.0260169
16.3085	253865	0.917459	19.8568	0.0276293	-4.61688	0.0367615	-3.32034	2.09965	-4.51964	-4.1955	0.0257097
16.3344	255063	0.938094	20.3727	0.0269394	-4.60607	0.0366412	-3.30953	2.09335	-4.50883	-4.1847	0.0254004
16.3602	256212	0.958729	21.0474	0.0262752	-4.59527	0.0365399	-3.29873	2.0892	-4.49803	-4.17389	0.0250897
16.3861	257310	0.979365	21.7497	0.0256371	-4.58447	0.0364586	-3.28792	2.08707	-4.48722	-4.16309	0.0247789
16.412	258355	1	22.1141	0.0250259	-4.57366	0.0363979	-3.27712	2.08686	-4.47642	-4.15228	0.0244694
16.4378	259345			0.0244426	-4.56286	0.0363609	-3.26631	2.08848	-4.46562	-4.14148	0.0241625
16.4637	260278	0	22.5615	0.0238877	-4.55205	0.036349	-3.25551	2.09191	-4.45481	-4.13068	0.0238593
16.4896	261154	0.0187594	22.6244	0.0233623	-4.54125	0.0363607	-3.2447	2.09706	-4.44401	-4.11987	0.023561
16.5155	261971	0.0375187	22.8148	0.0228665	-4.53044	0.0363968	-3.2339	2.10383	-4.4332	-4.10907	0.0232746
16.5413	262730	0.0562781	23.1352	0.0223979	-4.51964	0.0364628	-3.2231	2.11222	-4.4224	-4.09826	0.0230012
16.5672	263429	0.0750374	23.5759	0.0219563	-4.50883	0.0365619	-3.21229	2.12205	-4.41159	-4.08746	0.0227367
16.5931	264069	0.0937968	23.9662	0.021541	-4.49803	0.0366926	-3.20149	2.13311	-4.40079	-4.07665	0.0224817
16.6189	264650	0.112556	23.9075	0.0211514	-4.48722	0.0368594	-3.19068	2.14539	-4.38998	-4.06585	0.022236
16.6448	265172	0.131316	22.7504	0.0207867	-4.47642	0.0370644	-3.17988	2.15886	-4.37918	-4.05504	0.0220001
16.6707	265637	0.150075	21.4874	0.0204462	-4.46562	0.0373054	-3.16907	2.17344	-4.36837	-4.04424	0.0217745
16.6966	266045	0.168834	20.3657	0.0201288	-4.45481	0.0375837	-3.15827	2.18897	-4.35757	-4.03343	0.0215597
16.7224	266398	0.187594	19.54	0.0198335	-4.44401	0.0379005	-3.14746	2.20526	-4.34677	-4.02263	0.0213562
16.7483	266696	0.206353	19.2237	0.0195592	-4.4332	0.0382564	-3.13666	2.22209	-4.33596	-4.01183	0.0211638
16.7742	266942	0.225794	19.2346	0.0193046	-4.4224	0.0386496	-3.12585	2.23945	-4.32516	-4.00102	0.0209816
16.8	267137	0.245234	19.2716	0.0190685	-4.41159	0.0390859	-3.11505	2.2572	-4.31435	-3.99022	0.0208092
16.8259	267283	0.264675	19.3374	0.0188498	-4.40079	0.0395656	-3.10425	2.27511	-4.30355	-3.97941	0.0206461
16.8518	267381	0.284116	19.4374	0.0186471	-4.38998	0.0400834	-3.09344	2.29323	-4.29274	-3.96861	0.0204919
16.8776	267435	0.303557	19.5793	0.0184597	-4.37918	0.040639	-3.08264	2.31155	-4.28194	-3.9578	0.0203484
16.9035	267447	0.322997	19.7685	0.0182888	-4.36837	0.0412312	-3.07183	2.32986	-4.27113	-3.947	0.0202151
16.9294	267418	0.342438	20.001	0.0181354	-4.35757	0.0418592	-3.06103	2.34813	-4.26033	-3.93619	0.0200899
16.9553	267353	0.361879	20.2563	0.0179957	-4.34677	0.0425215	-3.05022	2.36619	-4.24953	-3.92539	0.0199716
16.9811	267253	0.38132	20.4819	0.0178662	-4.33596	0.0432163	-3.03942	2.38385	-4.23872	-3.91458	0.019859
17.007	267121	0.40076	20.6127	0.0177532	-4.32516	0.0439416	-3.02861	2.40122	-4.22792	-3.90378	0.0197515
17.0329	266961	0.420201	20.6462	0.0176554	-4.31435	0.044695	-3.01781	2.41827	-4.21711	-3.89298	0.0196485
17.0587	266776	0.439642	20.6294	0.0175646	-4.30355	0.0454733	-3.007	2.4347	-4.20631	-3.88217	0.0195534
17.0846	266568	0.459083	20.6175	0.0174798	-4.29274	0.0462736	-2.9962	2.45054	-4.1955	-3.87137	0.0194652
17.1105	266342	0.478538	20.7071	0.0174014	-4.28194	0.0470923	-2.9854	2.46578	-4.1847	-3.86056	0.0193819
17.1364	266100	0.497993	20.9397	0.0173284	-4.27113	0.0479258	-2.97459	2.48027	-4.17389	-3.84976	0.0193028
17.1622	265847	0.517448	21.2761	0.0172592	-4.26033	0.0487702	-2.96379	2.49395	-4.16309	-3.83895	0.0192239
17.1881	265586	0.536903	21.6964	0.0171931	-4.24953	0.0496218	-2.95298	2.50669	-4.15228	-3.82815	0.0191447
17.214	265319	0.556358	22.2009	0.0171292	-4.23872	0.0504761	-2.94218	2.51847	-4.14148	-3.81734	0.0190646
17.2398	265050	0.575814	22.7919	0.0170678	-4.22792	0.051332	-2.93137	2.52923	-4.13068	-3.80654	0.018983
17.2657	264783	0.595269	23.4702	0.0170083	-4.21711	0.0521898	-2.92057	2.53898	-4.11987	-3.79574	0.0188991
17.2916	264520	0.614724	24.2336	0.0169499	-4.20631	0.0530429	-2.90976	2.54775	-4.10907	-3.78493	0.0188124
17.3175	264264	0.634179	25.0803	0.0168924	-4.1955	0.0538828	-2.89896	2.55566	-4.09826	-3.77413	0.0187228
17.3433	264018	0.653634	26.0053	0.0168356	-4.1847	0.0547055	-2.88816	2.56287	-4.08746	-3.76332	0.0186305
17.3692	263785	0.673089	27.0036	0.016779	-4.17389	0.0555075	-2.87735	2.56927	-4.07665	-3.75252	0.0185356
17.3951	263566	0.692544	28.0645	0.0167224	-4.16309	0.0562928	-2.86655	2.57472	-4.06585	-3.74171	0.0184372
17.4209	263362	0.712	28.4206	0.0166653	-4.15228	0.0570653	-2.85574	2.57927	-4.05504	-3.73091	0.0183356
17.4468	263175	0.731455	28.3714	0.0166075	-4.14148	0.0578205	-2.84494	2.58312	-4.04424	-3.7201	0.0182328
17.4727	263007	0.75091	28.3546	0.0165489	-4.13068	0.0585496	-2.83413	2.58629	-4.03343	-3.7093	0.0181288
17.4985	262857	0.771755	28.02	0.0164892	-4.11987	0.0592456	-2.82333	2.58883	-4.02263	-3.69849	0.0180216
17.5244	262725	0.7926	27.7828	0.0164286	-4.10907	0.059909	-2.81252	2.59088	-4.01183	-3.68769	0.0179112
17.5503	262611	0.813444	27.8117	0.016368	-4.09826	0.0605443	-2.80172	2.59234	-4.00102	-3.67689	0.0178003
17.5762	262514	0.834289	26.6192	0.0163073	-4.08746	0.061154	-2.79091	2.59322	-3.99022	-3.66608	0.0176899
17.602	262432	0.855134	24.8955	0.0162448	-4.07665	0.0617329	-2.78011	2.59356	-3.97941	-3.65528	0.0175776
17.6279	262364	0.875979	23.357	0.01618	-4.06585	0.0622904	-2.76931	2.5935	-3.96861	-3.64447	0.0174631
17.6538	262307	0.896824	22.5615	0.0161127	-4.05504	0.0628366	-2.7585	2.59333	-3.9578	-3.63367	0.0173474
17.6796	262259	0.917459	23.0075	0.0160475	-4.04424	0.0633584	-2.7477	2.59305	-3.947	-3.62286	0.0172333
17.7055	262216	0.938094	24.0062	0.0159844	-4.03343	0.0638481	-2.73689	2.59262	-3.93619	-3.61206	0.0171215
17.7314	262176	0.958729	25.1705	0.0159198	-4.02263	0.0643072	-2.72609	2.59206	-3.92539	-3.60125	0.01701
17.7573	262135	0.979365	25.0552	0.0158533	-4.01183	0.0647382	-2.71528	2.59154	-3.91458	-3.59045	0.016899
17.7831	262088	1	24.6418	0.015783	-4.00102	0.0651433	-2.70448	2.59127	-3.90378	-3.57964	0.016789
17.809	262033			0.0157086	-3.99022	0.0655243	-2.69367	2.59132	-3.89298	-3.56884	0.016684
17.8349	261964	0	28.3825	0.0156301	-3.97941	0.0658845	-2.68287	2.59177	-3.88217	-3.55804	0.0165848
17.8607	261878	0.0187594	27.9801	0.0155472	-3.96861	0.0662265	-2.67206	2.59255	-3.87137	-3.54723	0.0164882
17.8866	261771	0.0375187	27.082	0.0154616	-3.9578	0.0665533	-2.66126	2.59368	-3.86056	-3.53643	0.0163948
17.9125	261637	0.0562781	26.0425	0.0153731	-3.947	0.0668678	-2.65046	2.59528	-3.84976	-3.52562	0.0163052
17.9383	261474	0.0750374	25.0642	0.0152808	-3.93619	0.0671728	-2.63965	2.59748	-3.83895	-3.51482	0.0162201
17.9642	261278	0.0937968	24.6732	0.0151843	-3.92539	0.0674708	-2.62885	2.60037	-3.82815	-3.50401	0.0161399
17.9901	261044	0.112556	25.0256	0.0150836	-3.91458	0.067764	-2.61804	2.60411	-3.81734	-3.49321	0.0160648
18.016	260769	0.131316	25.6134	0.0149787	-3.90378	0.0680547	-2.60724	2.60873	-3.80654	-3.4824	0.0159954
18.0418	260451	0.150075	26.4733	0.0148698	-3.89298	0.0683449	-2.59643	2.61414	-3.79574	-3.4716	0.0159325
18.0677	260086	0.168834	27.3616	0.0147602	-3.88217	0.0686556	-2.58563	2.6204	-3.78493	-3.46079	0.0158764
18.0936	259672	0.187594	28.0267	0.0146499	-3.87137	0.0689879	-2.57482	2.62763	-3.77413	-3.44999	0.0158277
18.1194	259208	0.206353	28.2298	0.014538	-3.86056	0.069323	-2.56402	2.636	-3.76332	-3.43919	0.015787
18.1453	258691	0.225794	27.8797	0.0144249	-3.84976	0.0696662	-2.55321	2.6456	-3.75252	-3.42838	0.0157545
18.1712	258121	0.245234	27.1531	0.0143117	-3.83895	0.0700173	-2.54241	2.65629	-3.74171	-3.41758	0.01573
18.1971	257498	0.264675	26.3797	0.0141993	-3.82815	0.070371	-2.53161	2.66804	-3.73091	-3.40677	0.0157148
18.2229	256822	0.284116	25.6743	0.014087	-3.81734	0.0707257	-2.5208	2.68085	-3.7201	-3.39597	0.0157093
18.2488	256094	0.303557	25.069	0.0139746	-3.80654	0.0710895	-2.51	2.69467	-3.7093	-3.38516	0.0157121
18.2747	255315	0.322997	24.5636	0.0138629	-3.79574	0.0714607	-2.49919	2.70948	-3.69849	-3.37436	0.015723
18.3005	254488	0.342438	24.15	0.0137527	-3.78493	0.0718286	-2.48839	2.72526	-3.68769	-3.36355	0.0157433
18.3264	253614	0.361879	23.7065	0.0136446	-3.77413	0.0721912	-2.47758	2.74214	-3.67689	-3.35275	0.015774
18.3523	252698	0.38132	23.4365	0.0135394	-3.76332	0.0725459	-2.46678	2.76028	-3.66608	-3.34195	0.0158144
18.3781	251742	0.40076	22.8435	0.0134379	-3.75252	0.0728905	-2.45597	2.77944	-3.65528	-3.33114	0.0158634
18.404	250752	0.420201	21.8031	0.0133407	-3.74171	0.0732325	-2.44517	2.79927	-3.64447	-3.32034	0.0159211
18.4299	249731	0.439642	20.8686	0.0132492	-3.73091	0.0735696	-2.43437	2.81969	-3.63367	-3.30953	0.0159879
18.4558	248684	0.459083	20.6175	0.013165	-3.7201	0.0738894	-2.42356	2.84077	-3.62286	-3.29873	0.016064
18.4816	247617	0.478538	20.7071	0.0130887	-3.7093	0.0741896	-2.41276	2.86237	-3.61206	-3.28792	0.0161498
18.5075	246534	0.497993	20.9397	0.0130199	-3.69849	0.0744681	-2.40195	2.88431	-3.60125	-3.27712	0.0162456
18.5334	245442	0.517448	21.2761	0.0129591	-3.68769	0.074723	-2.39115	2.9064	-3.59045	-3.26631	0.0163528
18.5592	244344	0.536903	21.6964	0.0129092	-3.67689	0.0749602	-2.38034	2.92846	-3.57964	-3.25551	0.0164718
18.5851	243246	0.556358	22.2009	0.0128711	-3.66608	0.0751786	-2.36954	2.95031	-3.56884	-3.2447	0.0166021
18.611	242153	0.575814	22.7919	0.0128436	-3.65528	0.0753761	-2.35873	2.9718	-3.55804	-3.2339	0.0167442
18.6369	241069	0.595269	23.4702	0.0128264	-3.64447	0.0755524	-2.34793	2.99274	-3.54723	-3.2231	0.0169005
18.6627	239999	0.614724	24.2336	0.0128204	-3.63367	0.0757015	-2.33712	3.01291	-3.53643	-3.21229	0.0170725
18.6886	238944	0.634179	25.0803	0.012828	-3.62286	0.0758311	-2.32632	3.03215	-3.52562	-3.20149	0.0172597
18.7145	237909	0.653634	26.0053	0.0128494	-3.61206	0.0759425	-2.31552	3.05027	-3.51482	-3.19068	0.0174641
18.7403	236896	0.673089	27.0036	0.0128829	-3.60125	0.0760425	-2.30471	3.06704	-3.50401	-3.17988	0.0176868
18.7662	235905	0.692544	28.0645	0.0129288	-3.59045	0.0761334	-2.29391	3.08232	-3.49321	-3.16907	0.0179261
18.7921	234939	0.712	29.1722	0.0129876	-3.57964	0.0762232	-2.2831	3.09582	-3.4824	-3.15827	0.0181826
18.8179	233995	0.731455	30.2754	0.0130596	-3.56884	0.0763146	-2.2723	3.10742	-3.4716	-3.14746	0.0184568
18.8438	233074	0.75091	30.9755	0.0131443	-3.55804	0.076393	-2.26149	3.11697	-3.46079	-3.13666	0.018749
18.8697	232176	0.771755	30.9249	0.0132418	-3.54723	0.0764624	-2.25069	3.12411	-3.44999	-3.12585	0.0190578
18.8956	231297	0.7926	30.0877	0.0133517	-3.53643	0.0765268	-2.23988	3.12872	-3.43919	-3.11505	0.019386
18.9214	230435	0.813444	28.3835	0.0134743	-3.52562	0.0765907	-2.22908	3.13076	-3.42838	-3.10425	0.0197334
18.9473	229589	0.834289	27.9591	0.0136093	-3.51482	0.0766589	-2.21827	3.13003	-3.41758	-3.09344	0.0200976
18.9732	228753	0.855134	28.1489	0.0137563	-3.50401	0.0767368	-2.20747	3.12624	-3.40677	-3.08264	0.020478
18.999	227924	0.875979	28.3147	0.0139146	-3.49321	0.0768299	-2.19667	3.11918	-3.39597	-3.07183	0.020874
19.0249	227099	0.896824	28.3825	0.0140839	-3.4824	0.0769434	-2.18586	3.10874	-3.38516	-3.06103	0.021285
19.0508	226274	0.917459	28.0336	0.0142637	-3.4716	0.077095	-2.17506	3.09497	-3.37436	-3.05022	0.0217103
19.0767	225444	0.938094	27.1487	0.0144534	-3.46079	0.0773008	-2.16425	3.0779	-3.36355	-3.03942	0.0221488
19.1025	224605	0.958729	26.1936	0.0146534	-3.44999	0.077553	-2.15345	3.05739	-3.35275	-3.02861	0.0225995
19.1284	223754	0.979365	26.7135	0.0148629	-3.43919	0.077846	-2.14264	3.03319	-3.34195	-3.01781	0.023061
19.1543	222886	1	27.6295	0.0150817	-3.42838	0.0781829	-2.13184	3.00523	-3.33114	-3.007	0.0235317
19.1801	221998			0.015309	-3.41758	0.0785677	-2.12103	2.97353	-3.32034	-2.9962	0.0240101
19.206	221087	0	30.327	0.0155444	-3.40677	0.0790031	-2.11023	2.9382	-3.30953	-2.9854	0.0244944
19.2319	220150	0.0187594	30.0684	0.0157877	-3.39597	0.0795024	-2.09942	2.8995	-3.29873	-2.97459	0.0249829
19.2577	219184	0.0375187	29.4305	0.0160364	-3.38516	0.0800671	-2.08862	2.85761	-3.28792	-2.96379	0.0254736
19.2836	218186	0.0562781	28.4339	0.0162894	-3.37436	0.0806868	-2.07782	2.81244	-3.27712	-2.95298	0.0259647
19.3095	217155	0.0750374	27.181	0.0165471	-3.36355	0.0813607	-2.06701	2.7642	-3.26631	-2.94218	0.0264541
19.3354	216088	0.0937968	25.8572	0.0168093	-3.35275	0.0820877	-2.05621	2.71303	-3.25551	-2.93137	0.0269412
19.3612	214985	0.112556	25.3444	0.0170751	-3.34195	0.0828655	-2.0454	2.65889	-3.2447	-2.92057	0.0274272
19.3871	213844	0.131316	26.1876	0.0173431	-3.33114	0.083691	-2.0346	2.60197	-3.2339	-2.90976	0.0279091
19.413	212666	0.150075	27.0779	0.0176123	-3.32034	0.0845601	-2.02379	2.54255	-3.2231	-2.89896	0.028382
19.4388	211449	0.168834	27.9196	0.0178827	-3.30953	0.0854676	-2.01299	2.48097	-3.21229	-2.88816	0.028844
19.4647	210194	0.187594	28.679	0.0181547	-3.29873	0.0864077	-2.00218	2.41738	-3.20149	-2.87735	0.0292936
19.4906	208901	0.206353	29.0918	0.0184276	-3.28792	0.0873738	-1.99138	2.35195	-3.19068	-2.86655	0.029733
19.5165	207571	0.225794	28.8104	0.0187018	-3.27712	0.0883666	-1.98058	2.28497	-3.17988	-2.85574	0.0301654
19.5423	206204	0.245234	28.1294	0.0189786	-3.26631	0.089378	-1.96977	2.21671	-3.16907	-2.84494	0.0305887
19.5682	204802	0.264675	27.2859	0.0192584	-3.25551	0.0903904	-1.95897	2.14763	-3.15827	-2.83413	0.0309978
19.5941	203367	0.284116	26.4128	0.0195404	-3.2447	0.0913945	-1.94816	2.07813	-3.14746	-2.82333	0.03139
19.6199	201900	0.303557	25.5793	0.019825	-3.2339	0.092381	-1.93736	2.00829	-3.13666	-2.81252	0.031766
19.6458	200404	0.322997	24.8255	0.0201149	-3.2231	0.0933391	-1.92655	1.93822	-3.12585	-2.80172	0.0321286
19.6717	198879	0.342438	24.187	0.0204124	-3.21229	0.0942592	-1.91575	1.86831	-3.11505	-2.79091	0.0324799
19.6975	197331	0.361879	23.7065	0.020717	-3.20149	0.095146	-1.90494	1.79881	-3.10425	-2.78011	0.0328177
19.7234	195760	0.38132	23.4365	0.0210315	-3.19068	0.0959926	-1.89414	1.72991	-3.09344	-2.76931	0.0331458
19.7493	194170	0.40076	23.4091	0.0213571	-3.17988	0.0967803	-1.88333	1.66184	-3.08264	-2.7585	0.0334703
19.7752	192565	0.420201	23.5768	0.021693	-3.16907	0.097496	-1.87253	1.59485	-3.07183	-2.7477	0.0337856
19.801	190949	0.439642	23.79	0.0220402	-3.15827	0.0981265	-1.86173	1.52914	-3.06103	-2.73689	0.0340875
19.8269	189325	0.459083	23.886	0.0223997	-3.14746	0.0986631	-1.85092	1.46492	-3.05022	-2.72609	0.0343773
19.8528	187699	0.478538	23.3798	0.0227723	-3.13666	0.0991081	-1.84012	1.40236	-3.03942	-2.71528	0.0346566
19.8786	186075	0.497993	22.7514	0.0231561	-3.12585	0.0994557	-1.82931	1.34162	-3.02861	-2.70448	0.0349266
19.9045	184458	0.517448	23.0478	0.0235556	-3.11505	0.0996921	-1.81851	1.28285	-3.01781	-2.69367	0.0351885
19.9304	182856	0.536903	23.973	0.0239711	-3.10425	0.0998137	-1.8077	1.22616	-3.007	-2.68287	0.0354442
19.9563	181272	0.556358	25.0815	0.0243993	-3.09344	0.0998371	-1.7969	1.17163	-2.9962	-2.67206	0.0356952
19.9821	179714	0.575814	26.1566	0.0248399	-3.08264	0.0997942	-1.78609	1.11935	-2.9854	-2.66126	0.0359431
20.008	178189	0.595269	27.0731	0.0252929	-3.07183	0.0996657	-1.77529	1.06936	-2.97459	-2.65046	0.0361894
20.0339	176702	0.614724	27.8286	0.0257578	-3.06103	0.0994201	-1.76448	1.02171	-2.96379	-2.63965	0.0364355
20.0597	175262	0.634179	28.5282	0.026234	-3.05022	0.0990593	-1.75368	0.976396	-2.95298	-2.62885	0.0366826
20.0856	173875	0.653634	28.722	0.0267206	-3.03942	0.0985873	-1.74288	0.933417	-2.94218	-2.61804	0.0369317
20.1115	172549	0.673089	28.6021	0.0272165	-3.02861	0.0980157	-1.73207	0.892777	-2.93137	-2.60724	0.0371838
20.1373	171290	0.692544	28.4991	0.0277205	-3.01781	0.0973661	-1.72127	0.854464	-2.92057	-2.59643	0.0374395
20.1632	170106	0.712	29.1722	0.0282307	-3.007	0.09665	-1.71046	0.818396	-2.90976	-2.58563	0.0377087
20.1891	169002	0.731455	30.2754	0.0287455	-2.9962	0.0958605	-1.69966	0.784484	-2.89896	-2.57482	0.0379915
20.215	167986	0.75091	30.9755	0.029263	-2.9854	0.0949963	-1.68885	0.752656	-2.88816	-2.56402	0.0382785
20.2408	167062	0.771755	31.6517	0.0297811	-2.97459	0.0940674	-1.67805	0.722826	-2.87735	-2.55321	0.0385722
20.2667	166236	0.7926	30.8563	0.0302975	-2.96379	0.0930842	-1.66724	0.694957	-2.86655	-2.54241	0.0388718
20.2926	165511	0.813444	30.7012	0.03081	-2.95298	0.0920588	-1.65644	0.669009	-2.85574	-2.53161	0.039174
20.3184	164891	0.834289	30.5541	0.0313163	-2.94218	0.091003	-1.64563	0.64485	-2.84494	-2.5208	0.0394774
20.3443	164378	0.855134	30.433	0.0318159	-2.93137	0.0899281	-1.63483	0.622331	-2.83413	-2.51	0.0397872
20.3702	163973	0.875979	30.3542	0.032308	-2.92057	0.0888468	-1.62403	0.601328	-2.82333	-2.49919	0.0401021
20.3961	163676	0.896824	30.327	0.0327884	-2.90976	0.087785	-1.61322	0.581763	-2.81252	-2.48839	0.0404139
20.4219	163486	0.917459	30.3249	0.0332539	-2.89896	0.0867546	-1.60242	0.563598	-2.80172	-2.47758	0.040721
20.4478	163401	0.938094	30.5432	0.0337025	-2.88816	0.0857522	-1.59161	0.546762	-2.79091	-2.46678	0.0410213
20.4737	163418	0.958729	30.7896	0.0341327	-2.87735	0.0847889	-1.58081	0.531112	-2.78011	-2.45597	0.0413131
20.4995	163533	0.979365	30.0102	0.0345476	-2.86655	0.0838744	-1.57	0.516579	-2.76931	-2.44517	0.0415993
20.5254	163740	1	29.0257	0.0349502	-2.85574	0.0830301	-1.5592	0.503163	-2.7585	-2.43437	0.041878
20.5513	164032			0.0353376	-2.84494	0.082263	-1.54839	0.490711	-2.7477	-2.42356	0.0421427
20.5771	164402	0	31.7481	0.0357051	-2.83413	0.0815684	-1.53759	0.479081	-2.73689	-2.41276	0.0423916
20.603	164843	0.0187594	32.2453	0.0360508	-2.82333	0.0809519	-1.52679	0.468203	-2.72609	-2.40195	0.0426233
20.6289	165345	0.0375187	33.2048	0.0363774	-2.81252	0.0804184	-1.51598	0.45802	-2.71528	-2.39115	0.0428365
20.6548	165899	0.0562781	32.6818	0.0366909	-2.80172	0.0799711	-1.50518	0.448482	-2.70448	-2.38034	0.0430342
20.6806	166494	0.0750374	31.8594	0.0369947	-2.79091	0.0796121	-1.49437	0.439545	-2.69367	-2.36954	0.0432154
20.7065	167120	0.0937968	31.0972	0.0372852	-2.78011	0.0793423	-1.48357	0.43117	-2.68287	-2.35873	0.0433794
20.7324	167766	0.112556	30.4289	0.0375653	-2.76931	0.0791613	-1.47276	0.423325	-2.67206	-2.34793	0.0435259
20.7582	168421	0.131316	29.8744	0.0378458	-2.7585	0.0790676	-1.46196	0.415978	-2.66126	-2.33712	0.0436515
20.7841	169074	0.150075	29.4482	0.0381223	-2.7477	0.079059	-1.45115	0.409107	-2.65046	-2.32632	0.043761
20.81	169714	0.168834	29.1692	0.0383893	-2.73689	0.0791317	-1.44035	0.402689	-2.63965	-2.31552	0.0438554
20.8359	170331	0.187594	29.0716	0.0386496	-2.72609	0.0792812	-1.42954	0.396706	-2.62885	-2.30471	0.0439402
20.8617	170915	0.206353	29.0918	0.0389059	-2.71528	0.0795022	-1.41874	0.391139	-2.61804	-2.29391	0.0440168
20.8876	171455	0.225794	28.8104	0.0391617	-2.70448	0.0797884	-1.40794	0.385973	-2.60724	-2.2831	0.0440896
20.9135	171943	0.245234	28.1294	0.0394193	-2.69367	0.0801336	-1.39713	0.381195	-2.59643	-2.2723	0.0441605
20.9393	172370	0.264675	27.2859	0.0396822	-2.68287	0.0805301	-1.38633	0.376856	-2.58563	-2.26149	0.0442206
20.9652	172729	0.284116	26.4128	0.0399531	-2.67206	0.0809711	-1.37552	0.37294	-2.57482	-2.25069	0.0442728
20.9911	173013	0.303557	25.5793	0.0402351	-2.66126	0.0814482	-1.36472	0.369367	-2.56402	-2.23988	0.0443198
21.017	173218	0.322997	24.8255	0.0405306	-2.65046	0.0819547	-1.35391	0.366135	-2.55321	-2.22908	0.0443648
21.0428	173339	0.342438	24.187	0.0408421	-2.63965	0.0824818	-1.34311	0.363233	-2.54241	-2.21827	0.0444111
21.0687	173373	0.361879	23.8011	0.0411717	-2.62885	0.0830318	-1.3323	0.360614	-2.53161	-2.20747	0.0444623
21.0946	173319	0.38132	23.4503	0.0415204	-2.61804	0.0836118	-1.3215	0.358253	-2.5208	-2.19667	0.0445223
21.1204	173178	0.40076	23.4091	0.0418898	-2.60724	0.0842143	-1.31069	0.356144	-2.51	-2.18586	0.0445945
21.1463	172950	0.420201	23.5768	0.0422806	-2.59643	0.084818	-1.29989	0.354268	-2.49919	-2.17506	0.0446891
21.1722	172638	0.439642	23.79	0.0426993	-2.58563	0.0854065	-1.28909	0.352574	-2.48839	-2.16425	0.0448144
21.198	172248	0.459083	23.886	0.0431456	-2.57482	0.0859886	-1.27828	0.351039	-2.47758	-2.15345	0.0449672
21.2239	171784	0.478538	24.0765	0.0436122	-2.56402	0.0865584	-1.26748	0.349627	-2.46678	-2.14264	0.0451462
21.2498	171255	0.497993	24.61	0.0441008	-2.55321	0.0870962	-1.25667	0.348312	-2.45597	-2.13184	0.0453538
21.2757	170667	0.517448	25.4024	0.0446094	-2.54241	0.08761	-1.24587	0.347109	-2.44517	-2.12103	0.0455928
21.3015	170031	0.536903	26.3687	0.0451324	-2.53161	0.0880962	-1.23506	0.345996	-2.43437	-2.11023	0.0458651
21.3274	169357	0.556358	27.4478	0.0456666	-2.5208	0.0885589	-1.22426	0.344891	-2.42356	-2.09942	0.0461795
21.3533	168656	0.575814	28.6005	0.0462092	-2.51	0.0889957	-1.21345	0.343767	-2.41276	-2.08862	0.0465372
21.3791	167939	0.595269	29.1284	0.0467566	-2.49919	0.0893849	-1.20265	0.342595	-2.40195	-2.07782	0.0469318
21.405	167220	0.614724	28.9915	0.0473042	-2.48839	0.0897252	-1.19184	0.341351	-2.39115	-2.06701	0.047363
21.4309	166510	0.634179	28.8545	0.0478482	-2.47758	0.0900155	-1.18104	0.340058	-2.38034	-2.05621	0.0478303
21.4568	165822	0.653634	29.2808	0.0483837	-2.46678	0.0902563	-1.17024	0.3387	-2.36954	-2.0454	0.0483326
21.4826	165166	0.673089	30.1592	0.0489066	-2.45597	0.090458	-1.15943	0.33726	-2.35873	-2.0346	0.0488681
21.5085	164554	0.692544	31.176	0.0494192	-2.44517	0.0906215	-1.14863	0.335718	-2.34793	-2.02379	0.0494343
21.5344	163998	0.712	32.2779	0.0499174	-2.43437	0.0907367	-1.13782	0.334019	-2.33712	-2.01299	0.0500283
21.5602	163504	0.731455	33.2204	0.0503899	-2.42356	0.0908053	-1.12702	0.332199	-2.32632	-2.00218	0.0506466
21.5861	163083	0.75091	32.4902	0.0508329	-2.41276	0.0908284	-1.11621	0.330252	-2.31552	-1.99138	0.0512852
21.612	162741	0.771755	31.7578	0.0512428	-2.40195	0.0908076	-1.10541	0.328171	-2.30471	-1.98058	0.0519436
21.6378	162484	0.7926	32.7251	0.0516163	-2.39115	0.0907449	-1.0946	0.325956	-2.29391	-1.96977	0.0526168
21.6637	162316	0.813444	32.9704	0.0519598	-2.38034	0.0906425	-1.0838	0.323667	-2.2831	-1.95897	0.0532953
21.6896	162239	0.834289	32.7834	0.0522711	-2.36954	0.0905024	-1.07299	0.321306	-2.2723	-1.94816	0.0539732
21.7155	162256	0.855134	32.2863	0.0525493	-2.35873	0.0903266	-1.06219	0.318796	-2.26149	-1.93736	0.0546451
21.7413	162365	0.875979	31.8948	0.0527935	-2.34793	0.0901177	-1.05139	0.316149	-2.25069	-1.92655	0.0553042
21.7672	162565	0.896824	31.7481	0.052993	-2.33712	0.0898774	-1.04058	0.313381	-2.23988	-1.91575	0.0559447
21.7931	162854	0.917459	32.0625	0.0531574	-2.32632	0.0896079	-1.02978	0.310515	-2.22908	-1.90494	0.0565693
21.8189	163228	0.938094	32.5953	0.0532873	-2.31552	0.0893327	-1.01897	0.307574	-2.21827	-1.89414	0.0571737
21.8448	163681	0.958729	31.6126	0.0533797	-2.30471	0.0890536	-1.00817	0.304579	-2.20747	-1.88333	0.0577464
21.8707	164209	0.979365	31.0868	0.0534365	-2.29391	0.0887501	-0.997363	0.301556	-2.19667	-1.87253	0.0582794
21.8966	164805	1	31.1404	0.0534725	-2.2831	0.0884429	-0.986559	0.298532	-2.18586	-1.86173	0.0587649
21.9224	165460			0.0534905	-2.2723	0.0881336	-0.975754	0.295576	-2.17506	-1.85092	0.0591972
21.9483	166168	0	35.4955	0.0534779	-2.26149	0.0878032	-0.96495	0.292733	-2.16425	-1.84012	0.059578
21.9742	166920	0.0187594	34.6163	0.0534392	-2.25069	0.0874516	-0.954145	0.289986	-2.15345	-1.82931	0.0599036
22	167707	0.0375187	33.6528	0.0533784	-2.23988	0.0870938	-0.943341	0.287343	-2.14264	-1.81851	0.0601652
22.0259	168521	0.0562781	33.8807	0.0533005	-2.22908	0.0867299	-0.932536	0.284827	-2.13184	-1.8077	0.0603607
22.0518	169353	0.0750374	33.5537	0.0532112	-2.21827	0.086346	-0.921732	0.282459	-2.12103	-1.7969	0.0605021
22.0776	170194	0.0937968	33.4025	0.0531159	-2.20747	0.0859425	-0.910927	0.280259	-2.11023	-1.78609	0.0606056
22.1035	171034	0.112556	33.3463	0.0530206	-2.19667	0.0855192	-0.900123	0.278287	-2.09942	-1.77529	0.0606569
22.1294	171865	0.131316	33.3102	0.0529307	-2.18586	0.0850763	-0.889318	0.276557	-2.08862	-1.76448	0.06064
22.1553	172679	0.150075	33.2105	0.0528599	-2.17506	0.0846137	-0.878514	0.275038	-2.07782	-1.75368	0.0605558
22.1811	173468	0.168834	32.8716	0.0528146	-2.16425	0.0841385	-0.867709	0.273736	-2.06701	-1.74288	0.0604065
22.207	174223	0.187594	32.1822	0.0527917	-2.15345	0.0836519	-0.856904	0.272655	-2.05621	-1.73207	0.0601993
22.2329	174938	0.206353	31.7417	0.0527958	-2.14264	0.0831624	-0.8461	0.271796	-2.0454	-1.72127	0.059946
22.2587	175604	0.225794	32.1964	0.052831	-2.13184	0.0826701	-0.835295	0.271156	-2.0346	-1.71046	0.0596541
22.2846	176216	0.245234	33.2168	0.0529015	-2.12103	0.0821588	-0.824491	0.270728	-2.02379	-1.69966	0.0593203
22.3105	176768	0.264675	34.2493	0.0530106	-2.11023	0.0816285	-0.813686	0.270501	-2.01299	-1.68885	0.0589428
22.3364	177255	0.284116	33.6101	0.053169	-2.09942	0.0810795	-0.802882	0.270463	-2.00218	-1.67805	0.0585278
22.3622	177672	0.303557	31.8679	0.0533788	-2.08862	0.0805125	-0.792077	0.270597	-1.99138	-1.66724	0.0580813
22.3881	178014	0.322997	30.0911	0.0536334	-2.07782	0.079928	-0.781273	0.270903	-1.98058	-1.65644	0.0576104
22.414	178279	0.342438	28.3768	0.0539325	-2.06701	0.0793265	-0.770468	0.271358	-1.96977	-1.64563	0.0571223
22.4398	178464	0.361879	26.757	0.054276	-2.05621	0.0787141	-0.759664	0.27192	-1.95897	-1.63483	0.0566237
22.4657	178566	0.38132	25.3018	0.0546628	-2.0454	0.0780914	-0.748859	0.27256	-1.94816	-1.62403	0.0561221
22.4916	178585	0.40076	24.2756	0.055091	-2.0346	0.0774546	-0.738055	0.273253	-1.93736	-1.61322	0.0556349
22.5174	178521	0.420201	23.913	0.0555579	-2.02379	0.0768187	-0.72725	0.27397	-1.92655	-1.60242	0.0551691
22.5433	178372	0.439642	23.8659	0.0560601	-2.01299	0.0761851	-0.716446	0.27468	-1.91575	-1.59161	0.054721
22.5692	178141	0.459083	23.886	0.0565938	-2.00218	0.0755418	-0.705641	0.275394	-1.90494	-1.58081	0.054297
22.5951	177829	0.478538	24.0765	0.0571543	-1.99138	0.0748901	-0.694837	0.276099	-1.89414	-1.57	0.053903
22.6209	177438	0.497993	24.61	0.057739	-1.98058	0.0742324	-0.684032	0.276749	-1.88333	-1.5592	0.0535528
22.6468	176970	0.517448	25.4024	0.0583423	-1.96977	0.0735705	-0.673228	0.277296	-1.87253	-1.54839	0.0532501
22.6727	176429	0.536903	26.3687	0.0589556	-1.95897	0.0729065	-0.662423	0.277694	-1.86173	-1.53759	0.0529916
22.6985	175819	0.556358	27.4478	0.0595725	-1.94816	0.0722487	-0.651619	0.277916	-1.85092	-1.52679	0.0527804
22.7244	175144	0.575814	28.6005	0.0601871	-1.93736	0.071628	-0.640814	0.277979	-1.84012	-1.51598	0.0526194
22.7503	174408	0.595269	29.8017	0.060792	-1.92655	0.0710416	-0.630009	0.277866	-1.82931	-1.50518	0.0525106
22.7762	173616	0.614724	31.034	0.0613812	-1.91575	0.0704625	-0.619205	0.277517	-1.81851	-1.49437	0.052455
22.802	172773	0.634179	32.278	0.0619552	-1.90494	0.0698933	-0.6084	0.27692	-1.8077	-1.48357	0.0524533
22.8279	171884	0.653634	33.506	0.0625155	-1.89414	0.0693357	-0.597596	0.276097	-1.7969	-1.47276	0.0525052
22.8538	170955	0.673089	34.639	0.0630557	-1.88333	0.0687923	-0.586791	0.275116	-1.78609	-1.46196	0.0526097
22.8796	169989	0.692544	35.1777	0.0635624	-1.87253	0.0682658	-0.575987	0.273936	-1.77529	-1.45115	0.0527654
22.9055	168992	0.712	34.3706	0.0640235	-1.86173	0.0677581	-0.565182	0.272485	-1.76448	-1.44035	0.0529704
22.9314	167969	0.731455	33.2204	0.0644338	-1.85092	0.0672717	-0.554378	0.270763	-1.75368	-1.42954	0.0532215
22.9572	166923	0.75091	32.4902	0.0648042	-1.84012	0.0668089	-0.543573	0.268778	-1.74288	-1.41874	0.0535157
22.9831	165859	0.771755	32.5673	0.0651316	-1.82931	0.0663719	-0.532769	0.26656	-1.73207	-1.40794	0.0538494
23.009	164780	0.7926	33.2207	0.0653979	-1.81851	0.065973	-0.521964	0.264157	-1.72127	-1.39713	0.0542189
23.0349	163690	0.813444	33.8033	0.0656012	-1.8077	0.0656141	-0.51116	0.261605	-1.71046	-1.38633	0.0546195
23.0607	162591	0.834289	33.9475	0.0657415	-1.7969	0.0652859	-0.500355	0.258885	-1.69966	-1.37552	0.0550474
23.0866	161486	0.855134	34.5133	0.0658331	-1.78609	0.0649896	-0.489551	0.255981	-1.68885	-1.36472	0.0554977
23.1125	160378	0.875979	35.2593	0.0658751	-1.77529	0.064726	-0.478746	0.252915	-1.67805	-1.35391	0.0559665
23.1383	159267	0.896824	35.4955	0.0658546	-1.76448	0.0644956	-0.467942	0.24971	-1.66724	-1.34311	0.0564485
23.1642	158155	0.917459	34.5981	0.0657736	-1.75368	0.0642988	-0.457137	0.246397	-1.65644	-1.3323	0.0569462
23.1901	157045	0.938094	33.1463	0.0656354	-1.74288	0.0641356	-0.446333	0.243002	-1.64563	-1.3215	0.0574661
23.216	155936	0.958729	33.0766	0.065448	-1.73207	0.0640164	-0.435528	0.239552	-1.63483	-1.31069	0.0580046
23.2418	154831	0.979365	33.3354	0.0652247	-1.72127	0.0639406	-0.424724	0.236078	-1.62403	-1.29989	0.058547
23.2677	153731	1	33.4101	0.0649787	-1.71046	0.0638956	-0.413919	0.232643	-1.61322	-1.28909	0.0590823
23.2936	152636			0.064707	-1.69966	0.0638797	-0.403114	0.229277	-1.60242	-1.27828	0.059617
23.3194	151549	0	36.0267	0.0644031	-1.68885	0.0638913	-0.39231	0.225969	-1.59161	-1.26748	0.0601475
23.3453	150470	0.0187594	35.5807	0.0640736	-1.67805	0.0639283	-0.381505	0.222746	-1.58081	-1.25667	0.0606613
23.3712	149402	0.0375187	34.6592	0.0637247	-1.66724	0.0639879	-0.370701	0.219631	-1.57	-1.24587	0.0611641
23.397	148346	0.0562781	34.5465	0.0633639	-1.65644	0.0640795	-0.359896	0.216684	-1.5592	-1.23506	0.0616539
23.4229	147306	0.0750374	35.6861	0.0629985	-1.64563	0.0642006	-0.349092	0.213922	-1.54839	-1.22426	0.0621325
23.4488	146282	0.0937968	36.708	0.0626351	-1.63483	0.0643356	-0.338287	0.211327	-1.53759	-1.21345	0.0625985
23.4747	145279	0.112556	36.9895	0.0622811	-1.62403	0.0644808	-0.327483	0.208912	-1.52679	-1.20265	0.0630392
23.5005	144298	0.131316	36.3674	0.0619513	-1.61322	0.0646335	-0.316678	0.20669	-1.51598	-1.19184	0.0634541
23.5264	143343	0.150075	35.4708	0.0616523	-1.60242	0.0647894	-0.305874	0.204669	-1.50518	-1.18104	0.0638424
23.5523	142417	0.168834	34.6037	0.0613822	-1.59161	0.0649463	-0.295069	0.202854	-1.49437	-1.17024	0.0642048
23.5781	141523	0.187594	34.1842	0.0611467	-1.58081	0.0651001	-0.284265	0.201248	-1.48357	-1.15943	0.0645485
23.604	140662	0.206353	34.0921	0.0609511	-1.57	0.0652476	-0.27346	0.19985	-1.47276	-1.14863	0.0648743
23.6299	139839	0.225794	34.4112	0.0608118	-1.5592	0.0653859	-0.262656	0.198658	-1.46196	-1.13782	0.0651746
23.6558	139055	0.245234	35.1988	0.0607315	-1.54839	0.0655224	-0.251851	0.197668	-1.45115	-1.12702	0.0654506
23.6816	138313	0.264675	36.1204	0.0607016	-1.53759	0.0656537	-0.241047	0.196869	-1.44035	-1.11621	0.0657027
23.7075	137612	0.284116	36.2346	0.060724	-1.52679	0.0657681	-0.230242	0.196254	-1.42954	-1.10541	0.0659314
23.7334	136955	0.303557	36.3454	0.0607999	-1.51598	0.0658629	-0.219438	0.195809	-1.41874	-1.0946	0.0661381
23.7592	136343	0.322997	35.4076	0.0609295	-1.50518	0.0659554	-0.208633	0.195521	-1.40794	-1.0838	0.0663237
23.7851	135774	0.342438	34.3164	0.0611123	-1.49437	0.0660591	-0.197828	0.195374	-1.39713	-1.07299	0.0664893
23.811	135249	0.361879	33.2172	0.0613468	-1.48357	0.0661547	-0.187024	0.195353	-1.38633	-1.06219	0.0666358
23.8368	134765	0.38132	32.0578	0.0616307	-1.47276	0.0662241	-0.176219	0.19544	-1.37552	-1.05139	0.0667645
23.8627	134322	0.40076	30.4397	0.0619611	-1.46196	0.0662654	-0.165415	0.195615	-1.36472	-1.04058	0.0668762
23.8886	133917	0.420201	29.026	0.0623346	-1.45115	0.0662784	-0.15461	0.195866	-1.35391	-1.02978	0.0669719
23.9145	133548	0.439642	27.9893	0.0627469	-1.44035	0.0662624	-0.143806	0.196171	-1.34311	-1.01897	0.0670681
23.9403	133211	0.459083	27.5891	0.0631928	-1.42954	0.0662176	-0.133001	0.196545	-1.3323	-1.00817	0.0671655
23.9662	132904	0.478538	27.8951	0.0636671	-1.41874	0.066144	-0.122197	0.197005	-1.3215	-0.997363	0.0672489
23.9921	132623	0.497993	28.2688	0.0641638	-1.40794	0.0660422	-0.111392	0.197519	-1.31069	-0.986559	0.067334
24.0179	132364	0.517448	28.5446	0.0646772	-1.39713	0.0659128	-0.100588	0.198037	-1.29989	-0.975754	0.0674213
24.0438	132124	0.536903	28.8495	0.0652009	-1.38633	0.0657576	-0.0897832	0.198528	-1.28909	-0.96495	0.0674958
24.0697	131901	0.556358	29.2817	0.0657285	-1.37552	0.0655776	-0.0789787	0.199012	-1.27828	-0.954145	0.0675567
24.0956	131690	0.575814	29.2561	0.0662533	-1.36472	0.0653741	-0.0681742	0.199476	-1.26748	-0.943341	0.0676154
24.1214	131489	0.595269	29.8017	0.06677	-1.35391	0.0651496	-0.0573697	0.199874	-1.25667	-0.932536	0.0676718
24.1473	131296	0.614724	31.034	0.0672717	-1.34311	0.0649224	-0.0465651	0.20023	-1.24587	-0.921732	0.0677144
24.1732	131108	0.634179	32.278	0.067774	-1.3323	0.0646944	-0.0357606	0.200536	-1.23506	-0.910927	0.0677433
24.199	130923	0.653634	33.506	0.0682796	-1.3215	0.0644505	-0.0249561	0.200785	-1.22426	-0.900123	0.0677581
24.2249	130742	0.673089	34.639	0.0687629	-1.31069	0.0641963	-0.0141516	0.200973	-1.21345	-0.889318	0.0677588
24.2508	130563	0.692544	35.1777	0.0692105	-1.29989	0.0639335	-0.00334705	0.201064	-1.20265	-0.878514	0.0677451
24.2767	130384	0.712	34.3706	0.0696173	-1.28909	0.0636687	0.00745748	0.201056	-1.19184	-0.867709	0.0677228
24.3025	130208	0.731455	33.2756	0.0699896	-1.27828	0.0634038	0.018262	0.200947	-1.18104	-0.856904	0.0676924
24.3284	130035	0.75091	33.7145	0.0703236	-1.26748	0.063133	0.0290665	0.200742	-1.17024	-0.8461	0.0676603
24.3543	129865	0.771755	34.1493	0.0706075	-1.25667	0.0628686	0.0398711	0.200471	-1.15943	-0.835295	0.0676266
24.3801	129700	0.7926	34.631	0.0708574	-1.24587	0.0626114	0.0506756	0.200138	-1.14863	-0.824491	0.0675782
24.406	129542	0.813444	34.9819	0.0710722	-1.23506	0.0623535	0.0614801	0.199715	-1.13782	-0.813686	0.0675151
24.4319	129391	0.834289	35.2318	0.0712392	-1.22426	0.0620959	0.0722846	0.199208	-1.12702	-0.802882	0.0674374
24.4577	129251	0.855134	35.3901	0.0713588	-1.21345	0.0618409	0.0830892	0.198621	-1.11621	-0.792077	0.0673454
24.4836	129123	0.875979	35.4713	0.0714268	-1.20265	0.0615894	0.0938937	0.19796	-1.10541	-0.781273	0.0672396
24.5095	129008	0.896824	36.0267	0.0714449	-1.19184	0.0613429	0.104698	0.197231	-1.0946	-0.770468	0.0671202
24.5354	128908	0.917459	35.7805	0.0714154	-1.18104	0.0611028	0.115503	0.19644	-1.0838	-0.759664	0.0669919
24.5612	128826	0.938094	35.6617	0.071342	-1.17024	0.0608703	0.126307	0.195593	-1.07299	-0.748859	0.0668554
24.5871	128761	0.958729	35.8518	0.0712459	-1.15943	0.0606469	0.137112	0.194698	-1.06219	-0.738055	0.0667075
24.613	128715	0.979365	36.384	0.0711315	-1.14863	0.0604346	0.147916	0.19376	-1.05139	-0.72725	0.0665609
24.6388	128689	1	36.8834	0.0709841	-1.13782	0.0602472	0.158721	0.192786	-1.04058	-0.716446	0.0664164
24.6647	128683			0.0708083	-1.12702	0.0600941	0.169525	0.191781	-1.02978	-0.705641	0.0662635
24.6906	128697			0.0706094	-1.11621	0.0599631	0.18033	0.190798	-1.01897	-0.694837	0.0661032
24.7165	128731			0.0703912	-1.10541	0.0598474	0.191134	0.189842	-1.00817	-0.684032	0.0659371
24.7423	128783			0.0701593	-1.0946	0.0597489	0.201939	0.188869	-0.997363	-0.673228	0.0657666
24.7682	128855			0.0699188	-1.0838	0.0596688	0.212743	0.187912	-0.986559	-0.662423	0.0655931
24.7941	128943			0.0696748	-1.07299	0.059609	0.223548	0.186975	-0.975754	-0.651619	0.0654242
24.8199	129048			0.0694322	-1.06219	0.0595703	0.234352	0.18603	-0.96495	-0.640814	0.0652861
24.8458	129168			0.069196	-1.05139	0.0595554	0.245157	0.185077	-0.954145	-0.630009	0.0651754
24.8717	129303			0.0689707	-1.04058	0.0595652	0.255962	0.184148	-0.943341	-0.619205	0.0650683
24.8975	129451			0.0687607	-1.02978	0.0596019	0.266766	0.183242	-0.932536	-0.6084	0.0649664
24.9234	129610			0.0685875	-1.01897	0.0596676	0.277571	0.182329	-0.921732	-0.597596	0.0648711
24.9493	129781			0.0684545	-1.00817	0.059765	0.288375	0.181411	-0.910927	-0.586791	0.0647841
24.9752	129962			0.0683472	-0.997363	0.0598957	0.29918	0.180484	-0.900123	-0.575987	0.0647072
25.001	130153			0.0682699	-0.986559	0.0600812	0.309984	0.179549	-0.889318	-0.565182	0.0646412
25.0269	130355			0.0682247	-0.975754	0.0603227	0.320789	0.178604	-0.878514	-0.554378	0.0645877
25.0528	130567			0.0682117	-0.96495	0.0606034	0.331593	0.177665	-0.867709	-0.543573	0.0645482
25.0786	130790			0.0682307	-0.954145	0.0609393	0.342398	0.176732	-0.856904	-0.532769	0.0645236
25.1045	131024			0.0682953	-0.943341	0.0613319	0.353202	0.175819	-0.8461	-0.521964	0.0645267
25.1304	131273			0.068406	-0.932536	0.0617673	0.364007	0.174925	-0.835295	-0.51116	0.064558
25.1563	131536			0.0685481	-0.921732	0.0622464	0.374811	0.174015	-0.824491	-0.500355	0.0646061
25.1821	131816			0.0687226	-0.910927	0.0627701	0.385616	0.173088	-0.813686	-0.489551	0.0646711
25.208	132114			0.068926	-0.900123	0.0633373	0.39642	0.172143	-0.802882	-0.478746	0.0647527
25.2339	132433			0.069157	-0.889318	0.0639485	0.407225	0.171178	-0.792077	-0.467942	0.0648503
25.2597	132774			0.0694139	-0.878514	0.0646044	0.418029	0.170195	-0.781273	-0.457137	0.0649631
25.2856	133141			0.069698	-0.867709	0.0653034	0.428834	0.169191	-0.770468	-0.446333	0.0650898
25.3115	133535			0.0700076	-0.856904	0.0660424	0.439638	0.16818	-0.759664	-0.435528	0.0652424
25.3373	133959			0.070341	-0.8461	0.0668195	0.450443	0.167161	-0.748859	-0.424724	0.0654192
25.3632	134414			0.0706951	-0.835295	0.0676318	0.461248	0.166123	-0.738055	-0.413919	0.0656036
25.3891	134903			0.0710594	-0.824491	0.0684866	0.472052	0.165096	-0.72725	-0.403114	0.065793
25.415	135426			0.0714305	-0.813686	0.0693805	0.482857	0.164083	-0.716446	-0.39231	0.0659844
25.4408	135986			0.0718049	-0.802882	0.0702989	0.493661	0.163054	-0.705641	-0.381505	0.0661746
25.4667	136583			0.0721791	-0.792077	0.0712365	0.504466	0.162009	-0.694837	-0.370701	0.0663598
25.4926	137218			0.0725503	-0.781273	0.0721884	0.51527	0.160953	-0.684032	-0.359896	0.0665477
25.5184	137891			0.0729149	-0.770468	0.0731496	0.526075	0.159887	-0.673228	-0.349092	0.0667345
25.5443	138602			0.0732841	-0.759664	0.0741143	0.536879	0.158814	-0.662423	-0.338287	0.0669044
25.5702	139351			0.0736538	-0.748859	0.0750772	0.547684	0.15775	-0.651619	-0.327483	0.0670528
25.5961	140138			0.0740087	-0.738055	0.0760322	0.558488	0.156755	-0.640814	-0.316678	0.0671758
25.6219	140960			0.0743597	-0.72725	0.0769739	0.569293	0.15582	-0.630009	-0.305874	0.0672687
25.6478	141818			0.0747047	-0.716446	0.0778968	0.580097	0.154891	-0.619205	-0.295069	0.0673279
25.6737	142711			0.0750299	-0.705641	0.0787955	0.590902	0.15397	-0.6084	-0.284265	0.067349
25.6995	143635			0.0753339	-0.694837	0.0796727	0.601706	0.153062	-0.597596	-0.27346	0.0673283
25.7254	144591			0.0756165	-0.684032	0.0805232	0.612511	0.15217	-0.586791	-0.262656	0.0672623
25.7513	145576			0.0758776	-0.673228	0.0813483	0.623315	0.151298	-0.575987	-0.251851	0.0671607
25.7771	146589			0.0761176	-0.662423	0.0821449	0.63412	0.150449	-0.565182	-0.241047	0.0670204
25.803	147628			0.0763465	-0.651619	0.0828973	0.644924	0.149627	-0.554378	-0.230242	0.0668259
25.8289	148692			0.0765927	-0.640814	0.0836035	0.655729	0.148836	-0.543573	-0.219438	0.0665747
25.8548	149778			0.0768492	-0.630009	0.08427	0.666533	0.14808	-0.532769	-0.208633	0.0662822
25.8806	150887			0.0770907	-0.619205	0.0848965	0.677338	0.147388	-0.521964	-0.197828	0.0659671
25.9065	152015			0.0773204	-0.6084	0.0854756	0.688143	0.146765	-0.51116	-0.187024	0.0656112
25.9324	153163			0.0775396	-0.597596	0.0860087	0.698947	0.146185	-0.500355	-0.176219	0.0651929
25.9582	154327			0.0777522	-0.586791	0.0865222	0.709752	0.145649	-0.489551	-0.165415	0.0647115
25.9841	155509			0.0779623	-0.575987	0.0870198	0.720556	0.145158	-0.478746	-0.15461	0.0641672
26.01	156706			0.0781733	-0.565182	0.0874971	0.731361	0.144714	-0.467942	-0.143806	0.0635606
26.0359	157916			0.0783898	-0.554378	0.0879837	0.742165	0.144316	-0.457137	-0.133001	0.0628929
26.0617	159140			0.0786164	-0.543573	0.0884674	0.75297	0.143964	-0.446333	-0.122197	0.0621656
26.0876	160376			0.0788579	-0.532769	0.0889277	0.763774	0.143689	-0.435528	-0.111392	0.0613809
26.1135	161621			0.0791374	-0.521964	0.0893701	0.774579	0.143488	-0.424724	-0.100588	0.0605414
26.1393	162876			0.0794596	-0.51116	0.0898008	0.785383	0.143328	-0.413919	-0.0897832	0.0596506
26.1652	164139			0.0798116	-0.500355	0.0902261	0.796188	0.143205	-0.403114	-0.0789787	0.0587119
26.1911	165408			0.0801979	-0.489551	0.0906526	0.806992	0.143116	-0.39231	-0.0681742	0.0577289
26.2169	166680			0.0806234	-0.478746	0.0910875	0.817797	0.143058	-0.381505	-0.0573697	0.0567065
26.2428	167956			0.0810927	-0.467942	0.0915366	0.828601	0.143024	-0.370701	-0.0465651	0.0556674
26.2687	169231			0.0816104	-0.457137	0.0920068	0.839406	0.143034	-0.359896	-0.0357606	0.0546161
26.2946	170506			0.0821815	-0.446333	0.0925044	0.85021	0.143083	-0.349092	-0.0249561	0.0535388
26.3204	171776			0.0828213	-0.435528	0.0930354	0.861015	0.143139	-0.338287	-0.0141516	0.0524419
26.3463	173039			0.083534	-0.424724	0.0936043	0.871819	0.143194	-0.327483	-0.00334705	0.0513302
26.3722	174293			0.0843099	-0.413919	0.0942167	0.882624	0.143243	-0.316678	0.00745748	0.0502092
26.398	175536			0.0851525	-0.403114	0.0948761	0.893428	0.143276	-0.305874	0.018262	0.0490839
26.4239	176764			0.0860639	-0.39231	0.0955857	0.904233	0.143289	-0.295069	0.0290665	0.0479572
26.4498	177975			0.087046	-0.381505	0.0963478	0.915038	0.143271	-0.284265	0.0398711	0.0468475
26.4757	179165			0.0881001	-0.370701	0.0971638	0.925842	0.143218	-0.27346	0.0506756	0.0457588
26.5015	180333			0.089246	-0.359896	0.0980347	0.936647	0.143122	-0.262656	0.0614801	0.0446821
26.5274	181474			0.0904842	-0.349092	0.0989593	0.947451	0.143003	-0.251851	0.0722846	0.0436209
26.5533	182587			0.091795	-0.338287	0.0999563	0.958256	0.142854	-0.241047	0.0830892	0.0425793
26.5791	183669			0.093177	-0.327483	0.101024	0.96906	0.142644	-0.230242	0.0938937	0.0415603
26.605	184716			0.0946295	-0.316678	0.102137	0.979865	0.142364	-0.219438	0.104698	0.0405669
26.6309	185727			0.096149	-0.305874	0.103293	0.990669	0.142038	-0.208633	0.115503	0.0396017
26.6567	186699			0.0977334	-0.295069	0.104485	1.00147	0.141699	-0.197828	0.126307	0.038667
26.6826	187629			0.0993785	-0.284265	0.105708	1.01228	0.141316	-0.187024	0.137112	0.0377647
26.7085	188515			0.10108	-0.27346	0.106955	1.02308	0.140842	-0.176219	0.147916	0.0368964
26.7344	189355			0.102834	-0.262656	0.10822	1.03389	0.140276	-0.165415	0.158721	0.036065
26.7602	190147			0.104652	-0.251851	0.109495	1.04469	0.139612	-0.15461	0.169525	0.0352718
26.7861	190889			0.106528	-0.241047	0.110773	1.0555	0.13885	-0.143806	0.18033	0.0345153
26.812	191578			0.108438	-0.230242	0.112071	1.0663	0.137987	-0.133001	0.191134	0.0337948
26.8378	192214			0.110374	-0.219438	0.113387	1.07711	0.137023	-0.122197	0.201939	0.0331105
26.8637	192794			0.112334	-0.208633	0.114691	1.08791	0.135958	-0.111392	0.212743	0.0324615
26.8896	193316			0.114335	-0.197828	0.115964	1.09871	0.134791	-0.100588	0.223548	0.0318472
26.9155	193781			0.116364	-0.187024	0.117202	1.10952	0.133528	-0.0897832	0.234352	0.0312661
26.9413	194186			0.118385	-0.176219	0.118394	1.12032	0.132168	-0.0789787	0.245157	0.0307172
26.9672	194530			0.120388	-0.165415	0.119534	1.13113	0.130715	-0.0681742	0.255962	0.0301987
26.9931	194812			0.122363	-0.15461	0.120639	1.14193	0.129175	-0.0573697	0.266766	0.0297089
27.0189	195032			0.1243	-0.143806	0.121701	1.15274	0.127589	-0.0465651	0.277571	0.0292461
27.0448	195190			0.126191	-0.133001	0.122717	1.16354	0.125962	-0.0357606	0.288375	0.0288091
27.0707	195285			0.128024	-0.122197	0.123682	1.17435	0.124262	-0.0249561	0.29918	0.0283955
27.0965	195317			0.129791	-0.111392	0.124565	1.18515	0.122504	-0.0141516	0.309984	0.0280049
27.1224	195286			0.131481	-0.100588	0.125371	1.19596	0.120695	-0.00334705	0.320789	0.0276355
27.1483	195194			0.133088	-0.0897832	0.126096	1.20676	0.118847	0.00745748	0.331593	0.0272839
27.1742	195042			0.134602	-0.0789787	0.12673	1.21756	0.116969	0.018262	0.342398	0.0269666
27.2	194830			0.136016	-0.0681742	0.127284	1.22837	0.115049	0.0290665	0.353202	0.0266819
27.2259	194560			0.137323	-0.0573697	0.127758	1.23917	0.113121	0.0398711	0.364007	0.0264095
27.2518	194235			0.138546	-0.0465651	0.128137	1.24998	0.11119	0.0506756	0.374811	0.0261478
27.2776	193856			0.139679	-0.0357606	0.12842	1.26078	0.109239	0.0614801	0.385616	0.0258954
27.3035	193427			0.140688	-0.0249561	0.128617	1.27159	0.107275	0.0722846	0.39642	0.0256504
27.3294	192950			0.14159	-0.0141516	0.128728	1.28239	0.105306	0.0830892	0.407225	0.0254121
27.3553	192428			0.142382	-0.00334705	0.128748	1.2932	0.103338	0.0938937	0.418029	0.0251798
27.3811	191865			0.143082	0.00745748	0.128701	1.304	0.101377	0.104698	0.428834	0.0249527
27.407	191265			0.143688	0.018262	0.12859	1.3148	0.099429	0.115503	0.439638	0.024729
27.4329	190632			0.144158	0.0290665	0.128395	1.32561	0.0975008	0.126307	0.450443	0.0245082
27.4587	189969			0.144513	0.0398711	0.128129	1.33641	0.0955978	0.137112	0.461248	0.0242897
27.4846	189281			0.144753	0.0506756	0.127794	1.34722	0.0937254	0.147916	0.472052	0.0240779
27.5105	188572			0.14486	0.0614801	0.127386	1.35802	0.0919023	0.158721	0.482857	0.0238721
27.5363	187847			0.144836	0.0722846	0.126908	1.36883	0.0901391	0.169525	0.493661	0.0236682
27.5622	187111			0.144687	0.0830892	0.126366	1.37963	0.0884249	0.18033	0.504466	0.0234653
27.5881	186367			0.144416	0.0938937	0.125763	1.39044	0.0867565	0.191134	0.51527	0.0232637
27.614	185620			0.144031	0.104698	0.125122	1.40124	0.0851378	0.201939	0.526075	0.0230632
27.6398	184876			0.143538	0.115503	0.124467	1.41205	0.0835704	0.212743	0.536879	0.0228641
27.6657	184137			0.142945	0.126307	0.123785	1.42285	0.0820564	0.223548	0.547684	0.0226665
27.6916	183409			0.142261	0.137112	0.123062	1.43365	0.0805965	0.234352	0.558488	0.0224704
27.7174	182697			0.141496	0.147916	0.122301	1.44446	0.079192	0.245157	0.569293	0.0222765
27.7433	182003			0.140697	0.158721	0.121509	1.45526	0.0778432	0.255962	0.580097	0.0220848
27.7692	181333			0.139894	0.169525	0.120696	1.46607	0.0765499	0.266766	0.590902	0.0218958
27.7951	180691			0.13906	0.18033	0.119872	1.47687	0.0753118	0.277571	0.601706	0.0217122
27.8209	180080			0.138183	0.191134	0.119036	1.48768	0.0741299	0.288375	0.612511	0.0215343
27.8468	179504			0.137274	0.201939	0.118185	1.49848	0.0730021	0.29918	0.623315	0.0213626
27.8727	178967			0.136342	0.212743	0.117323	1.50929	0.0719386	0.309984	0.63412	0.0211977
27.8985	178472			0.1354	0.223548	0.116474	1.52009	0.0709376	0.320789	0.644924	0.021038
27.9244	178023			0.134455	0.234352	0.11564	1.5309	0.0699867	0.331593	0.655729	0.0208841
27.9503	177622			0.13352	0.245157	0.114807	1.5417	0.06911	0.342398	0.666533	0.0207393
27.9762	177272			0.132601	0.255962	0.113996	1.5525	0.0683056	0.353202	0.677338	0.0206048
28.002	176976			0.13171	0.266766	0.113211	1.56331	0.0675446	0.364007	0.688143	0.0204786
28.0279	176737			0.130854	0.277571	0.112433	1.57411	0.0668246	0.374811	0.698947	0.0203618
28.0538	176555			0.130043	0.288375	0.111667	1.58492	0.0661432	0.385616	0.709752	0.0202574
28.0796	176433			0.129285	0.29918	0.110915	1.59572	0.0654968	0.39642	0.720556	0.0201671
28.1055	176372			0.128624	0.309984	0.110174	1.60653	0.0648839	0.407225	0.731361	0.0200947
28.1314	176372			0.128064	0.320789	0.109445	1.61733	0.0643042	0.418029	0.742165	0.0200454
28.1572	176435			0.127575	0.331593	0.108728	1.62814	0.0637549	0.428834	0.75297	0.0200153
28.1831	176560			0.12717	0.342398	0.108037	1.63894	0.0632305	0.439638	0.763774	0.0200014
28.209	176748			0.126852	0.353202	0.107369	1.64975	0.0627283	0.450443	0.774579	0.0200048
28.2349	176996			0.126615	0.364007	0.106712	1.66055	0.0622458	0.461248	0.785383	0.020027
28.2607	177305			0.126458	0.374811	0.106066	1.67135	0.0617964	0.472052	0.796188	0.0200689
28.2866	177672			0.126385	0.385616	0.10543	1.68216	0.061377	0.482857	0.806992	0.020132
28.3125	178095			0.126391	0.39642	0.104802	1.69296	0.0609701	0.493661	0.817797	0.0202176
28.3383	178572			0.126478	0.407225	0.104181	1.70377	0.0605721	0.504466	0.828601	0.0203264
28.3642	179101			0.126649	0.418029	0.103566	1.71457	0.0601806	0.51527	0.839406	0.0204596
28.3901	179678			0.1269	0.428834	0.102955	1.72538	0.0597931	0.526075	0.85021	0.0206182
28.416	180300			0.127222	0.439638	0.10237	1.73618	0.0594075	0.536879	0.861015	0.0208031
28.4418	180962			0.127608	0.450443	0.101808	1.74699	0.0590215	0.547684	0.871819	0.0210145
28.4677	181662			0.128054	0.461248	0.101247	1.75779	0.0586327	0.558488	0.882624	0.0212536
28.4936	182394			0.128591	0.472052	0.100686	1.76859	0.05824	0.569293	0.893428	0.0215205
28.5194	183154			0.129211	0.482857	0.100136	1.7794	0.0578414	0.580097	0.904233	0.0218152
28.5453	183937			0.129869	0.493661	0.0995946	1.7902	0.0574354	0.590902	0.915038	0.0221377
28.5712	184738			0.130556	0.504466	0.0990486	1.80101	0.0570279	0.601706	0.925842	0.0224878
28.597	185552			0.131264	0.51527	0.0984976	1.81181	0.0566177	0.612511	0.936647	0.0228652
28.6229	186375			0.131983	0.526075	0.0979412	1.82262	0.0562037	0.623315	0.947451	0.023269
28.6488	187200			0.132705	0.536879	0.0973797	1.83342	0.0557858	0.63412	0.958256	0.0237027
28.6747	188024			0.133423	0.547684	0.0968237	1.84423	0.0553572	0.644924	0.96906	0.0241657
28.7005	188840			0.134126	0.558488	0.0962963	1.85503	0.0549185	0.655729	0.979865	0.0246516
28.7264	189644			0.134806	0.569293	0.0958026	1.86584	0.0544772	0.666533	0.990669	0.025159
28.7523	190431			0.135457	0.580097	0.0953205	1.87664	0.0540352	0.677338	1.00147	0.0256859
28.7781	191197			0.136072	0.590902	0.0948372	1.88744	0.0535862	0.688143	1.01228	0.0262306
28.804	191937			0.136664	0.601706	0.0943538	1.89825	0.0531318	0.698947	1.02308	0.0267908
28.8299	192649			0.137226	0.612511	0.0938711	1.90905	0.0526811	0.709752	1.03389	0.0273646
28.8558	193327			0.13775	0.623315	0.093391	1.91986	0.0522372	0.720556	1.04469	0.0279496
28.8816	193970			0.138235	0.63412	0.0929155	1.93066	0.0518092	0.731361	1.0555	0.0285435
28.9075	194575			0.138664	0.644924	0.0924467	1.94147	0.0514108	0.742165	1.0663	0.0291484
28.9334	195139			0.139037	0.655729	0.0919864	1.95227	0.0510316	0.75297	1.07711	0.0297628
28.9592	195661			0.139372	0.666533	0.0915376	1.96308	0.0506638	0.763774	1.08791	0.0303796
28.9851	196141			0.139671	0.677338	0.0911025	1.97388	0.0503106	0.774579	1.09871	0.0309956
29.011	196577			0.13992	0.688143	0.0906819	1.98469	0.0499757	0.785383	1.10952	0.0316084
29.0368	196970			0.140126	0.698947	0.0902786	1.99549	0.0496628	0.796188	1.12032	0.0322155
29.0627	197321			0.140327	0.709752	0.0898939	2.00629	0.0493755	0.806992	1.13113	0.0328147
29.0886	197631			0.140532	0.720556	0.0895294	2.0171	0.049118	0.817797	1.14193	0.0334108
29.1145	197901			0.140749	0.731361	0.0892073	2.0279	0.0488933	0.828601	1.15274	0.0340017
29.1403	198135			0.141014	0.742165	0.0889285	2.03871	0.0487053	0.839406	1.16354	0.0345855
29.1662	198334			0.141303	0.75297	0.0886723	2.04951	0.0485573	0.85021	1.17435	0.0351605
29.1921	198501			0.141599	0.763774	0.0884386	2.06032	0.0484526	0.861015	1.18515	0.0357176
29.2179	198639			0.141915	0.774579	0.0882399	2.07112	0.0483928	0.871819	1.19596	0.0362586
29.2438	198753			0.142261	0.785383	0.0880749	2.08193	0.0483822	0.882624	1.20676	0.0367821
29.2697	198844			0.14265	0.796188	0.0879397	2.09273	0.0484219	0.893428	1.21756	0.0372834
29.2956	198917			0.143094	0.806992	0.0878324	2.10354	0.0485134	0.904233	1.22837	0.0377635
29.3214	198975			0.143606	0.817797	0.0877412	2.11434	0.048658	0.915038	1.23917	0.0382216
29.3473	199021			0.144198	0.828601	0.0876647	2.12514	0.048856	0.925842	1.24998	0.0386545
29.3732	199058			0.144882	0.839406	0.0876002	2.13595	0.0491082	0.936647	1.26078	0.0390614
29.399	199089			0.14567	0.85021	0.087545	2.14675	0.0494137	0.947451	1.27159	0.039446
29.4249	199117			0.146574	0.861015	0.0874967	2.15756	0.0497805	0.958256	1.28239	0.0398077
29.4508	199142			0.1476	0.871819	0.0874521	2.16836	0.0502083	0.96906	1.2932	0.040143
29.4766	199167			0.148762	0.882624	0.0874082	2.17917	0.0506846	0.979865	1.304	0.0404584
29.5025	199194			0.150065	0.893428	0.087362	2.18997	0.0512069	0.990669	1.3148	0.0407541
29.5284	199221			0.151517	0.904233	0.0873201	2.20078	0.0517722	1.00147	1.32561	0.0410241
29.5543	199251			0.153124	0.915038	0.0872798	2.21158	0.0523769	1.01228	1.33641	0.0412712
29.5801	199283			0.15489	0.925842	0.0872277	2.22239	0.0530173	1.02308	1.34722	0.0414957
29.606	199317			0.156819	0.936647	0.0871623	2.23319	0.0536893	1.03389	1.35802	0.0416962
29.6319	199351			0.158913	0.947451	0.0870804	2.24399	0.0543885	1.04469	1.36883	0.0418737
29.6577	199386			0.161202	0.958256	0.0869889	2.2548	0.0551103	1.0555	1.37963	0.0420292
29.6836	199419			0.163688	0.96906	0.086886	2.2656	0.0558589	1.0663	1.39044	0.0421633
29.7095	199450			0.166333	0.979865	0.0867601	2.27641	0.0566313	1.07711	1.40124	0.0422845
29.7354	199476			0.169134	0.990669	0.0866298	2.28721	0.0574141	1.08791	1.41205	0.0424011
29.7612	199497			0.172084	1.00147	0.0865158	2.29802	0.0582001	1.09871	1.42285	0.0425072
29.7871	199511			0.175178	1.01228	0.0863967	2.30882	0.0589843	1.10952	1.43365	0.0425968
29.813	199517			0.178408	1.02308	0.0862482	2.31963	0.0597617	1.12032	1.44446	0.0426711
29.8388	199514			0.181766	1.03389	0.0860696	2.33043	0.0605278	1.13113	1.45526	0.0427312
29.8647	199499			0.185244	1.04469	0.0858603	2.34123	0.0612914	1.14193	1.46607	0.0427822
29.8906	199473			0.188831	1.0555	0.0856196	2.35204	0.0620482	1.15274	1.47687	0.0428268
29.9164	199435			0.192546	1.0663	0.0853472	2.36284	0.0627921	1.16354	1.48768	0.042862
29.9423	199385			0.196402	1.07711	0.0850433	2.37365	0.0635193	1.17435	1.49848	0.0428877
29.9682	199322			0.20036	1.08791	0.0847081	2.38445	0.0642149	1.18515	1.50929	0.0429049
29.9941	199246			0.204383	1.09871	0.0843615	2.39526	0.0648828	1.19596	1.52009	0.04292
30.0199	199159			0.208459	1.10952	0.0840039	2.40606	0.0655199	1.20676	1.5309	0.0429341
30.0458	199060			0.212577	1.12032	0.0836174	2.41687	0.0661169	1.21756	1.5417	0.0429424
30.0717	198951			0.216724	1.13113	0.0832032	2.42767	0.0666764	1.22837	1.5525	0.0429524
30.0975	198833			0.220915	1.14193	0.0827622	2.43848	0.067197	1.23917	1.56331	0.0429646
30.1234	198706			0.225139	1.15274	0.0822968	2.44928	0.0676718	1.24998	1.57411	0.0429727
30.1493	198571			0.229383	1.16354	0.0818076	2.46008	0.0680995	1.26078	1.58492	0.0429791
30.1752	198431			0.233635	1.17435	0.0812963	2.47089	0.0684866	1.27159	1.59572	0.042984
30.201	198287			0.237859	1.18515	0.0807655	2.48169	0.0688324	1.28239	1.60653	0.0429854
30.2269	198139			0.242059	1.19596	0.0802168	2.4925	0.06913	1.2932	1.61733	0.0429833
30.2528	197989			0.246224	1.20676	0.0796522	2.5033	0.0693906	1.304	1.62814	0.0429774
30.2786	197837			0.250326	1.21756	0.079074	2.51411	0.0696145	1.3148	1.63894	0.0429734
30.3045	197686			0.254401	1.22837	0.0784849	2.52491	0.0697918	1.32561	1.64975	0.0429704
30.3304	197535			0.25844	1.23917	0.0778973	2.53572	0.0699266	1.33641	1.66055	0.0429629
30.3562	197385			0.262383	1.24998	0.0773138	2.54652	0.0700198	1.34722	1.67135	0.0429507
30.3821	197237			0.266219	1.26078	0.076748	2.55733	0.0700701	1.35802	1.68216	0.042933
30.408	197090			0.269956	1.27159	0.076206	2.56813	0.0700792	1.36883	1.69296	0.0429094
30.4339	196945			0.273582	1.28239	0.0756673	2.57893	0.0700491	1.37963	1.70377	0.0428795
30.4597	196801			0.277072	1.2932	0.0751361	2.58974	0.069981	1.39044	1.71457	0.0428429
30.4856	196658			0.280443	1.304	0.0746146	2.60054	0.0698906	1.40124	1.72538	0.0427993
30.5115	196515			0.283688	1.3148	0.0740992	2.61135	0.0697899	1.41205	1.73618	0.0427591
30.5373	196372			0.286768	1.32561	0.0735922	2.62215	0.0696684	1.42285	1.74699	0.0427218
30.5632	196226			0.289697	1.33641	0.0730954	2.63296	0.0695182	1.43365	1.75779	0.0426767
30.5891	196078			0.292464	1.34722	0.0726111	2.64376	0.0693416	1.44446	1.76859	0.0426252
30.615	195927			0.295045	1.35802	0.0721409	2.65457	0.0691406	1.45526	1.7794	0.0425717
30.6408	195770			0.297434	1.36883	0.0716877	2.66537	0.0689243	1.46607	1.7902	0.0425149
30.6667	195607			0.299626	1.37963	0.071253	2.67618	0.0686989	1.47687	1.80101	0.0424506
30.6926	195437			0.301614	1.39044	0.0708606	2.68698	0.0684595	1.48768	1.81181	0.042379
30.7184	195258			0.30343	1.40124	0.0705121	2.69778	0.0682047	1.49848	1.82262	0.0423008
30.7443	195070			0.305102	1.41205	0.0701863	2.70859	0.0679362	1.50929	1.83342	0.0422167
30.7702	194872			0.306598	1.42285	0.0698843	2.71939	0.0676629	1.52009	1.84423	0.0421309
30.796	194664			0.307886	1.43365	0.0696067	2.7302	0.0673867	1.5309	1.85503	0.0420525
30.8219	194443			0.308966	1.44446	0.069354	2.741	0.067102	1.5417	1.86584	0.0419881
30.8478	194211			0.309842	1.45526	0.0691263	2.75181	0.0668212	1.5525	1.87664	0.0419309
30.8737	193967			0.310567	1.46607	0.0689233	2.76261	0.0665453	1.56331	1.88744	0.0418731
30.8995	193711			0.311205	1.47687	0.0687445	2.77342	0.0662647	1.57411	1.89825	0.041816
30.9254	193444			0.311707	1.48768	0.0685895	2.78422	0.065985	1.58492	1.90905	0.0417605
30.9513	193166			0.312022	1.49848	0.0684571	2.79502	0.0657071	1.59572	1.91986	0.0417082
30.9771	192877			0.312159	1.50929	0.0683457	2.80583	0.0654263	1.60653	1.93066	0.0416603
31.003	192578			0.312161	1.52009	0.0682707	2.81663	0.0651429	1.61733	1.94147	0.0416184
31.0289	192270			0.312037	1.5309	0.0682318	2.82744	0.0648569	1.62814	1.95227	0.0415835
31.0548	191954			0.311759	1.5417	0.0682055	2.83824	0.0645756	1.63894	1.96308	0.0415581
31.0806	191632			0.311369	1.5525	0.0681904	2.84905	0.0642982	1.64975	1.97388	0.0415433
31.1065	191304			0.310876	1.56331	0.0681864	2.85985	0.0640175	1.66055	1.98469	0.0415391
31.1324	190972			0.31026	1.57411	0.0681903	2.87066	0.0637336	1.67135	1.99549	0.0415466
31.1582	190638			0.309588	1.58492	0.0681955	2.88146	0.0634452	1.68216	2.00629	0.0415665
31.1841	190304			0.308872	1.59572	0.0681977	2.89227	0.0631518	1.69296	2.0171	0.0415994
31.21	189970			0.308064	1.60653	0.0681937	2.90307	0.0628529	1.70377	2.0279	0.041653
31.2358	189639			0.307173	1.61733	0.0681797	2.91387	0.0625477	1.71457	2.03871	0.0417276
31.2617	189312			0.306208	1.62814	0.0681525	2.92468	0.0622355	1.72538	2.04951	0.0418154
31.2876	188993			0.305189	1.63894	0.0681086	2.93548	0.0619286	1.73618	2.06032	0.0419163
31.3135	188682			0.304123	1.64975	0.0680448	2.94629	0.0616262	1.74699	2.07112	0.0420352
31.3393	188383			0.303009	1.66055	0.0679591	2.95709	0.0613151	1.75779	2.08193	0.0421717
31.3652	188097			0.301855	1.67135	0.0678488	2.9679	0.0609994	1.76859	2.09273	0.0423234
31.3911	187828			0.300665	1.68216	0.0677227	2.9787	0.0606867	1.7794	2.10354	0.0424889
31.4169	187577			0.299445	1.69296	0.0675792	2.98951	0.0603721	1.7902	2.11434	0.0426612
31.4428	187347			0.298199	1.70377	0.067408	3.00031	0.0600471	1.80101	2.12514	0.0428392
31.4687	187142			0.296931	1.71457	0.0672092	3.01112	0.0597116	1.81181	2.13595	0.0430208
31.4946	186965			0.295644	1.72538	0.067019	3.02192	0.0593658	1.82262	2.14675	0.0432042
31.5204	186818			0.294361	1.73618	0.0668344	3.03272	0.0590102	1.83342	2.15756	0.0433872
31.5463	186704			0.293084	1.74699	0.0666212	3.04353	0.0586489	1.84423	2.16836	0.0435678
31.5722	186628			0.29179	1.75779	0.0663804	3.05433	0.0582936	1.85503	2.17917	0.0437439
31.598	186592			0.290538	1.76859	0.0661141	3.06514	0.0579512	1.86584	2.18997	0.0439132
31.6239	186598			0.289369	1.7794	0.0658245	3.07594	0.0576115	1.87664	2.20078	0.0440784
31.6498	186651			0.288219	1.7902	0.0655148	3.08675	0.057266	1.88744	2.21158	0.0442374
31.6757	186752			0.28704	1.80101	0.0651884	3.09755	0.0569158	1.89825	2.22239	0.0443836
31.7015	186904			0.285827	1.81181	0.0648499	3.10836	0.0565619	1.90905	2.23319	0.0445155
31.7274	187110			0.284576	1.82262	0.0645042	3.11916	0.0562058	1.91986	2.24399	0.0446313
31.7533	187370			0.283281	1.83342	0.0641752	3.12997	0.055849	1.93066	2.2548	0.0447374
31.7791	187686			0.281954	1.84423	0.0638686	3.14077	0.0554929	1.94147	2.2656	0.0448326
31.805	188059			0.280617	1.85503	0.0635698	3.15157	0.0551391	1.95227	2.27641	0.0449077
31.8309	188489			0.279282	1.86584	0.0632842	3.16238	0.0547943	1.96308	2.28721	0.0449703
31.8567	188975			0.277918	1.87664	0.0630177	3.17318	0.05446	1.97388	2.29802	0.0450317
31.8826	189517			0.276484	1.88744	0.0627775	3.18399	0.0541321	1.98469	2.30882	0.0450825
31.9085	190113			0.274977	1.89825	0.0625686	3.19479	0.0538123	1.99549	2.31963	0.0451099
31.9344	190761			0.273391	1.90905	0.0623954	3.2056	0.0535013	2.00629	2.33043	0.0451138
31.9602	191458			0.271724	1.91986	0.0622657	3.2164	0.0532003	2.0171	2.34123	0.0450942
31.9861	192200			0.269973	1.93066	0.0621853	3.22721	0.052918	2.0279	2.35204	0.0450508
32.012	192983			0.268138	1.94147	0.0621603	3.23801	0.0526549	2.03871	2.36284	0.0449842
32.0378	193804			0.266215	1.95227	0.0621951	3.24881	0.0524033	2.04951	2.37365	0.0448948
32.0637	194656			0.264266	1.96308	0.0622969	3.25962	0.0521631	2.06032	2.38445	0.0447833
32.0896	195536			0.262293	1.97388	0.0624693	3.27042	0.0519394	2.07112	2.39526	0.044662
32.1155	196436			0.260233	1.98469	0.0627171	3.28123	0.0517344	2.08193	2.40606	0.0445315
32.1413	197352			0.25809	1.99549	0.0630454	3.29203	0.0515485	2.09273	2.41687	0.0443822
32.1672	198277			0.255865	2.00629	0.0634582	3.30284	0.051378	2.10354	2.42767	0.0442151
32.1931	199205			0.253561	2.0171	0.06397	3.31364	0.0512149	2.11434	2.43848	0.0440316
32.2189	200129			0.251214	2.0279	0.0645848	3.32445	0.0510586	2.12514	2.44928	0.0438336
32.2448	201045			0.248828	2.03871	0.0652949	3.33525	0.0509073	2.13595	2.46008	0.0436223
32.2707	201945			0.246376	2.04951	0.0661019	3.34606	0.0507593	2.14675	2.47089	0.0433995
32.2965	202824			0.243862	2.06032	0.0670082	3.35686	0.0506131	2.15756	2.48169	0.0431672
32.3224	203676			0.241338	2.07112	0.0680266	3.36766	0.0504668	2.16836	2.4925	0.0429272
32.3483	204496			0.23884	2.08193	0.0691584	3.37847	0.0503185	2.17917	2.5033	0.0426813
32.3742	205280			0.236344	2.09273	0.0703932	3.38927	0.0501664	2.18997	2.51411	0.0424317
32.4	206023			0.233828	2.10354	0.0717313	3.40008	0.0500145	2.20078	2.52491	0.0421806
32.4259	206721			0.231279	2.11434	0.0731726	3.41088	0.0498611	2.21158	2.53572	0.0419337
32.4518	207370			0.228705	2.12514	0.0747181	3.42169	0.0496984	2.22239	2.54652	0.0416933
32.4776	207968			0.226112	2.13595	0.0763645	3.43249	0.0495253	2.23319	2.55733	0.0414665
32.5035	208513			0.223507	2.14675	0.078134	3.4433	0.0493401	2.24399	2.56813	0.0412582
32.5294	209002			0.220899	2.15756	0.0800247	3.4541	0.0491483	2.2548	2.57893	0.0410609
32.5553	209433			0.218295	2.16836	0.0820124	3.46491	0.0489488	2.2656	2.58974	0.0408796
32.5811	209807			0.215701	2.17917	0.0840941	3.47571	0.0487337	2.27641	2.60054	0.0407161
32.607	210124			0.213126	2.18997	0.0862676	3.48651	0.0485126	2.28721	2.61135	0.0405652
32.6329	210382			0.210591	2.20078	0.0885302	3.49732	0.048297	2.29802	2.62215	0.0404283
32.6587	210585			0.208106	2.21158	0.0908774	3.50812	0.0480761	2.30882	2.63296	0.0403066
32.6846	210732			0.205661	2.22239	0.0933065	3.51893	0.0478364	2.31963	2.64376	0.0402013
32.7105	210825			0.203265	2.23319	0.0958139	3.52973	0.0475781	2.33043	2.65457	0.0401132
32.7363	210867			0.200923	2.24399	0.0983959	3.54054	0.047301	2.34123	2.66537	0.0400438
32.7622	210861			0.198686	2.2548	0.101049	3.55134	0.0470049	2.35204	2.67618	0.0399935
32.7881	210808			0.196562	2.2656	0.103769	3.56215	0.0466902	2.36284	2.68698	0.039972
32.814	210713			0.19451	2.27641	0.106554	3.57295	0.0463574	2.37365	2.69778	0.0399794
32.8398	210579			0.192563	2.28721	0.109398	3.58376	0.0460069	2.38445	2.70859	0.0400067
32.8657	210410			0.190749	2.29802	0.112306	3.59456	0.0456503	2.39526	2.71939	0.0400536
32.8916	210210			0.189039	2.30882	0.115281	3.60536	0.0452882	2.40606	2.7302	0.0401197
32.9174	209983			0.187414	2.31963	0.118337	3.61617	0.0449115	2.41687	2.741	0.0402043
32.9433	209734			0.185877	2.33043	0.121462	3.62697	0.0445211	2.42767	2.75181	0.0403064
32.9692	209467			0.184429	2.34123	0.124634	3.63778	0.0441182	2.43848	2.76261	0.0404245
32.9951	209186			0.183069	2.35204	0.12785	3.64858	0.0437045	2.44928	2.77342	0.0405574
33.0209	208896			0.181797	2.36284	0.131109	3.65939	0.0432813	2.46008	2.78422	0.0407031
33.0468	208601			0.180613	2.37365	0.134407	3.67019	0.0428498	2.47089	2.79502	0.04086
33.0727	208307			0.179514	2.38445	0.137745	3.681	0.0424121	2.48169	2.80583	0.0410254
33.0985	208017			0.178527	2.39526	0.141123	3.6918	0.0419696	2.4925	2.81663	0.0412056
33.1244	207735			0.177651	2.40606	0.144539	3.7026	0.0415241	2.5033	2.82744	0.0413979
33.1503	207465			0.176853	2.41687	0.147995	3.71341	0.0410774	2.51411	2.83824	0.0415904
33.1761	207211			0.176128	2.42767	0.151491	3.72421	0.0406314	2.52491	2.84905	0.0417803
33.202	206978			0.175474	2.43848	0.155026	3.73502	0.0401917	2.53572	2.85985	0.0419703
33.2279	206766			0.174885	2.44928	0.158683	3.74582	0.0397604	2.54652	2.87066	0.0421571
33.2538	206580			0.174358	2.46008	0.162462	3.75663	0.039345	2.55733	2.88146	0.0423317
33.2796	206423			0.173886	2.47089	0.16628	3.76743	0.0389499	2.56813	2.89227	0.0424902
33.3055	206296			0.173466	2.48169	0.170138	3.77824	0.0385661	2.57893	2.90307	0.0426297
33.3314	206200			0.173093	2.4925	0.174032	3.78904	0.038198	2.58974	2.91387	0.0427471
33.3572	206138			0.172761	2.5033	0.177977	3.79985	0.037847	2.60054	2.92468	0.0428395
33.3831	206110			0.172468	2.51411	0.18197	3.81065	0.0375092	2.61135	2.93548	0.0429042
33.409	206116			0.172207	2.52491	0.185992	3.82145	0.037186	2.62215	2.94629	0.0429389
33.4349	206156			0.171991	2.53572	0.190039	3.83226	0.0368785	2.63296	2.95709	0.0429416
33.4607	206229			0.171814	2.54652	0.194104	3.84306	0.0365879	2.64376	2.9679	0.0429107
33.4866	206335			0.171685	2.55733	0.198183	3.85387	0.0363149	2.65457	2.9787	0.0428511
33.5125	206472			0.171626	2.56813	0.202267	3.86467	0.036061	2.66537	2.98951	0.042762
33.5383	206638			0.171606	2.57893	0.206349	3.87548	0.0358268	2.67618	3.00031	0.0426367
33.5642	206830			0.171647	2.58974	0.210419	3.88628	0.0356214	2.68698	3.01112	0.0424769
33.5901	207046			0.171746	2.60054	0.214468	3.89709	0.0354454	2.69778	3.02192	0.0423089
33.6159	207282			0.171849	2.61135	0.218484	3.90789	0.0352903	2.70859	3.03272	0.0421316
33.6418	207536			0.171951	2.62215	0.222506	3.9187	0.0351562	2.71939	3.04353	0.0419201
33.6677	207802			0.172051	2.63296	0.226522	3.9295	0.0350428	2.7302	3.05433	0.0416759
33.6936	208077			0.172146	2.64376	0.230464	3.9403	0.0349498	2.741	3.06514	0.0414008
33.7194	208357			0.172233	2.65457	0.234318	3.95111	0.0348766	2.75181	3.07594	0.0410971
33.7453	208638			0.17231	2.66537	0.238069	3.96191	0.0348222	2.76261	3.08675	0.0407677
33.7712	208914			0.172376	2.67618	0.2417	3.97272	0.0347856	2.77342	3.09755	0.0404155
33.797	209181			0.172456	2.68698	0.245196	3.98352	0.0347657	2.78422	3.10836	0.0400443
33.8229	209434			0.172548	2.69778	0.248542	3.99433	0.0347611	2.79502	3.11916	0.0396573
33.8488	209669			0.172622	2.70859	0.251722	4.00513	0.0347699	2.80583	3.12997	0.0392697
33.8747	209881			0.172674	2.71939	0.254722	4.01594	0.0347962	2.81663	3.14077	0.0388852
33.9005	210064			0.172701	2.7302	0.257539	4.02674	0.0348382	2.82744	3.15157	0.0384974
33.9264	210217			0.172701	2.741	0.260209	4.03755	0.0348869	2.83824	3.16238	0.0381105
33.9523	210333			0.172669	2.75181	0.26271	4.04835	0.0349401	2.84905	3.17318	0.0377287
33.9781	210409			0.172601	2.76261	0.264986	4.05915	0.0350002	2.85985	3.18399	0.0373563
34.004	210443			0.172495	2.77342	0.267027	4.06996	0.0350645	2.87066	3.19479	0.0369972
34.0299	210431			0.172344	2.78422	0.268829	4.08076	0.0351252	2.88146	3.2056	0.0366553
34.0557	210370			0.172145	2.79502	0.270391	4.09157	0.0351793	2.89227	3.2164	0.0363346
34.0816	210259			0.171893	2.80583	0.271765	4.10237	0.0352242	2.90307	3.22721	0.0360386
34.1075	210096			0.171617	2.81663	0.273002	4.11318	0.0352571	2.91387	3.23801	0.0357705
34.1334	209879			0.171313	2.82744	0.27405	4.12398	0.0352754	2.92468	3.24881	0.0355332
34.1592	209609			0.170937	2.83824	0.27487	4.13479	0.0352767	2.93548	3.25962	0.0353293
34.1851	209285			0.170484	2.84905	0.275469	4.14559	0.0352586	2.94629	3.27042	0.0351609
34.211	208909			0.169999	2.85985	0.275871	4.15639	0.0352194	2.95709	3.28123	0.0350299
34.2368	208480			0.169477	2.87066	0.276087	4.1672	0.0351573	2.9679	3.29203	0.0349378
34.2627	208002			0.168857	2.88146	0.276149	4.178	0.0350762	2.9787	3.30284	0.0348854
34.2886	207475			0.168133	2.89227	0.276094	4.18881	0.0349748	2.98951	3.31364	0.0348783
34.3145	206903			0.1673	2.90307	0.275891	4.19961	0.0348472	3.00031	3.32445	0.034917
34.3403	206289			0.166351	2.91387	0.275531	4.21042	0.0346941	3.01112	3.33525	0.034996
34.3662	205634			0.165283	2.92468	0.275033	4.22122	0.0345355	3.02192	3.34606	0.0351138
34.3921	204944			0.164093	2.93548	0.274416	4.23203	0.0343698	3.03272	3.35686	0.0352695
34.4179	204223			0.162776	2.94629	0.273695	4.24283	0.0341772	3.04353	3.36766	0.035467
34.4438	203472			0.161334	2.95709	0.272913	4.25364	0.0339583	3.05433	3.37847	0.0357043
34.4697	202698			0.159766	2.9679	0.272086	4.26444	0.0337142	3.06514	3.38927	0.0359733
34.4955	201902			0.158085	2.9787	0.271213	4.27524	0.0334461	3.07594	3.40008	0.0362714
34.5214	201090			0.156292	2.98951	0.270308	4.28605	0.0331558	3.08675	3.41088	0.0365956
34.5473	200265			0.154382	3.00031	0.269385	4.29685	0.0328451	3.09755	3.42169	0.0369427
34.5732	199430			0.152364	3.01112	0.268461	4.30766	0.0325165	3.10836	3.43249	0.0373091
34.599	198588			0.150335	3.02192	0.267548	4.31846	0.0321723	3.11916	3.4433	0.0377022
34.6249	197743			0.148296	3.03272	0.266657	4.32927	0.0318249	3.12997	3.4541	0.0381182
34.6508	196897			0.146167	3.04353	0.265855	4.34007	0.0314771	3.14077	3.46491	0.0385421
34.6766	196052			0.143957	3.05433	0.265148	4.35088	0.031122	3.15157	3.47571	0.0389698
34.7025	195211			0.141675	3.06514	0.264481	4.36168	0.0307628	3.16238	3.48651	0.0393973
34.7284	194375			0.139334	3.07594	0.263855	4.37249	0.0304023	3.17318	3.49732	0.0398211
34.7543	193546			0.136945	3.08675	0.263268	4.38329	0.0300438	3.18399	3.50812	0.0402364
34.7801	192726			0.134523	3.09755	0.262719	4.39409	0.02969	3.19479	3.51893	0.0406398
34.806	191915			0.132081	3.10836	0.2622	4.4049	0.0293437	3.2056	3.52973	0.0410277
34.8319	191114			0.129635	3.11916	0.261727	4.4157	0.0290079	3.2164	3.54054	0.0413965
34.8577	190325			0.127226	3.12997	0.261291	4.42651	0.0286855	3.22721	3.55134	0.041743
34.8836	189548			0.12487	3.14077	0.260862	4.43731	0.0283788	3.23801	3.56215	0.0420644
34.9095	188784			0.122554	3.15157	0.260426	4.44812	0.02809	3.24881	3.57295	0.0423578
34.9353	188034			0.120293	3.16238	0.259973	4.45892	0.0278215	3.25962	3.58376	0.0426211
34.9612	187298			0.118101	3.17318	0.259489	4.46973	0.0275748	3.27042	3.59456	0.0428574
34.9871	186579			0.115993	3.18399	0.258962	4.48053	0.0273517	3.28123	3.60536	0.0430756
35.013	185877			0.113982	3.19479	0.258379	4.49134	0.0271536	3.29203	3.61617	0.0432804
35.0388	185192			0.112079	3.2056	0.257728	4.50214	0.0269815	3.30284	3.62697	0.0434595
35.0647	184527			0.110299	3.2164	0.257008	4.51294	0.0268403	3.31364	3.63778	0.0436014
35.0906	183883			0.10865	3.22721	0.256207	4.52375	0.0267311	3.32445	3.64858	0.0437062
35.1164	183261			0.107144	3.23801	0.255308	4.53455	0.0266497	3.33525	3.65939	0.0437735
35.1423	182662			0.105786	3.24881	0.254349	4.54536	0.0265957	3.34606	3.67019	0.0438034
35.1682	182089			0.104586	3.25962	0.25338	4.55616	0.0265691	3.35686	3.681	0.0437972
35.1941	181542			0.103548	3.27042	0.252378	4.56697	0.0265738	3.36766	3.6918	0.0437561
35.2199	181024			0.102676	3.28123	0.251341	4.57777	0.0266091	3.37847	3.7026	0.0436819
35.2458	180535			0.101972	3.29203	0.250243	4.58858	0.0266695	3.38927	3.71341	0.0435768
35.2717	180076			0.101438	3.30284	0.249028	4.59938	0.0267536	3.40008	3.72421	0.0434432
35.2975	179650			0.101085	3.31364	0.247697	4.61018	0.0268601	3.41088	3.73502	0.0432837
35.3234	179254			0.100914	3.32445	0.246256	4.62099	0.0269877	3.42169	3.74582	0.0431162
35.3493	178892			0.100905	3.33525	0.244715	4.63179	0.0271345	3.43249	3.75663	0.0429436
35.3751	178563			0.101052	3.34606	0.243086	4.6426	0.0273075	3.4433	3.76743	0.042755
35.401	178266			0.10135	3.35686	0.241383	4.6534	0.0275047	3.4541	3.77824	0.0425536
35.4269	178001			0.101803	3.36766	0.239622	4.66421	0.0277157	3.46491	3.78904	0.0423431
35.4528	177767			0.102402	3.37847	0.237824	4.67501	0.0279381	3.47571	3.79985	0.0421401
35.4786	177562			0.103122	3.38927	0.236008	4.68582	0.0281703	3.48651	3.81065	0.0419481
35.5045	177386			0.103953	3.40008	0.234255	4.69662	0.0284102	3.49732	3.82145	0.0417576
35.5304	177234			0.104883	3.41088	0.232586	4.70743	0.0286555	3.50812	3.83226	0.0415717
35.5562	177106			0.105897	3.42169	0.230971	4.71823	0.0289046	3.51893	3.84306	0.0413938
35.5821	176999			0.106984	3.43249	0.229436	4.72903	0.0291554	3.52973	3.85387	0.041227
35.608	176908			0.108154	3.4433	0.228005	4.73984	0.0294061	3.54054	3.86467	0.041074
35.6339	176831			0.109394	3.4541	0.226706	4.75064	0.0296553	3.55134	3.87548	0.0409376
35.6597	176764			0.110663	3.46491	0.225562	4.76145	0.0299012	3.56215	3.88628	0.0408202
35.6856	176704			0.111946	3.47571	0.224643	4.77225	0.0301426	3.57295	3.89709	0.0407238
35.7115	176646			0.113229	3.48651	0.223971	4.78306	0.0303783	3.58376	3.90789	0.0406506
35.7373	176587			0.114499	3.49732	0.223527	4.79386	0.0306099	3.59456	3.9187	0.0406033
35.7632	176522			0.115741	3.50812	0.223329	4.80467	0.0308416	3.60536	3.9295	0.040583
35.7891	176449			0.116945	3.51893	0.223397	4.81547	0.0310776	3.61617	3.9403	0.0405893
35.815	176364			0.118098	3.52973	0.223747	4.82628	0.0313116	3.62697	3.95111	0.0406237
35.8408	176262			0.11919	3.54054	0.224389	4.83708	0.031536	3.63778	3.96191	0.0406862
35.8667	176142			0.120212	3.55134	0.225337	4.84788	0.0317507	3.64858	3.97272	0.0407769
35.8926	176000			0.121155	3.56215	0.226596	4.85869	0.0319556	3.65939	3.98352	0.0408956
35.9184	175833			0.122013	3.57295	0.228172	4.86949	0.0321505	3.67019	3.99433	0.0410422
35.9443	175641			0.12278	3.58376	0.230064	4.8803	0.032336	3.681	4.00513	0.0412163
35.9702	175420			0.123474	3.59456	0.232269	4.8911	0.0325127	3.6918	4.01594	0.0414169
35.996	175171			0.124134	3.60536	0.234781	4.90191	0.0326812	3.7026	4.02674	0.0416499
36.0219	174892			0.124768	3.61617	0.237635	4.91271	0.0328425	3.71341	4.03755	0.0419157
36.0478	174582			0.125334	3.62697	0.240827	4.92352	0.0329978	3.72421	4.04835	0.0422064
36.0737	174243			0.1258	3.63778	0.244295	4.93432	0.033148	3.73502	4.05915	0.04252
36.0995	173875			0.126169	3.64858	0.248003	4.94513	0.0333077	3.74582	4.06996	0.0428551
36.1254	173479			0.126445	3.65939	0.251928	4.95593	0.0334781	3.75663	4.08076	0.0432106
36.1513	173058			0.126631	3.67019	0.256042	4.96673	0.0336475	3.76743	4.09157	0.0435969
36.1771	172611			0.126734	3.681	0.260313	4.97754	0.0338172	3.77824	4.10237	0.0440142
36.203	172143			0.12676	3.6918	0.264708	4.98834	0.0339885	3.78904	4.11318	0.0444517
36.2289	171654			0.126718	3.7026	0.269192	4.99915	0.0341705	3.79985	4.12398	0.0449069
36.2548	171149			0.126616	3.71341	0.273728	5.00995	0.0343643	3.81065	4.13479	0.0453831
36.2806	170629			0.126465	3.72421	0.278275	5.02076	0.0345631	3.82145	4.14559	0.0458792
36.3065	170098			0.126273	3.73502	0.282796	5.03156	0.0347679	3.83226	4.15639	0.0463884
36.3324	169558			0.126081	3.74582	0.287264	5.04237	0.0349794	3.84306	4.1672	0.0469095
36.3582	169013			0.1259	3.75663	0.291635	5.05317	0.0351984	3.85387	4.178	0.0474429
36.3841	168464			0.12571	3.76743	0.295861	5.06397	0.0354252	3.86467	4.18881	0.0479883
36.41	167914			0.125522	3.77824	0.299924	5.07478	0.03566	3.87548	4.19961	0.0485429
36.4358	167366			0.125348	3.78904	0.303789	5.08558	0.0359029	3.88628	4.21042	0.0491048
36.4617	166822			0.125227	3.79985	0.307418	5.09639	0.0361537	3.89709	4.22122	0.0496728
36.4876	166284			0.125167	3.81065	0.31078	5.10719	0.0364123	3.90789	4.23203	0.0502462
36.5135	165753			0.125145	3.82145	0.313867	5.118	0.0366823	3.9187	4.24283	0.050823
36.5393	165231			0.125169	3.83226	0.316651	5.1288	0.0369628	3.9295	4.25364	0.0514156
36.5652	164718			0.125243	3.84306	0.31906	5.13961	0.0372482	3.9403	4.26444	0.0520221
36.5911	164217			0.125373	3.85387	0.321134	5.15041	0.0375381	3.95111	4.27524	0.0526271
36.6169	163727			0.125562	3.86467	0.322856	5.16122	0.0378308	3.96191	4.28605	0.0532284
36.6428	163249			0.125813	3.87548	0.324151	5.17202	0.0381246	3.97272	4.29685	0.0538236
36.6687	162783			0.126126	3.88628	0.325006	5.18282	0.0384181	3.98352	4.30766	0.05441
36.6946	162330			0.126501	3.89709	0.325477	5.19363	0.0387097	3.99433	4.31846	0.0549847
36.7204	161890			0.126938	3.90789	0.325614	5.20443	0.0389976	4.00513	4.32927	0.0555445
36.7463	161463			0.127444	3.9187	0.325359	5.21524	0.03928	4.01594	4.34007	0.0560887
36.7722	161049			0.128017	3.9295	0.324665	5.22604	0.0395597	4.02674	4.35088	0.0566145
36.798	160648			0.128639	3.9403	0.323574	5.23685	0.0398403	4.03755	4.36168	0.057114
36.8239	160262			0.129307	3.95111	0.32215	5.24765	0.0401157	4.04835	4.37249	0.0575905
36.8498	159889			0.130014	3.96191	0.32038	5.25846	0.0403795	4.05915	4.38329	0.0580398
36.8756	159530			0.130754	3.97272	0.318259	5.26926	0.0406301	4.06996	4.39409	0.0584518
36.9015	159186			0.131517	3.98352	0.315808	5.28007	0.0408665	4.08076	4.4049	0.0588226
36.9274	158857			0.132297	3.99433	0.31303	5.29087	0.0410926	4.09157	4.4157	0.0591614
36.9533	158545			0.133087	4.00513	0.309954	5.30167	0.0413128	4.10237	4.42651	0.0594643
36.9791	158249			0.133877	4.01594	0.306612	5.31248	0.0415255	4.11318	4.43731	0.0597145
37.005	157970			0.134674	4.02674	0.303036	5.32328	0.0417251	4.12398	4.44812	0.059908
37.0309	157708			0.135484	4.03755	0.299261	5.33409	0.0419114	4.13479	4.45892	0.0600419
37.0567	157466			0.136286	4.04835	0.295322	5.34489	0.0420844	4.14559	4.46973	0.0601137
37.0826	157242			0.137062	4.05915	0.291296	5.3557	0.0422432	4.15639	4.48053	0.0601204
37.1085	157039			0.137803	4.06996	0.287218	5.3665	0.0423882	4.1672	4.49134	0.0600605
37.1344	156855			0.138506	4.08076	0.283091	5.37731	0.0425215	4.178	4.50214	0.059933
37.1602	156692			0.139213	4.09157	0.278963	5.38811	0.0426463	4.18881	4.51294	0.0597451
37.1861	156550			0.139928	4.10237	0.274861	5.39892	0.042759	4.19961	4.52375	0.059497
37.212	156428			0.14061	4.11318	0.270801	5.40972	0.0428581	4.21042	4.53455	0.0591815
37.2378	156328			0.14125	4.12398	0.266815	5.42052	0.0429446	4.22122	4.54536	0.058803
37.2637	156249			0.141849	4.13479	0.26293	5.43133	0.0430199	4.23203	4.55616	0.0583653
37.2896	156190			0.142407	4.14559	0.259172	5.44213	0.0430848	4.24283	4.56697	0.057891
37.3154	156151			0.142916	4.15639	0.255587	5.45294	0.0431487	4.25364	4.57777	0.0573995
37.3413	156132			0.143377	4.1672	0.252194	5.46374	0.0432126	4.26444	4.58858	0.0568721
37.3672	156132			0.143803	4.178	0.248991	5.47455	0.0432691	4.27524	4.59938	0.056295
37.3931	156152			0.144204	4.18881	0.245996	5.48535	0.0433188	4.28605	4.61018	0.0556731
37.4189	156190			0.144568	4.19961	0.243223	5.49616	0.0433622	4.29685	4.62099	0.0550121
37.4448	156246			0.14489	4.21042	0.240679	5.50696	0.0433997	4.30766	4.63179	0.0543179
37.4707	156320			0.145174	4.22122	0.238432	5.51777	0.0434314	4.31846	4.6426	0.0535973
37.4965	156412			0.145424	4.23203	0.236487	5.52857	0.0434571	4.32927	4.6534	0.0528574
37.5224	156521			0.145643	4.24283	0.234786	5.53937	0.0434809	4.34007	4.66421	0.0521053
37.5483	156648			0.145858	4.25364	0.233329	5.55018	0.0435023	4.35088	4.67501	0.0513494
37.5742	156793			0.146073	4.26444	0.232113	5.56098	0.0435155	4.36168	4.68582	0.0505973
37.6	156956			0.146266	4.27524	0.231134	5.57179	0.0435225	4.37249	4.69662	0.0498605
37.6259	157137			0.146438	4.28605	0.230384	5.58259	0.0435218	4.38329	4.70743	0.0491472
37.6518	157338			0.14659	4.29685	0.229854	5.5934	0.0435094	4.39409	4.71823	0.0484619
37.6776	157557			0.146722	4.30766	0.229535	5.6042	0.0434834	4.4049	4.72903	0.0478133
37.7035	157797			0.146834	4.31846	0.229414	5.61501	0.0434496	4.4157	4.73984	0.0472086
37.7294	158057			0.146925	4.32927	0.229485	5.62581	0.0434059	4.42651	4.75064	0.0466556
37.7552	158338			0.146994	4.34007	0.229735	5.63661	0.043343	4.43731	4.76145	0.0461616
37.7811	158640			0.147038	4.35088	0.230184	5.64742	0.0432587	4.44812	4.77225	0.0457382
37.807	158964			0.147049	4.36168	0.230821	5.65822	0.0431513	4.45892	4.78306	0.0453919
37.8329	159309			0.14705	4.37249	0.231586	5.66903	0.0430189	4.46973	4.79386	0.045123
37.8587	159674			0.147034	4.38329	0.232469	5.67983	0.0428595	4.48053	4.80467	0.0449366
37.8846	160061			0.14697	4.39409	0.233453	5.69064	0.0426719	4.49134	4.81547	0.0448372
37.9105	160466			0.14685	4.4049	0.234554	5.70144	0.0424547	4.50214	4.82628	0.0448289
37.9363	160889			0.146694	4.4157	0.235757	5.71225	0.0422115	4.51294	4.83708	0.0449139
37.9622	161328			0.146493	4.42651	0.237019	5.72305	0.0419414	4.52375	4.84788	0.0450948
37.9881	161781			0.146214	4.43731	0.238327	5.73386	0.04164	4.53455	4.85869	0.0453732
38.014	162246			0.145848	4.44812	0.239735	5.74466	0.0413117	4.54536	4.86949	0.0457498
38.0398	162718			0.145389	4.45892	0.241232	5.75546	0.0409619	4.55616	4.8803	0.0462245
38.0657	163196			0.144829	4.46973	0.242741	5.76627	0.0405981	4.56697	4.8911	0.0467965
38.0916	163675			0.144162	4.48053	0.244252	5.77707	0.0402269	4.57777	4.90191	0.0474642
38.1174	164151			0.143381	4.49134	0.245756	5.78788	0.0398387	4.58858	4.91271	0.0482297
38.1433	164621			0.142484	4.50214	0.247247	5.79868	0.0394246	4.59938	4.92352	0.0490981
38.1692	165079			0.141477	4.51294	0.248719	5.80949	0.0389868	4.61018	4.93432	0.0500613
38.195	165522			0.14036	4.52375	0.250168	5.82029	0.0385277	4.62099	4.94513	0.0511053
38.2209	165945			0.139121	4.53455	0.251591	5.8311	0.0380505	4.63179	4.95593	0.0522254
38.2468	166343			0.137775	4.54536	0.252988	5.8419	0.0375583	4.6426	4.96673	0.0534152
38.2727	166712			0.136327	4.55616	0.254409	5.85271	0.0370548	4.6534	4.97754	0.0546681
38.2985	167049			0.134811	4.56697	0.255853	5.86351	0.0365438	4.66421	4.98834	0.0559769
38.3244	167348			0.133273	4.57777	0.257325	5.87431	0.0360299	4.67501	4.99915	0.0573338
38.3503	167607			0.131676	4.58858	0.258827	5.88512	0.0355173	4.68582	5.00995	0.0587306
38.3761	167823			0.129979	4.59938	0.260317	5.89592	0.0350147	4.69662	5.02076	0.060159
38.402	167991			0.12819	4.61018	0.261799	5.90673	0.0345268	4.70743	5.03156	0.0616106
38.4279	168110			0.12632	4.62099	0.263281	5.91753	0.0340538	4.71823	5.04237	0.0630841
38.4538	168178			0.124378	4.63179	0.26477	5.92834	0.0336007	4.72903	5.05317	0.0645698
38.4796	168192			0.122377	4.6426	0.266278	5.93914	0.0331717	4.73984	5.06397	0.0660505
38.5055	168152			0.12033	4.6534	0.267828	5.94995	0.0327713	4.75064	5.07478	0.0675182
38.5314	168056			0.118252	4.66421	0.269483	5.96075	0.0324039	4.76145	5.08558	0.0689636
38.5572	167905			0.116158	4.67501	0.271235	5.97156	0.0320778	4.77225	5.09639	0.0703776
38.5831	167699			0.114063	4.68582	0.273051	5.98236	0.031797	4.78306	5.10719	0.071751
38.609	167437			0.111988	4.69662	0.274938	5.99316	0.0315601	4.79386	5.118	0.0730767
38.6348	167122			0.10995	4.70743	0.276912	6.00397	0.0313701	4.80467	5.1288	0.0743463
38.6607	166754			0.107959	4.71823	0.278982	6.01477	0.0312297	4.81547	5.13961	0.0755475
38.6866	166334			0.106033	4.72903	0.281162	6.02558	0.0311413	4.82628	5.15041	0.0766952
38.7125	165864			0.104188	4.73984	0.283463	6.03638	0.031106	4.83708	5.16122	0.0777822
38.7383	165346			0.102438	4.75064	0.285898	6.04719	0.0311256	4.84788	5.17202	0.07878
38.7642	164781			0.100798	4.76145	0.288476	6.05799	0.0312007	4.85869	5.18282	0.079682
38.7901	164171			0.0992976	4.77225	0.291205	6.0688	0.0313316	4.86949	5.19363	0.0804867
38.8159	163519			0.0979494	4.78306	0.294099	6.0796	0.0315181	4.8803	5.20443	0.0811936
38.8418	162825			0.0967498	4.79386	0.297287	6.0904	0.0317594	4.8911	5.21524	0.0817961
38.8677	162091			0.0957092	4.80467	0.300774	6.10121	0.0320543	4.90191	5.22604	0.0822884
38.8936	161319			0.0948367	4.81547	0.304434	6.11201	0.032406	4.91271	5.23685	0.0826705
38.9194	160509			0.0941407	4.82628	0.308271	6.12282	0.0328158	4.92352	5.24765	0.082946
38.9453	159664			0.0936259	4.83708	0.312281	6.13362	0.0332763	4.93432	5.25846	0.0831147
38.9712	158783			0.093298	4.84788	0.31646	6.14443	0.0337801	4.94513	5.26926	0.0832111
38.997	157868			0.0931598	4.85869	0.320811	6.15523	0.0343238	4.95593	5.28007	0.0832375
39.0229	156918			0.093213	4.86949	0.325324	6.16604	0.0349031	4.96673	5.29087	0.0831603
39.0488	155935			0.0934574	4.8803	0.329983	6.17684	0.0355138	4.97754	5.30167	0.0829839
39.0746	154919			0.0938913	4.8911	0.334768	6.18765	0.0361508	4.98834	5.31248	0.0827132
39.1005	153869			0.0945117	4.90191	0.339666	6.19845	0.0368094	4.99915	5.32328	0.0823544
39.1264	152786			0.0953261	4.91271	0.344656	6.20925	0.037484	5.00995	5.33409	0.0819142
39.1523	151671			0.0963398	4.92352	0.349717	6.22006	0.0381694	5.02076	5.34489	0.0814005
39.1781	150522			0.097533	4.93432	0.354826	6.23086	0.0388602	5.03156	5.3557	0.0808291
39.204	149341			0.0988834	4.94513	0.359957	6.24167	0.0395544	5.04237	5.3665	0.0802075
39.2299	148127			0.100381	4.95593	0.365127	6.25247	0.0402459	5.05317	5.37731	0.0795474
39.2557	146883			0.102015	4.96673	0.370308	6.26328	0.0409257	5.06397	5.38811	0.0788771
39.2816	145608			0.103771	4.97754	0.37545	6.27408	0.0415899	5.07478	5.39892	0.0781975
39.3075	144304			0.105636	4.98834	0.380526	6.28489	0.0422332	5.08558	5.40972	0.0774991
39.3334	142971			0.107595	4.99915	0.385481	6.29569	0.0428506	5.09639	5.42052	0.0767916
39.3592	141613			0.109631	5.00995	0.390281	6.3065	0.0434371	5.10719	5.43133	0.0760841
39.3851	140230			0.11173	5.02076	0.394885	6.3173	0.0439893	5.118	5.44213	0.0753862
39.411	138825			0.113875	5.03156	0.399259	6.3281	0.0445025	5.1288	5.45294	0.0747107
39.4368	137401			0.11606	5.04237	0.403408	6.33891	0.0449686	5.13961	5.46374	0.0740659
39.4627	135961			0.118267	5.05317	0.407305	6.34971	0.0453959	5.15041	5.47455	0.0734563
39.4886	134508			0.120469	5.06397	0.410877	6.36052	0.0457812	5.16122	5.48535	0.0728894
39.5144	133045			0.122654	5.07478	0.41413	6.37132	0.0461091	5.17202	5.49616	0.0723728
39.5403	131576			0.124806	5.08558	0.417067	6.38213	0.0463769	5.18282	5.50696	0.0719133
39.5662	130104			0.126907	5.09639	0.419641	6.39293	0.0465866	5.19363	5.51777	0.0715192
39.5921	128632			0.12894	5.10719	0.421802	6.40374	0.0467414	5.20443	5.52857	0.0711957
39.6179	127165			0.130897	5.118	0.423654	6.41454	0.0468366	5.21524	5.53937	0.070943
39.6438	125705			0.132762	5.1288	0.425196	6.42535	0.0468672	5.22604	5.55018	0.0707642
39.6697	124255			0.134508	5.13961	0.426291	6.43615	0.0468351	5.23685	5.56098	0.0706623
39.6955	122819			0.136159	5.15041	0.426926	6.44695	0.0467453	5.24765	5.57179	0.0706385
39.7214	121399			0.137703	5.16122	0.427098	6.45776	0.0465969	5.25846	5.58259	0.0706928
39.7473	119998			0.139091	5.17202	0.42681	6.46856	0.0464018	5.26926	5.5934	0.0708253
39.7732	118618			0.140312	5.18282	0.426091	6.47937	0.0461622	5.28007	5.6042	0.0710356
39.799	117260			0.141358	5.19363	0.425025	6.49017	0.0458667	5.29087	5.61501	0.0713216
39.8249	115926			0.142231	5.20443	0.423618	6.50098	0.0455187	5.30167	5.62581	0.0716849
39.8508	114616			0.142924	5.21524	0.421817	6.51178	0.0451217	5.31248	5.63661	0.072123
39.8766	113332			0.143426	5.22604	0.419635	6.52259	0.0446796	5.32328	5.64742	0.0726367
39.9025	112074			0.143736	5.23685	0.4171	6.53339	0.0441966	5.33409	5.65822	0.0732221
39.9284	110842			0.143862	5.24765	0.41424	6.54419	0.0436775	5.34489	5.66903	0.0738669
39.9543	109635			0.143805	5.25846	0.411108	6.555	0.043132	5.3557	5.67983	0.0745765
39.9801	108454			0.143624	5.26926	0.407799	6.5658	0.0425646	5.3665	5.69064	0.0753457
40.006	107296			0.143322	5.28007	0.404446	6.57661	0.0419793	5.37731	5.70144	0.0761613
40.0319	106162			0.142842	5.29087	0.401024	6.58741	0.0413884	5.38811	5.71225	0.077018
40.0577	105051			0.142194	5.30167	0.397459	6.59822	0.0407938	5.39892	5.72305	0.0779092
40.0836	103961			0.141384	5.31248	0.39379	6.60902	0.0401932	5.40972	5.73386	0.0788297
40.1095	102891			0.140425	5.32328	0.390053	6.61983	0.0395917	5.42052	5.74466	0.0797997
40.1353	101840			0.139326	5.33409	0.386291	6.63063	0.0389938	5.43133	5.75546	0.0808143
40.1612	100807			0.138102	5.34489	0.382537	6.64144	0.0384044	5.44213	5.76627	0.081844
40.1871	99791			0.136783	5.3557	0.378829	6.65224	0.0378303	5.45294	5.77707	0.0828846
40.213	98790.3			0.135382	5.3665	0.375201	6.66304	0.0372754	5.46374	5.78788	0.0839319
40.2388	97805.2			0.133913	5.37731	0.371687	6.67385	0.0367412	5.47455	5.79868	0.0849828
40.2647	96834.4			0.132419	5.38811	0.368317	6.68465	0.0362312	5.48535	5.80949	0.0860343
40.2906	95877.6			0.130902	5.39892	0.36513	6.69546	0.0357486	5.49616	5.82029	0.0870842
40.3164	94934.1			0.129349	5.40972	0.362146	6.70626	0.0352963	5.50696	5.8311	0.0881309
40.3423	94004.2			0.127776	5.42052	0.359382	6.71707	0.0348802	5.51777	5.8419	0.0891732
40.3682	93086.9			0.126197	5.43133	0.356855	6.72787	0.0345022	5.52857	5.85271	0.0902305
40.3941	92182.9			0.124628	5.44213	0.354579	6.73868	0.03416	5.53937	5.86351	0.0913028
40.4199	91292.8			0.12309	5.45294	0.352568	6.74948	0.0338547	5.55018	5.87431	0.0923755
40.4458	90415.6			0.121597	5.46374	0.350832	6.76029	0.033587	5.56098	5.88512	0.0934501
40.4717	89552.3			0.120153	5.47455	0.349426	6.77109	0.0333573	5.57179	5.89592	0.0945233
40.4975	88703.3			0.118769	5.48535	0.348361	6.78189	0.033165	5.58259	5.90673	0.0955972
40.5234	87868.5			0.117456	5.49616	0.34758	6.7927	0.03301	5.5934	5.91753	0.0966746
40.5493	87048.4			0.116225	5.50696	0.347078	6.8035	0.0328913	5.6042	5.92834	0.0977586
40.5751	86242.4			0.115083	5.51777	0.346846	6.81431	0.0328078	5.61501	5.93914	0.0988528
40.601	85451.5			0.114039	5.52857	0.346877	6.82511	0.0327591	5.62581	5.94995	0.0999835
40.6269	84674.6			0.113094	5.53937	0.34716	6.83592	0.0327437	5.63661	5.96075	0.101174
40.6528	83911.2			0.112253	5.55018	0.347682	6.84672	0.0327628	5.64742	5.97156	0.102405
40.6786	83160.8			0.11152	5.56098	0.348448	6.85753	0.0328144	5.65822	5.98236	0.103662
40.7045	82422.7			0.110895	5.57179	0.349444	6.86833	0.0328913	5.66903	5.99316	0.104948
40.7304	81694.9			0.110377	5.58259	0.350674	6.87914	0.0329941	5.67983	6.00397	0.106269
40.7562	80976.1			0.109966	5.5934	0.352123	6.88994	0.0331199	5.69064	6.01477	0.107626
40.7821	80264.9			0.109659	5.6042	0.353835	6.90074	0.0332654	5.70144	6.02558	0.109025
40.808	79559.1			0.109453	5.61501	0.355793	6.91155	0.0334279	5.71225	6.03638	0.110469
40.8339	78856.8			0.109347	5.62581	0.357881	6.92235	0.0336025	5.72305	6.04719	0.111961
40.8597	78154.2			0.109336	5.63661	0.360083	6.93316	0.0337867	5.73386	6.05799	0.113504
40.8856	77449.8			0.109427	5.64742	0.362379	6.94396	0.0339878	5.74466	6.0688	0.115099
40.9115	76740.7			0.109612	5.65822	0.364755	6.95477	0.0342033	5.75546	6.0796	0.116749
40.9373	76024.2			0.109868	5.66903	0.367233	6.96557	0.0344205	5.76627	6.0904	0.118486
40.9632	75297.1			0.110209	5.67983	0.369798	6.97638	0.0346372	5.77707	6.10121	0.120308
40.9891	74557.4			0.110626	5.69064	0.372398	6.98718	0.0348511	5.78788	6.11201	0.122185
41.0149	73802.1			0.111093	5.70144	0.375079	6.99798	0.0350602	5.79868	6.12282	0.124115
41.0408	73029.5			0.111599	5.71225	0.377827	7.00879	0.0352628	5.80949	6.13362	0.126095
41.0667	72236.9			0.112135	5.72305	0.380574	7.01959	0.0354574	5.82029	6.14443	0.128122
41.0926	71423.4			0.112695	5.73386	0.383306	7.0304	0.0356427	5.8311	6.15523	0.130202
41.1184	70587.7			0.113303	5.74466	0.386013	7.0412	0.0358178	5.8419	6.16604	0.13233
41.1443	69728.3			0.113952	5.75546	0.388685	7.05201	0.0359901	5.85271	6.17684	0.134489
41.1702	68845.2			0.114602	5.76627	0.391312	7.06281	0.0361589	5.86351	6.18765	0.136672
41.196	67939.5			0.115248	5.77707	0.393887	7.07362	0.0363196	5.87431	6.19845	0.138873
41.2219	67010.7			0.115883	5.78788	0.396403	7.08442	0.036472	5.88512	6.20925	0.141078
41.2478	66060.4			0.116502	5.79868	0.398977	7.09523	0.0366128	5.89592	6.22006	0.143278
41.2737	65090.5			0.117103	5.80949	0.401603	7.10603	0.0367423	5.90673	6.23086	0.14546
41.2995	64102.8			0.117682	5.82029	0.404147	7.11683	0.0368612	5.91753	6.24167	0.147614
41.3254	63099.6			0.118238	5.8311	0.406602	7.12764	0.0369704	5.92834	6.25247	0.149734
41.3513	62084.1			0.118769	5.8419	0.408963	7.13844	0.0370712	5.93914	6.26328	0.151807
41.3771	61059.9			0.119301	5.85271	0.411221	7.14925	0.0371716	5.94995	6.27408	0.153849
41.403	60029.6			0.119835	5.86351	0.413373	7.16005	0.0372809	5.96075	6.28489	0.155845
41.4289	58997.7			0.120355	5.87431	0.415414	7.17086	0.0373934	5.97156	6.29569	0.157758
41.4547	57966.8			0.120865	5.88512	0.417378	7.18166	0.0375031	5.98236	6.3065	0.159571
41.4806	56941.6			0.121358	5.89592	0.419256	7.19247	0.0376114	5.99316	6.3173	0.16126
41.5065	55925.5			0.121835	5.90673	0.421017	7.20327	0.0377203	6.00397	6.3281	0.162811
41.5324	54921.9			0.122302	5.91753	0.422658	7.21408	0.0378313	6.01477	6.33891	0.164221
41.5582	53934.4			0.122764	5.92834	0.424182	7.22488	0.0379463	6.02558	6.34971	0.165475
41.5841	52966.5			0.123225	5.93914	0.425621	7.23568	0.0380671	6.03638	6.36052	0.166553
41.61	52019.8			0.123714	5.94995	0.426978	7.24649	0.0381955	6.04719	6.37132	0.167459
41.6358	51098.2			0.124262	5.96075	0.428223	7.25729	0.0383331	6.05799	6.38213	0.168198
41.6617	50203.2			0.124854	5.97156	0.429426	7.2681	0.0384812	6.0688	6.39293	0.168749
41.6876	49336.8			0.125468	5.98236	0.430592	7.2789	0.0386419	6.0796	6.40374	0.169088
41.7135	48500.9			0.126111	5.99316	0.431722	7.28971	0.0388285	6.0904	6.41454	0.169208
41.7393	47695.7			0.126788	6.00397	0.432823	7.30051	0.039042	6.10121	6.42535	0.169114
41.7652	46922.2			0.127505	6.01477	0.433896	7.31132	0.0392708	6.11201	6.43615	0.1688
41.7911	46181			0.128268	6.02558	0.434983	7.32212	0.0395153	6.12282	6.44695	0.168252
41.8169	45471.4			0.129081	6.03638	0.436023	7.33293	0.0397759	6.13362	6.45776	0.167468
41.8428	44794			0.129951	6.04719	0.43699	7.34373	0.0400525	6.14443	6.46856	0.166451
41.8687	44147.6			0.130879	6.05799	0.437883	7.35453	0.0403472	6.15523	6.47937	0.165226
41.8945	43531.1			0.131871	6.0688	0.438709	7.36534	0.0406596	6.16604	6.49017	0.163836
41.9204	42944.1			0.13293	6.0796	0.439501	7.37614	0.0409863	6.17684	6.50098	0.162273
41.9463	42385.2			0.134092	6.0904	0.440314	7.38695	0.0413256	6.18765	6.51178	0.160508
41.9722	41852.2			0.135359	6.10121	0.441114	7.39775	0.0416766	6.19845	6.52259	0.15855
41.998	41344.8			0.136697	6.11201	0.441851	7.40856	0.042037	6.20925	6.53339	0.156407
42.0239	40860.4			0.138103	6.12282	0.442529	7.41936	0.0424049	6.22006	6.54419	0.154078
42.0498	40397.9			0.139576	6.13362	0.443144	7.43017	0.0427778	6.23086	6.555	0.151599
42.0756	39955.8			0.141114	6.14443	0.443691	7.44097	0.0431532	6.24167	6.5658	0.148996
42.1015	39531.4			0.14272	6.15523	0.444169	7.45177	0.0435322	6.25247	6.57661	0.146263
42.1274	39123.8			0.144391	6.16604	0.444604	7.46258	0.043912	6.26328	6.58741	0.143399
42.1533	38731.2			0.14611	6.17684	0.444988	7.47338	0.0442935	6.27408	6.59822	0.140414
42.1791	38351.2			0.147876	6.18765	0.445284	7.48419	0.0446735	6.28489	6.60902	0.137323
42.205	37983.1			0.149682	6.19845	0.445484	7.49499	0.04504	6.29569	6.61983	0.13414
42.2309	37624.8			0.151512	6.20925	0.445582	7.5058	0.0453891	6.3065	6.63063	0.130881
42.2567	37274.8			0.153356	6.22006	0.445567	7.5166	0.0457168	6.3173	6.64144	0.127562
42.2826	36931.3			0.155201	6.23086	0.445432	7.52741	0.0460191	6.3281	6.65224	0.124196
42.3085	36592.4			0.157037	6.24167	0.445166	7.53821	0.0462965	6.33891	6.66304	0.120798
42.3343	36257.4			0.158863	6.25247	0.444815	7.54902	0.0465454	6.34971	6.67385	0.117384
42.3602	35924.2			0.160667	6.26328	0.44437	7.55982	0.0467581	6.36052	6.68465	0.113966
42.3861	35591.3			0.162449	6.27408	0.443773	7.57062	0.0469343	6.37132	6.69546	0.11057
42.412	35256.9			0.164194	6.28489	0.443036	7.58143	0.0470751	6.38213	6.70626	0.107209
42.4378	34920.6			0.165874	6.29569	0.442193	7.59223	0.0471753	6.39293	6.71707	0.103881
42.4637	34580.1			0.167473	6.3065	0.441221	7.60304	0.0472282	6.40374	6.72787	0.100596
42.4896	34234.4			0.168966	6.3173	0.440187	7.61384	0.0472374	6.41454	6.73868	0.0973629
42.5154	33882.4			0.170335	6.3281	0.43909	7.62465	0.0472034	6.42535	6.74948	0.0941911
42.5413	33521.9			0.171583	6.33891	0.437861	7.63545	0.0471185	6.43615	6.76029	0.0910878
42.5672	33152.8			0.172696	6.34971	0.436522	7.64626	0.0469794	6.44695	6.77109	0.0880638
42.5931	32773.6			0.173646	6.36052	0.435049	7.65706	0.0467856	6.45776	6.78189	0.0851393
42.6189	32383.5			0.174438	6.37132	0.433437	7.66787	0.046537	6.46856	6.7927	0.0823136
42.6448	31980.9			0.175079	6.38213	0.431762	7.67867	0.046237	6.47937	6.8035	0.0795766
42.6707	31566.3			0.175542	6.39293	0.430039	7.68947	0.0458981	6.49017	6.81431	0.076931
42.6965	31137.9			0.175803	6.40374	0.428225	7.70028	0.0455195	6.50098	6.82511	0.0743788
42.7224	30695.8			0.175849	6.41454	0.426339	7.71108	0.0450912	6.51178	6.83592	0.0719215
42.7483	30240.2			0.175685	6.42535	0.424438	7.72189	0.044617	6.52259	6.84672	0.0695597
42.7741	29770.6			0.175304	6.43615	0.422545	7.73269	0.0440992	6.53339	6.85753	0.0672995
42.8	29287.3			0.174695	6.44695	0.420714	7.7435	0.0435376	6.54419	6.86833	0.0651402
42.8259	28790.9			0.173856	6.45776	0.419029	7.7543	0.0429399	6.555	6.87914	0.0630868
42.8518	28281.2			0.17279	6.46856	0.417457	7.76511	0.0423153	6.5658	6.88994	0.0611383
42.8776	27759.7			0.171514	6.47937	0.415959	7.77591	0.0416687	6.57661	6.90074	0.0592834
42.9035	27227.8			0.17008	6.49017	0.414563	7.78672	0.0409977	6.58741	6.91155	0.0575206
42.9294	26685.5			0.168483	6.50098	0.413293	7.79752	0.0403002	6.59822	6.92235	0.055847
42.9552	26134.8			0.166685	6.51178	0.412176	7.80832	0.0395801	6.60902	6.93316	0.0542608
42.9811	25577.3			0.164699	6.52259	0.411228	7.81913	0.0388413	6.61983	6.94396	0.0527603
43.007	25014.5			0.162536	6.53339	0.410477	7.82993	0.0380881	6.63063	6.95477	0.0513436
43.0329	24447.8			0.160189	6.54419	0.409936	7.84074	0.0373243	6.64144	6.96557	0.0500197
43.0587	23878.9			0.157687	6.555	0.409655	7.85154	0.0365538	6.65224	6.97638	0.0487867
43.0846	23310.4			0.155062	6.5658	0.409644	7.86235	0.0357806	6.66304	6.98718	0.0476325
43.1105	22743.2			0.152323	6.57661	0.409882	7.87315	0.0350086	6.67385	6.99798	0.046559
43.1363	22179.4			0.149463	6.58741	0.410375	7.88396	0.0342412	6.68465	7.00879	0.0455641
43.1622	21620.7			0.146482	6.59822	0.411126	7.89476	0.0334838	6.69546	7.01959	0.0446441
43.1881	21069.2			0.143397	6.60902	0.412133	7.90556	0.0327393	6.70626	7.0304	0.0437971
43.2139	20525.8			0.140222	6.61983	0.413391	7.91637	0.0320089	6.71707	7.0412	0.0430217
43.2398	19992.2			0.136973	6.63063	0.414895	7.92717	0.0312951	6.72787	7.05201	0.0423169
43.2657	19469.5			0.133664	6.64144	0.416632	7.93798	0.0306001	6.73868	7.06281	0.0416818
43.2916	18959.2			0.130311	6.65224	0.418588	7.94878	0.029926	6.74948	7.07362	0.0411151
43.3174	18461.9			0.126926	6.66304	0.420748	7.95959	0.0292745	6.76029	7.08442	0.0406166
43.3433	17978.6			0.123527	6.67385	0.423091	7.97039	0.0286498	6.77109	7.09523	0.0401868
43.3692	17509.4			0.120125	6.68465	0.425597	7.9812	0.0280559	6.78189	7.10603	0.0398246
43.395	17054.8			0.116744	6.69546	0.428305	7.992	0.0274902	6.7927	7.11683	0.0395279
43.4209	16614.9			0.113393	6.70626	0.43122	8.00281	0.026951	6.8035	7.12764	0.0392959
43.4468	16189.6			0.110077	6.71707	0.434264	8.01361	0.0264381	6.81431	7.13844	0.039128
43.4727	15778.9			0.106805	6.72787	0.43738	8.02441	0.0259517	6.82511	7.14925	0.0390229
43.4985	15382.4			0.103586	6.73868	0.44052	8.03522	0.0254915	6.83592	7.16005	0.0389797
43.5244	14999.6			0.100429	6.74948	0.443656	8.04602	0.025057	6.84672	7.17086	0.0389974
43.5503	14630			0.0973406	6.76029	0.44685	8.05683	0.0246496	6.85753	7.18166	0.0390881
43.5761	14272.5			0.0943348	6.77109	0.450074	8.06763	0.0242684	6.86833	7.19247	0.0392496
43.602	13926.1			0.0914291	6.78189	0.453202	8.07844	0.0239145	6.87914	7.20327	0.0394688
43.6279	13590.9			0.0886203	6.7927	0.456204	8.08924	0.0235869	6.88994	7.21408	0.0397426
43.6538	13264.8			0.0859007	6.8035	0.459177	8.10005	0.023283	6.90074	7.22488	0.0400697
43.6796	12947.7			0.083273	6.81431	0.462094	8.11085	0.0230018	6.91155	7.23568	0.0404483
43.7055	12638.8			0.080739	6.82511	0.464808	8.12166	0.0227394	6.92235	7.24649	0.0408765
43.7314	12336.3			0.0783004	6.83592	0.467295	8.13246	0.0224949	6.93316	7.25729	0.0413503
43.7572	12041			0.0759579	6.84672	0.469536	8.14326	0.0222669	6.94396	7.2681	0.0418676
43.7831	11750.6			0.0737201	6.85753	0.471512	8.15407	0.0220543	6.95477	7.2789	0.0424254
43.809	11464.7			0.0715867	6.86833	0.473237	8.16487	0.0218596	6.96557	7.28971	0.0430204
43.8348	11183.3			0.0695648	6.87914	0.474736	8.17568	0.0216817	6.97638	7.30051	0.043649
43.8607	10904.8			0.0676544	6.88994	0.475971	8.18648	0.021516	6.98718	7.31132	0.0443087
43.8866	10629.8			0.0658384	6.90074	0.476902	8.19729	0.0213643	6.99798	7.32212	0.0450059
43.9125	10357.2			0.0641157	6.91155	0.477563	8.20809	0.0212254	7.00879	7.33293	0.0457344
43.9383	10087			0.0624853	6.92235	0.477958	8.2189	0.0210963	7.01959	7.34373	0.0464788
43.9642	9818.62			0.060946	6.93316	0.478046	8.2297	0.0209761	7.0304	7.35453	0.0472347
43.9901	9551.67			0.0594968	6.94396	0.477837	8.24051	0.020864	7.0412	7.36534	0.0479964
44.0159	9287.06			0.0581368	6.95477	0.477341	8.25131	0.0207595	7.05201	7.37614	0.0487587
44.0418	9023.78			0.0568799	6.96557	0.476567	8.26211	0.0206622	7.06281	7.38695	0.0495189
44.0677	8761.84			0.0557254	6.97638	0.475534	8.27292	0.0205716	7.07362	7.39775	0.0502709
44.0936	8502.2			0.0546577	6.98718	0.474321	8.28372	0.0204875	7.08442	7.40856	0.0510061
44.1194	8244.35			0.0536779	6.99798	0.472948	8.29453	0.0204154	7.09523	7.41936	0.0517198
44.1453	7988.29			0.0527851	7.00879	0.471405	8.30533	0.0203549	7.10603	7.43017	0.0524054
44.1712	7735			0.0519783	7.01959	0.469774	8.31614	0.0203003	7.11683	7.44097	0.053057
44.197	7483.97			0.0512567	7.0304	0.468045	8.32694	0.0202512	7.12764	7.45177	0.0536698
44.2229	7236.16			0.0506198	7.0412	0.466247	8.33775	0.0202077	7.13844	7.46258	0.0542519
44.2488	6991.59			0.0500677	7.05201	0.464431	8.34855	0.0201696	7.14925	7.47338	0.0547979
44.2746	6750.24			0.0496002	7.06281	0.462556	8.35936	0.020137	7.16005	7.48419	0.0552891
44.3005	6513.09			0.0492168	7.07362	0.46065	8.37016	0.0201096	7.17086	7.49499	0.0557208
44.3264	6280.62			0.0489179	7.08442	0.458768	8.38096	0.0200917	7.18166	7.5058	0.0560886
44.3523	6052.32			0.0487036	7.09523	0.45691	8.39177	0.0200829	7.19247	7.5166	0.056389
44.3781	5829.67			0.0485733	7.10603	0.455062	8.40257	0.0200797	7.20327	7.52741	0.0566189
44.404	5612.16			0.048526	7.11683	0.453247	8.41338	0.0200819	7.21408	7.53821	0.0567759
44.4299	5400.77			0.0485607	7.12764	0.451485	8.42418	0.0200896	7.22488	7.54902	0.0568619
44.4557	5195.49			0.0486769	7.13844	0.449796	8.43499	0.0201033	7.23568	7.55982	0.0568764
44.4816	4996.79			0.0488728	7.14925	0.448247	8.44579	0.0201231	7.24649	7.57062	0.0568154
44.5075	4805.15			0.049147	7.16005	0.446854	8.4566	0.0201483	7.25729	7.58143	0.0566851
44.5334	4621.06			0.0494976	7.17086	0.445575	8.4674	0.0201796	7.2681	7.59223	0.0564985
44.5592	4444.02			0.049939	7.18166	0.444438	8.4782	0.0202169	7.2789	7.60304	0.0562528
44.5851	4274.49			0.0504678	7.19247	0.443459	8.48901	0.0202612	7.28971	7.61384	0.0559497
44.611	4113.44			0.051066	7.20327	0.442629	8.49981	0.0203122	7.30051	7.62465	0.0555937
44.6368	3959.89			0.0517294	7.21408	0.441933	8.51062	0.0203705	7.31132	7.63545	0.0551925
44.6627	3814.8			0.0524547	7.22488	0.441382	8.52142	0.0204392	7.32212	7.64626	0.0547583
44.6886	3677.17			0.0532375	7.23568	0.440968	8.53223	0.0205148	7.33293	7.65706	0.054282
44.7144	3547.98			0.0540738	7.24649	0.440676	8.54303	0.0205936	7.34373	7.66787	0.0537624
44.7403	3426.72			0.054958	7.25729	0.440488	8.55384	0.0206749	7.35453	7.67867	0.0532082
44.7662	3312.89			0.0558854	7.2681	0.440414	8.56464	0.020758	7.36534	7.68947	0.0526264
44.7921	3206.49			0.0568504	7.2789	0.440439	8.57545	0.020842	7.37614	7.70028	0.0520228
44.8179	3107			0.0578471	7.28971	0.440525	8.58625	0.0209281	7.38695	7.71108	0.0514059
44.8438	3014.92			0.0588693	7.30051	0.440647	8.59705	0.0210151	7.39775	7.72189	0.0507834
44.8697	2928.76			0.0599115	7.31132	0.44079	8.60786	0.0211002	7.40856	7.73269	0.0501637
44.8955	2848.53			0.060982	7.32212	0.440931	8.61866	0.0211826	7.41936	7.7435	0.0495561
44.9214	2774.21			0.062073	7.33293	0.441045	8.62947	0.021261	7.43017	7.7543	0.0489725
44.9473	2704.83			0.063162	7.34373	0.441109	8.64027	0.0213342	7.44097	7.76511	0.0484201
44.9732	2639.89			0.0642415	7.35453	0.441159	8.65108	0.0214012	7.45177	7.77591	0.0479017
44.999	2578.91			0.0653038	7.36534	0.44117	8.66188	0.0214644	7.46258	7.78672	0.0474251
45.0249	2521.87			0.0663411	7.37614	0.441066	8.67269	0.0215225	7.47338	7.79752	0.0469966
45.0508	2467.32			0.0673586	7.38695	0.440984	8.68349	0.0215708	7.48419	7.80832	0.0466227
45.0766	2415.74			0.0683483	7.39775	0.440936	8.6943	0.021608	7.49499	7.81913	0.0463082
45.1025	2365.68			0.0692887	7.40856	0.44074	8.7051	0.0216332	7.5058	7.82993	0.0460577
45.1284	2317.61			0.0701736	7.41936	0.440347	8.7159	0.0216452	7.5166	7.84074	0.0458749
45.1542	2270.09			0.0709948	7.43017	0.4398	8.72671	0.0216431	7.52741	7.85154	0.0457635
45.1801	2224.06			0.0717442	7.44097	0.439085	8.73751	0.0216261	7.53821	7.86235	0.0457253
45.206	2178.1			0.0724163	7.45177	0.438133	8.74832	0.0215954	7.54902	7.87315	0.0457606
45.2319	2132.19			0.0730199	7.46258	0.436938	8.75912	0.0215505	7.55982	7.88396	0.0458695
45.2577	2086.33			0.0735489	7.47338	0.435494	8.76993	0.021489	7.57062	7.89476	0.0460511
45.2836	2040.52			0.0739819	7.48419	0.433801	8.78073	0.0214122	7.58143	7.90556	0.0463039
45.3095	1993.79			0.0743141	7.49499	0.431863	8.79154	0.0213229	7.59223	7.91637	0.0466248
45.3353	1946.62			0.0745416	7.5058	0.429717	8.80234	0.0212198	7.60304	7.92717	0.047011
45.3612	1899.02			0.0746608	7.5166	0.427393	8.81315	0.0211043	7.61384	7.93798	0.0474582
45.3871	1850.49			0.0746695	7.52741	0.424915	8.82395	0.0209769	7.62465	7.94878	0.0479617
45.413	1801.52			0.0745659	7.53821	0.422276	8.83475	0.0208376	7.63545	7.95959	0.0485162
45.4388	1752.11			0.0743591	7.54902	0.419456	8.84556	0.020689	7.64626	7.97039	0.0491159
45.4647	1701.78			0.0740498	7.55982	0.416474	8.85636	0.0205285	7.65706	7.9812	0.0497549
45.4906	1650.99			0.0736299	7.57062	0.413355	8.86717	0.0203555	7.66787	7.992	0.050428
45.5164	1600.24			0.0731092	7.58143	0.410125	8.87797	0.0201735	7.67867	8.00281	0.0511282
45.5423	1549.05			0.0725058	7.59223	0.40681	8.88878	0.019984	7.68947	8.01361	0.0518559
45.5682	1497.88			0.0718173	7.60304	0.403485	8.89958	0.0197865	7.70028	8.02441	0.0526041
45.594	1446.74			0.0710487	7.61384	0.400255	8.91039	0.0195828	7.71108	8.03522	0.0533579
45.6199	1395.63			0.0702068	7.62465	0.397107	8.92119	0.0193749	7.72189	8.04602	0.0541103
45.6458	1345.03			0.0693007	7.63545	0.393992	8.93199	0.0191649	7.73269	8.05683	0.0548722
45.6717	1294.93			0.068346	7.64626	0.390938	8.9428	0.0189567	7.7435	8.06763	0.0556371
45.6975	1244.86			0.0673338	7.65706	0.387993	8.9536	0.0187547	7.7543	8.07844	0.0563826
45.7234	1195.77			0.0662655	7.66787	0.385242	8.96441	0.0185585	7.76511	8.08924	0.0571032
45.7493	1147.66			0.0651513	7.67867	0.382707	8.97521	0.0183676	7.77591	8.10005	0.0577959
45.7751	1100.06			0.0640014	7.68947	0.380355	8.98602	0.018184	7.78672	8.11085	0.0584571
45.801	1053.43			0.0628262	7.70028	0.378197	8.99682	0.0180093	7.79752	8.12166	0.0590812
45.8269	1007.79			0.0616368	7.71108	0.376253	9.00763	0.0178453	7.80832	8.13246	0.0596655
45.8528	963.117			0.0604444	7.72189	0.374533	9.01843	0.0176935	7.81913	8.14326	0.0602079
45.8786	919.424			0.0592604	7.73269	0.373058	9.02924	0.0175551	7.82993	8.15407	0.0607069
45.9045	877.662			0.0580957	7.7435	0.371837	9.04004	0.0174313	7.84074	8.16487	0.0611798
45.9304	836.397			0.0569653	7.7543	0.370878	9.05084	0.0173238	7.85154	8.17568	0.0616379
45.9562	796.584			0.0558804	7.76511	0.370189	9.06165	0.0172334	7.86235	8.18648	0.0620639
45.9821	758.22			0.0548461	7.77591	0.369772	9.07245	0.0171596	7.87315	8.19729	0.062447
46.008	721.306			0.0538728	7.78672	0.369644	9.08326	0.0171029	7.88396	8.20809	0.0627992
46.0338	685.84			0.0529688	7.79752	0.369802	9.09406	0.0170633	7.89476	8.2189	0.0631223
46.0597	651.82			0.052143	7.80832	0.370228	9.10487	0.0170406	7.90556	8.2297	0.063408
46.0856	619.247			0.0514021	7.81913	0.370911	9.11567	0.0170342	7.91637	8.24051	0.0636586
46.1115	588.596			0.0507524	7.82993	0.371834	9.12648	0.0170436	7.92717	8.25131	0.0638777
46.1373	558.911			0.0501991	7.84074	0.373014	9.13728	0.0170681	7.93798	8.26211	0.0640685
46.1632	531.147			0.0497467	7.85154	0.374435	9.14809	0.0171064	7.94878	8.27292	0.0642346
46.1891	505.301			0.0493981	7.86235	0.376041	9.15889	0.0171576	7.95959	8.28372	0.06438
46.2149	480.42			0.0491553	7.87315	0.377811	9.16969	0.0172202	7.97039	8.29453	0.0645089
46.2408	457.932			0.049019	7.88396	0.37972	9.1805	0.0172927	7.9812	8.30533	0.0646249
46.2667	436.883			0.0489892	7.89476	0.381805	9.1913	0.0173757	7.992	8.31614	0.0647346
46.2926	417.273			0.0490645	7.90556	0.384036	9.20211	0.0174676	8.00281	8.32694	0.0648419
46.3184	399.577			0.0492421	7.91637	0.386328	9.21291	0.0175663	8.01361	8.33775	0.0649495
46.3443	383.317			0.0495189	7.92717	0.38865	9.22372	0.0176701	8.02441	8.34855	0.0650618
46.3702	368.97			0.0498905	7.93798	0.390974	9.23452	0.0177755	8.03522	8.35936	0.0651812
46.396	356.058			0.0503519	7.94878	0.393274	9.24533	0.0178807	8.04602	8.37016	0.0653273
46.4219	344.581			0.050897	7.95959	0.395522	9.25613	0.0179883	8.05683	8.38096	0.0655028
46.4478	334.537			0.0515195	7.97039	0.397757	9.26694	0.0180966	8.06763	8.39177	0.065694
46.4736	325.926			0.0522123	7.9812	0.400013	9.27774	0.0181999	8.07844	8.40257	0.0659025
46.4995	318.272			0.0529678	7.992	0.402235	9.28854	0.0182965	8.08924	8.41338	0.0661304
46.5254	312.051			0.0537781	8.00281	0.404344	9.29935	0.0183889	8.10005	8.42418	0.0663789
46.5513	306.308			0.0546433	8.01361	0.406308	9.31015	0.0184761	8.11085	8.43499	0.0666493
46.5771	301.997			0.0555551	8.02441	0.408108	9.32096	0.0185531	8.12166	8.44579	0.0669437
46.603	298.164			0.056497	8.03522	0.40971	9.33176	0.0186188	8.13246	8.4566	0.0672624
46.6289	294.81			0.0574605	8.04602	0.411103	9.34257	0.0186726	8.14326	8.4674	0.0676037
46.6547	292.411			0.0584528	8.05683	0.412302	9.35337	0.0187138	8.15407	8.4782	0.0679754
46.6806	290.013			0.0594659	8.06763	0.4133	9.36418	0.0187454	8.16487	8.48901	0.0683845
46.7065	288.093			0.0604767	8.07844	0.414073	9.37498	0.0187693	8.17568	8.49981	0.0688214
46.7324	285.699			0.0614781	8.08924	0.414654	9.38578	0.0187823	8.18648	8.51062	0.0692763
46.7582	283.782			0.0624657	8.10005	0.415106	9.39659	0.0187822	8.19729	8.52142	0.0697568
46.7841	281.867			0.0634341	8.11085	0.415401	9.40739	0.0187712	8.20809	8.53223	0.0702599
46.81	279.001			0.0643742	8.12166	0.415484	9.4182	0.0187497	8.2189	8.54303	0.0707737
46.8358	276.613			0.0652813	8.13246	0.415364	9.429	0.0187161	8.2297	8.55384	0.0712942
46.8617	273.274			0.066151	8.14326	0.415052	9.43981	0.018671	8.24051	8.56464	0.0718231
46.8876	269.46			0.0669796	8.15407	0.414558	9.45061	0.0186152	8.25131	8.57545	0.0723566
46.9134	265.647			0.0677804	8.16487	0.413997	9.46142	0.0185495	8.26211	8.58625	0.072886
46.9393	260.883			0.0685655	8.17568	0.413384	9.47222	0.018475	8.27292	8.59705	0.0734072
46.9652	255.644			0.0693172	8.18648	0.412628	9.48303	0.0183936	8.28372	8.60786	0.0739159
46.9911	249.454			0.0700191	8.19729	0.411745	9.49383	0.0183066	8.29453	8.61866	0.0744078
47.0169	243.264			0.0706845	8.20809	0.410797	9.50463	0.0182141	8.30533	8.62947	0.0748784
47.0428	236.124			0.0713129	8.2189	0.409798	9.51544	0.0181197	8.31614	8.64027	0.0753231
47.0687	228.508			0.0718905	8.2297	0.408705	9.52624	0.018024	8.32694	8.65108	0.0757395
47.0945	220.416			0.0724176	8.24051	0.407588	9.53705	0.0179272	8.33775	8.66188	0.0761231
47.1204	211.848			0.0728957	8.25131	0.406454	9.54785	0.0178309	8.34855	8.67269	0.0764673
47.1463	203.281			0.073326	8.26211	0.405248	9.55866	0.0177349	8.35936	8.68349	0.0767989
47.1722	193.762			0.0737104	8.27292	0.403974	9.56946	0.0176424	8.37016	8.6943	0.0771142
47.198	184.243			0.0740513	8.28372	0.40263	9.58027	0.0175544	8.38096	8.7051	0.0773774
47.2239	174.725			0.0743511	8.29453	0.401215	9.59107	0.0174694	8.39177	8.7159	0.0775832
47.2498	165.206			0.0746121	8.30533	0.399725	9.60188	0.0173875	8.40257	8.72671	0.0777306
47.2756	155.211			0.0748394	8.31614	0.398159	9.61268	0.0173093	8.41338	8.73751	0.0778155
47.3015	145.692			0.0750358	8.32694	0.396509	9.62348	0.0172354	8.42418	8.74832	0.0778314
47.3274	135.697			0.0752023	8.33775	0.394763	9.63429	0.0171663	8.43499	8.75912	0.0777749
47.3533	126.177			0.075349	8.34855	0.392909	9.64509	0.0171032	8.44579	8.76993	0.0776432
47.3791	117.134			0.0754789	8.35936	0.390939	9.6559	0.0170466	8.4566	8.78073	0.0774339
47.405	108.09			0.0756037	8.37016	0.388838	9.6667	0.0169953	8.4674	8.79154	0.0771451
47.4309	99.522			0.0757261	8.38096	0.386647	9.67751	0.0169506	8.4782	8.80234	0.0767912
47.4567	90.9536			0.0758333	8.39177	0.384352	9.68831	0.0169134	8.48901	8.81315	0.0763752
47.4826	82.8611			0.0759272	8.40257	0.381879	9.69912	0.0168824	8.49981	8.82395	0.0758902
47.5085	75.2444			0.07601	8.41338	0.379244	9.70992	0.0168558	8.51062	8.83475	0.0753315
47.5343	68.1036			0.0760837	8.42418	0.376439	9.72073	0.0168347	8.52142	8.84556	0.0746898
47.5602	61.4386			0.0761505	8.43499	0.373417	9.73153	0.0168184	8.53223	8.85636	0.0739659
47.5861	55.2494			0.076223	8.44579	0.370193	9.74233	0.016805	8.54303	8.86717	0.0731612
47.612	49.5362			0.0763027	8.4566	0.366752	9.75314	0.0167935	8.55384	8.87797	0.0722775
47.6378	43.8225			0.0763793	8.4674	0.363053	9.76394	0.0167841	8.56464	8.88878	0.0713171
47.6637	39.0611			0.0764622	8.4782	0.359089	9.77475	0.016776	8.57545	8.89958	0.0702932
47.6896	34.7757			0.0765592	8.48901	0.354853	9.78555	0.0167673	8.58625	8.91039	0.0692191
47.7154	30.4899			0.0766618	8.49981	0.350403	9.79636	0.0167571	8.59705	8.92119	0.0680885
47.7413	26.6801			0.0767628	8.51062	0.345801	9.80716	0.0167444	8.60786	8.93199	0.0668952
47.7672	23.3465			0.0768697	8.52142	0.340993	9.81797	0.0167284	8.61866	8.9428	0.0656441
47.7931	20.4889			0.0769811	8.53223	0.335976	9.82877	0.016708	8.62947	8.9536	0.0643469
47.8189	17.6311			0.0770897	8.54303	0.330824	9.83957	0.0166824	8.64027	8.96441	0.0630111
47.8448	15.2495			0.0771927	8.55384	0.325494	9.85038	0.0166519	8.65108	8.97521	0.0616437
47.8707	12.8676			0.0772961	8.56464	0.319937	9.86118	0.0166158	8.66188	8.98602	0.0602484
47.8965	10.9621			0.0773981	8.57545	0.314208	9.87199	0.0165718	8.67269	8.99682	0.0588248
47.9224	9.53292			0.0774903	8.58625	0.308326	9.88279	0.0165264	8.68349	9.00763	0.0573784
47.9483	8.10358			0.07757	8.59705	0.302283	9.8936	0.0164795	8.6943	9.01843	0.0559118
47.9741	6.67404			0.077635	8.60786	0.296106	9.9044	0.0164234	8.7051	9.02924	0.0544308
48	5.72106			0.0776829	8.61866	0.289825	9.91521	0.0163566	8.7159	9.04004	0.052941
48.0259	4.76793			0.0777108	8.62947	0.283471	9.92601	0.0162807	8.72671	9.05084	0.0514482
48.0518	4.29149			0.0777161	8.64027	0.277078	9.93682	0.0161951	8.73751	9.06165	0.0499579
48.0776	3.33811			0.0777022	8.65108	0.270683	9.94762	0.0160977	8.74832	9.07245	0.0484754
48.1035	2.86148			0.0776663	8.66188	0.264322	9.95842	0.0159881	8.75912	9.08326	0.0470123
48.1294	2.38478			0.0775986	8.67269	0.258032	9.96923	0.0158663	8.76993	9.09406	0.0455739
48.1552	1.908			0.07752	8.68349	0.251853	9.98003	0.0157323	8.78073	9.10487	0.0441605
48.1811	1.43113			0.0774278	8.6943	0.245821	9.99084	0.0155863	8.79154	9.11567	0.042776
48.207	1.43127			0.0772948	8.7051	0.239975	10.0016	0.0154303	8.80234	9.12648	0.041421
48.2329	0.954271			0.0771172	8.7159	0.234352	10.0124	0.0152653	8.81315	9.13728	0.0400993
48.2587	0.954365			0.0768933	8.72671	0.229045	10.0233	0.0150912	8.82395	9.14809	0.0388133
48.2846	0.477231			0.0766202	8.73751	0.224087	10.0341	0.0149078	8.83475	9.15889	0.0375655
48.3105	0.47728			0.0762941	8.74832	0.219457	10.0449	0.0147146	8.84556	9.16969	0.0363579
48.3363	0.47733			0.0759127	8.75912	0.215183	10.0557	0.0145122	8.85636	9.1805	0.0351919
48.3622	0.47738			0.0754737	8.76993	0.211295	10.0665	0.0143015	8.86717	9.1913	0.034071
48.3881	0.477432			0.0749759	8.78073	0.207818	10.0773	0.0140833	8.87797	9.20211	0.0329958
48.4139	0			0.074418	8.79154	0.204778	10.0881	0.0138586	8.88878	9.21291	0.0319642
48.4398	0			0.0738141	8.80234	0.202195	10.0989	0.0136298	8.89958	9.22372	0.0309761
48.4657	0			0.0731706	8.81315	0.200086	10.1097	0.0134002	8.91039	9.23452	0.0300308
48.4916	0			0.0724866	8.82395	0.198469	10.1205	0.0131693	8.92119	9.24533	0.0291276
48.5174	0			0.0717556	8.83475	0.197356	10.1313	0.0129358	8.93199	9.25613	0.0282653
48.5433	0			0.0709646	8.84556	0.196758	10.1421	0.0127007	8.9428	9.26694	0.027443
48.5692	0			0.0701151	8.85636	0.196682	10.1529	0.0124658	8.9536	9.27774	0.0266603
48.595	0			0.0692089	8.86717	0.197131	10.1637	0.0122336	8.96441	9.28854	0.0259148
48.6209	0			0.0682484	8.87797	0.198109	10.1745	0.0120053	8.97521	9.29935	0.0252038
48.6468	0			0.0672366	8.88878	0.199637	10.1853	0.0117803	8.98602	9.31015	0.0245301
48.6727	0			0.0661841	8.89958	0.201713	10.1961	0.0115588	8.99682	9.32096	0.0238914
48.6985	0			0.0651022	8.91039	0.204305	10.2069	0.0113415	9.00763	9.33176	0.0232805
48.7244	0			0.0639877	8.92119	0.207402	10.2177	0.011129	9.01843	9.34257	0.0226951
48.7503	0			0.0628379	8.93199	0.211017	10.2285	0.0109219	9.02924	9.35337	0.022136
48.7761	0			0.0616581	8.9428	0.215134	10.2393	0.0107208	9.04004	9.36418	0.0216011
48.802	0			0.0604608	8.9536	0.219712	10.2501	0.0105263	9.05084	9.37498	0.0210855
48.8279	0			0.0592522	8.96441	0.22473	10.261	0.0103389	9.06165	9.38578	0.0205873
48.8537	0			0.0580376	8.97521	0.230166	10.2718	0.0101589	9.07245	9.39659	0.0201067
48.8796	0			0.0568226	8.98602	0.235997	10.2826	0.00998723	9.08326	9.40739	0.0196424
48.9055	0			0.0556078	8.99682	0.242197	10.2934	0.00982407	9.09406	9.4182	0.019191
48.9314	0			0.0543991	9.00763	0.248737	10.3042	0.00966935	9.10487	9.429	0.0187511
48.9572	0			0.0531997	9.01843	0.25559	10.315	0.00952305	9.11567	9.43981	0.0183216
48.9831	0			0.0520156	9.02924	0.262725	10.3258	0.00938491	9.12648	9.45061	0.0179019
49.009	0			0.0508523	9.04004	0.270109	10.3366	0.00925538	9.13728	9.46142	0.0174992
49.0348	0			0.049715	9.05084	0.277709	10.3474	0.00913424	9.14809	9.47222	0.0171132
49.0607	0			0.0486089	9.06165	0.285547	10.3582	0.00902081	9.15889	9.48303	0.0167352
49.0866	0			0.0475388	9.07245	0.293584	10.369	0.00891481	9.16969	9.49383	0.0163651
49.1125	0			0.046516	9.08326	0.30173	10.3798	0.00881589	9.1805	9.50463	0.0160029
49.1383	0			0.0455447	9.09406	0.309985	10.3906	0.00872508	9.1913	9.51544	0.0156486
49.1642	0			0.044624	9.10487	0.318309	10.4014	0.00864192	9.20211	9.52624	0.0153021
49.1901	0			0.0437563	9.11567	0.326633	10.4122	0.00856453	9.21291	9.53705	0.0149646
49.2159	0			0.0429414	9.12648	0.334918	10.423	0.00849234	9.22372	9.54785	0.0146364
49.2418	0			0.0421817	9.13728	0.34313	10.4338	0.0084248	9.23452	9.55866	0.0143167
49.2677	0			0.0414783	9.14809	0.351231	10.4446	0.00836146	9.24533	9.56946	0.0140059
49.2935	0			0.0408318	9.15889	0.359184	10.4554	0.0083017	9.25613	9.58027	0.0137042
49.3194	0			0.0402423	9.16969	0.36696	10.4662	0.0082462	9.26694	9.59107	0.0134119
49.3453	0			0.0397095	9.1805	0.374523	10.477	0.00819578	9.27774	9.60188	0.0131288
49.3712	0			0.039233	9.1913	0.381959	10.4878	0.00814922	9.28854	9.61268	0.0128562
49.397	0			0.0388114	9.20211	0.389238	10.4987	0.0081048	9.29935	9.62348	0.0125937
49.4229	0			0.0384419	9.21291	0.396213	10.5095	0.00806169	9.31015	9.63429	0.0123413
49.4488	0			0.0381221	9.22372	0.402858	10.5203	0.00801947	9.32096	9.64509	0.0120991
49.4746	0			0.0378491	9.23452	0.409147	10.5311	0.0079775	9.33176	9.6559	0.011867
49.5005	0			0.0376195	9.24533	0.415117	10.5419	0.00793544	9.34257	9.6667	0.0116449
49.5264	0			0.0374297	9.25613	0.420747	10.5527	0.00789338	9.35337	9.67751	0.0114331
49.5523	0			0.0372769	9.26694	0.42596	10.5635	0.00785107	9.36418	9.68831	0.0112313
49.5781	0			0.0371602	9.27774	0.430737	10.5743	0.00780804	9.37498	9.69912	0.0110386
49.604	0			0.0370734	9.28854	0.4351	10.5851	0.00776456	9.38578	9.70992	0.0108549
49.6299	0			0.0370092	9.29935	0.439037	10.5959	0.00772183	9.39659	9.72073	0.0106806
49.6557	0			0.0369696	9.31015	0.442568	10.6067	0.00767943	9.40739	9.73153	0.0105151
49.6816	0			0.0369495	9.32096	0.445689	10.6175	0.0076361	9.4182	9.74233	0.0103568
49.7075	0			0.0369372	9.33176	0.44833	10.6283	0.00759187	9.429	9.75314	0.0102049
49.7333	0			0.0369277	9.34257	0.45057	10.6391	0.00754683	9.43981	9.76394	0.0100592
49.7592	0			0.0369222	9.35337	0.45241	10.6499	0.00750111	9.45061	9.77475	0.00991859
49.7851	0			0.036916	9.36418	0.453824	10.6607	0.00745671	9.46142	9.78555	0.00978273
49.811	0			0.0368993	9.37498	0.454817	10.6715	0.00741379	9.47222	9.79636	0.00965238
49.8368	0			0.0368676	9.38578	0.455369	10.6823	0.00737061	9.48303	9.80716	0.00952737
49.8627	0			0.0368174	9.39659	0.455514	10.6931	0.00732737	9.49383	9.81797	0.00940577
49.8886	0			0.0367454	9.40739	0.455239	10.7039	0.00728494	9.50463	9.82877	0.00929118
49.9144	0			0.0366482	9.4182	0.454532	10.7147	0.00724344	9.51544	9.83957	0.00918474
49.9403	0			0.0365229	9.429	0.453405	10.7255	0.00720229	9.52624	9.85038	0.00908179
49.9662	0			0.0363672	9.43981	0.451878	10.7364	0.00716268	9.53705	9.86118	0.00898081
49.9921	0			0.0361794	9.45061	0.449964	10.7472	0.0071247	9.54785	9.87199	0.00888154
50.0179	0			0.0359745	9.46142	0.447688	10.758	0.00708724	9.55866	9.88279	0.0087842
50.0438	0			0.0357513	9.47222	0.445072	10.7688	0.00705032	9.56946	9.8936	0.00868868
50.0697	0			0.0354922	9.48303	0.442139	10.7796	0.00701388	9.58027	9.9044	0.00859539
50.0955	0			0.0351969	9.49383	0.438945	10.7904	0.00697782	9.59107	9.91521	0.00850438
50.1214	0			0.0348765	9.50463	0.435575	10.8012	0.00694191	9.60188	9.92601	0.00841619
50.1473	0			0.0345311	9.51544	0.432079	10.812	0.00690623	9.61268	9.93682	0.00833121
50.1731	0			0.0341497	9.52624	0.428428	10.8228	0.00687049	9.62348	9.94762	0.00825002
50.199	0			0.0337332	9.53705	0.424626	10.8336	0.00683438	9.63429	9.95842	0.00817328
50.2249	0			0.0332825	9.54785	0.420698	10.8444	0.00679762	9.64509	9.96923	0.00810174
50.2508	0			0.0327991	9.55866	0.41664	10.8552	0.00675998	9.6559	9.98003	0.00803629
50.2766	0			0.0322844	9.56946	0.412483	10.866	0.0067211	9.6667	9.99084	0.00797764
50.3025	0			0.0317404	9.58027	0.408286	10.8768	0.00668145	9.67751	10.0016	0.00792667
50.3284	0			0.0311692	9.59107	0.404079	10.8876	0.0066407	9.68831	10.0124	0.00788462
50.3542	0			0.0305724	9.60188	0.399917	10.8984	0.00659759	9.69912	10.0233	0.00785519
50.3801	0			0.0299534	9.61268	0.395831	10.9092	0.0065523	9.70992	10.0341	0.00783951
50.406	0			0.0293142	9.62348	0.391791	10.92	0.00650449	9.72073	10.0449	0.00783561
50.4319	0			0.0286574	9.63429	0.387826	10.9308	0.00645321	9.73153	10.0557	0.0078445
50.4577	0			0.0279855	9.64509	0.383965	10.9416	0.00639867	9.74233	10.0665	0.0078672
50.4836	0			0.0273013	9.6559	0.380236	10.9524	0.0063405	9.75314	10.0773	0.00790472
50.5095	0			0.0266075	9.6667	0.376727	10.9632	0.00627796	9.76394	10.0881	0.00795816
50.5353	0			0.0259145	9.67751	0.373463	10.974	0.00621078	9.77475	10.0989	0.00802836
50.5612	0			0.0252251	9.68831	0.37041	10.9849	0.0061388	9.78555	10.1097	0.00811632
50.5871	0			0.0245339	9.69912	0.367589	10.9957	0.006063	9.79636	10.1205	0.00822307
50.6129	0			0.0238449	9.70992	0.365049	11.0065	0.00598432	9.80716	10.1313	0.00834948
50.6388	0			0.0231624	9.72073	0.362814	11.0173	0.00590159	9.81797	10.1421	0.00849641
50.6647	0			0.0224877	9.73153	0.36087	11.0281	0.00581524	9.82877	10.1529	0.0086647
50.6906	0			0.0218205	9.74233	0.359235	11.0389	0.00572642	9.83957	10.1637	0.00885512
50.7164	0			0.0211633	9.75314	0.357925	11.0497	0.00563381	9.85038	10.1745	0.00906845
50.7423	0			0.0205177	9.76394	0.35695	11.0605	0.00553663	9.86118	10.1853	0.00930634
50.7682	0			0.0198858	9.77475	0.356322	11.0713	0.00543556	9.87199	10.1961	0.00956941
50.794	0			0.0192692	9.78555	0.35605	11.0821	0.00533093	9.88279	10.2069	0.00985708
50.8199	0			0.0186715	9.79636	0.356194	11.0929	0.00522276	9.8936	10.2177	0.0101697
50.8458	0			0.0180951	9.80716	0.356759	11.1037	0.00511151	9.9044	10.2285	0.0105086
50.8717	0			0.0175394	9.81797	0.357687	11.1145	0.00499769	9.91521	10.2393	0.0108741
50.8975	0			0.0170081	9.82877	0.358979	11.1253	0.00488187	9.92601	10.2501	0.0112651
50.9234	0			0.0165026	9.83957	0.360626	11.1361	0.00476468	9.93682	10.261	0.0116816
50.9493	0			0.0160206	9.85038	0.362649	11.1469	0.00464679	9.94762	10.2718	0.0121233
50.9751	0			0.015563	9.86118	0.365039	11.1577	0.00452892	9.95842	10.2826	0.01259
51.001	0			0.0151305	9.87199	0.36779	11.1685	0.00441176	9.96923	10.2934	0.013081
51.0269	0			0.0147239	9.88279	0.370887	11.1793	0.0042961	9.98003	10.3042	0.0135961
51.0528	0			0.0143432	9.8936	0.374281	11.1901	0.00418268	9.99084	10.315	0.014134
51.0786	0			0.0139891	9.9044	0.377955	11.2009	0.00407226	10.0016	10.3258	0.0146936
51.1045	0			0.0136614	9.91521	0.381885	11.2117	0.00396565	10.0124	10.3366	0.0152738
51.1304	0			0.0133602	9.92601	0.38607	11.2226	0.00386471	10.0233	10.3474	0.0158731
51.1562	0			0.0130852	9.93682	0.390504	11.2334	0.00377021	10.0341	10.3582	0.0164951
51.1821	0			0.0128361	9.94762	0.395147	11.2442	0.00368172	10.0449	10.369	0.0171375
51.208	0			0.0126124	9.95842	0.399954	11.255	0.00359987	10.0557	10.3798	0.0177931
51.2338	0			0.0124134	9.96923	0.404901	11.2658	0.00352536	10.0665	10.3906	0.0184598
51.2597	0			0.0122384	9.98003	0.410013	11.2766	0.00345879	10.0773	10.4014	0.0191349
51.2856	0			0.0120863	9.99084	0.415264	11.2874	0.00340073	10.0881	10.4122	0.0198158
51.3115	0			0.0119559	10.0016	0.420575	11.2982	0.00335169	10.0989	10.423	0.0204991
51.3373	0			0.0118463	10.0124	0.425919	11.309	0.00331214	10.1097	10.4338	0.0211821
51.3632	0			0.011758	10.0233	0.431271	11.3198	0.00328255	10.1205	10.4446	0.0218613
51.3891	0			0.0116895	10.0341	0.436626	11.3306	0.00326328	10.1313	10.4554	0.0225331
51.4149	0			0.0116376	10.0449	0.441962	11.3414	0.00325464	10.1421	10.4662	0.0231947
51.4408	0			0.0116005	10.0557	0.447305	11.3522	0.0032569	10.1529	10.477	0.0238418
51.4667	0			0.0115767	10.0665	0.45265	11.363	0.00327025	10.1637	10.4878	0.0244763
51.4926	0			0.0115645	10.0773	0.457907	11.3738	0.00329487	10.1745	10.4987	0.0250949
51.5184	0			0.0115624	10.0881	0.463075	11.3846	0.00333092	10.1853	10.5095	0.0256885
51.5443	0			0.0115687	10.0989	0.468139	11.3954	0.00337846	10.1961	10.5203	0.0262536
51.5702	0			0.0115819	10.1097	0.47304	11.4062	0.00343735	10.2069	10.5311	0.026787
51.596	0			0.0116005	10.1205	0.477812	11.417	0.00350749	10.2177	10.5419	0.0272861
51.6219	0			0.0116231	10.1313	0.48246	11.4278	0.00358879	10.2285	10.5527	0.0277481
51.6478	0			0.0116483	10.1421	0.486951	11.4386	0.00368104	10.2393	10.5635	0.0281695
51.6736	0			0.011675	10.1529	0.491279	11.4494	0.0037839	10.2501	10.5743	0.028548
[truncated: 2,408 more rows]
